# Supplementary material for: Extensive transcriptomic and epigenomic remodelling occurs during Arabidopsis thaliana germination
Source: Genome Biol. 2017 Sep 15;18:172. doi: 10.1186/s13059-017-1302-3 (PMC5599894; doi:10.1186/s13059-017-1302-3)
Supplement: Supplementary file 1 — SD1: List of genes that are differentially expressed during the germination time course. SD2: Lists of genes that are misexpressed in each of the mutants at 24 h SL. SD3: TF binding data, gene expression data, parameters and output model used in DREM modelling. (ZIP 2580 kb) [file 13059_2017_1302_MOESM1_ESM.zip]

Archive with 13 entries (13 files):
- SD1_germ_diffex_list.txt
- SD2_file1_athb15.txt
- SD2_file2_athb25.txt
- SD2_file3_hat2.txt
- SD2_file4_lmi1.txt
- SD2_file5_obp1.txt
- SD2_file6_smb.txt
- SD2_file7_vnd2.txt
- SD2_file8_wrky14.txt
- SD3_file1_expression.txt
- SD3_file2_TFbinding.txt
- SD3_file3_parameters.txt
- SD3_file4_outmodel.txt
