# Supplementary material for: Extensive transcriptomic and epigenomic remodelling occurs during Arabidopsis thaliana germination
Source: Genome Biol. 2017 Sep 15;18:172. doi: 10.1186/s13059-017-1302-3 (PMC5599894; doi:10.1186/s13059-017-1302-3)
Supplement: Supplementary file 1 — SD1: List of genes that are differentially expressed during the germination time course. SD2: Lists of genes that are misexpressed in each of the mutants at 24 h SL. SD3: TF binding data, gene expression data, parameters and output model used in DREM modelling. (ZIP 2580 kb) [file 13059_2017_1302_MOESM1_ESM.zip › SD1_germ_diffex_list.txt]

List of differentially expressed genes over the time-course (p<0.01).
AGI	Cluster no.
AT4G12030	C1
AT1G49570	C1
AT3G01260	C1
AT3G19710	C1
AT5G44440	C1
AT5G04950	C1
AT5G19890	C1
AT1G61590	C1
AT4G15330	C1
AT5G23020	C1
AT3G25930	C1
AT1G45201	C1
AT3G55230	C1
AT2G36100	C1
AT4G13770	C1
AT2G30210	C1
AT5G26310	C1
AT4G25220	C1
AT4G25090	C1
AT5G61420	C1
AT1G78090	C1
AT5G43590	C1
AT1G14160	C1
AT5G06200	C1
AT5G38000	C1
AT1G51830	C1
AT1G33811	C1
AT4G31910	C1
AT5G48070	C1
AT4G20240	C1
AT2G25160	C1
AT5G38020	C1
AT1G01660	C1
AT2G25150	C1
AT4G05200	C1
AT1G60050	C1
AT1G30750	C1
AT1G13420	C1
AT3G45070	C1
AT5G54060	C1
AT5G48010	C1
AT2G33230	C1
AT5G63600	C1
AT2G05380	C1
AT3G09220	C1
AT3G29590	C1
AT5G66390	C1
AT5G24140	C1
AT5G15290	C1
AT1G70890	C1
AT5G09220	C1
AT2G22920	C1
AT1G43020	C1
AT1G19900	C1
AT1G73330	C1
AT5G23010	C1
AT2G37130	C1
AT4G22880	C1
AT4G33550	C1
AT1G30760	C1
AT4G15340	C1
AT4G17470	C1
AT5G42800	C1
AT4G11190	C1
AT4G15290	C1
AT3G05730	C1
AT4G33790	C1
AT5G20820	C1
AT4G22110	C1
AT3G22620	C1
AT4G02850	C1
AT5G15180	C1
AT3G52720	C1
AT2G18328	C1
AT3G16690	C1
AT4G08620	C1
AT4G01830	C1
AT1G35260	C1
AT5G17220	C1
AT1G51880	C1
AT2G48130	C1
AT5G42180	C1
AT2G34430	C1
AT3G45080	C1
AT1G34510	C1
AT3G16660	C1
AT3G11550	C1
AT2G39370	C1
AT1G71692	C1
AT5G65980	C1
AT1G51870	C1
AT5G42530	C1
AT2G40113	C1
AT4G09820	C1
AT1G45191	C1
AT4G12545	C1
AT3G45160	C1
AT1G60095	C1
AT3G25795	C1
AT4G00130	C1
AT3G17070	C1
AT1G78970	C1
AT1G65890	C1
AT2G48140	C1
AT5G26080	C1
AT1G70260	C1
AT5G47450	C1
AT4G13235	C1
AT4G39480	C1
AT4G19680	C1
AT1G56650	C1
AT5G35190	C1
AT4G28780	C1
AT4G25820	C1
AT2G24980	C1
AT3G54590	C1
AT5G06640	C1
AT2G25240	C1
AT3G32980	C1
AT4G22080	C1
AT2G27550	C1
AT3G63110	C1
AT5G26320	C1
AT3G13610	C1
AT5G36180	C1
AT4G20450	C1
AT2G34490	C1
AT2G19060	C1
AT4G28850	C1
AT2G01880	C1
AT4G08400	C1
AT4G08410	C1
AT2G32300	C1
AT5G44130	C1
AT5G38940	C1
AT1G47600	C1
AT5G04960	C1
AT1G76930	C1
AT5G57625	C1
AT3G54580	C1
AT4G40090	C1
AT5G06630	C1
AT4G27570	C1
AT1G51860	C1
AT1G52060	C1
AT1G12040	C1
AT5G14740	C1
AT5G43690	C1
AT4G23560	C1
AT5G42500	C1
AT2G44230	C1
AT3G47740	C1
AT4G23300	C1
AT3G07490	C1
AT3G19370	C1
AT3G45710	C1
AT5G51720	C1
AT3G30875	C1
AT1G61950	C1
AT5G66816	C1
AT3G14810	C1
AT1G54540	C1
AT5G41040	C1
AT3G45140	C1
AT5G53370	C1
AT2G01890	C1
AT4G14090	C1
AT3G02885	C1
AT1G61050	C1
AT4G05170	C1
AT5G10180	C1
AT1G48690	C1
AT1G13130	C1
AT1G74458	C1
AT5G09978	C1
AT5G44550	C1
AT3G32040	C1
AT1G13300	C1
AT4G12480	C1
AT5G14200	C1
AT1G78440	C1
AT5G64770	C1
AT1G64480	C1
AT1G34520	C1
AT4G11290	C1
AT2G20520	C1
AT3G10710	C1
AT5G49080	C1
AT5G57530	C1
AT4G34580	C1
AT3G45700	C1
AT5G43350	C1
AT1G62980	C1
AT2G44110	C1
AT4G33730	C1
AT3G42725	C1
AT2G03720	C1
AT2G16980	C1
AT2G39040	C1
AT1G64780	C1
AT2G01900	C1
AT5G48000	C1
AT4G02270	C1
AT5G22410	C1
AT3G55130	C1
AT2G27402	C1
AT5G59780	C1
AT4G10060	C1
AT3G60280	C1
AT5G23030	C1
AT4G25790	C1
AT4G01110	C1
AT1G34330	C1
AT2G18300	C1
AT1G07167	C1
AT3G20380	C1
AT1G05990	C1
AT1G43605	C1
AT5G47980	C1
AT3G54040	C1
AT1G70850	C1
AT1G62320	C1
AT5G47530	C1
AT2G04080	C1
AT1G47480	C1
AT1G34540	C1
AT5G07322	C1
AT3G09240	C1
AT2G37280	C1
AT2G18210	C1
AT1G22680	C1
AT5G45960	C1
AT2G29000	C1
AT5G63180	C1
AT3G47210	C1
AT3G46340	C1
AT4G22640	C1
AT5G38030	C1
AT3G49970	C1
AT3G13980	C1
AT1G70500	C1
AT3G20460	C1
AT3G62680	C1
AT1G54970	C1
AT3G25790	C1
AT4G12470	C1
AT4G13390	C1
AT1G30140	C1
AT2G42610	C1
AT1G52050	C1
AT5G66815	C1
AT4G26010	C1
AT3G50570	C1
AT4G12510	C1
AT3G54600	C1
AT5G01060	C1
AT2G27220	C1
AT1G68740	C1
AT1G31050	C1
AT2G21880	C1
AT5G63850	C1
AT3G01420	C1
AT5G40020	C1
AT3G44326	C1
AT2G27370	C1
AT1G79180	C1
AT2G16380	C1
AT4G08040	C1
AT3G49700	C1
AT1G67148	C1
AT5G43540	C1
AT4G24140	C1
AT3G44540	C1
AT5G18560	C1
AT3G52790	C1
AT3G53200	C1
AT5G01250	C1
AT2G16970	C1
AT1G20160	C1
AT5G44578	C1
AT4G36430	C1
AT1G74460	C1
AT2G47810	C1
AT3G44970	C1
AT2G42440	C1
AT3G29410	C1
AT2G26820	C1
AT5G53380	C1
AT2G05510	C1
AT2G31082	C1
AT1G57830	C1
AT5G37990	C1
AT2G01520	C1
AT5G10210	C1
AT2G18800	C1
AT4G36570	C1
AT5G45200	C1
AT1G44090	C1
AT2G28990	C1
AT2G35990	C1
AT4G21340	C1
AT1G66970	C1
AT3G01500	C1
AT1G63600	C1
AT2G38380	C1
AT1G16400	C1
AT3G48940	C1
AT1G71740	C1
AT2G18150	C1
AT5G42655	C1
AT2G38390	C1
AT3G45680	C1
AT1G52410	C1
AT5G09735	C1
AT3G46370	C1
AT1G51840	C1
AT4G22200	C1
AT1G67870	C1
AT1G61080	C1
AT1G09350	C1
AT5G58780	C1
AT5G54230	C1
AT1G62540	C1
AT4G16260	C1
AT3G53980	C1
AT5G58860	C1
AT2G43060	C1
AT2G22290	C1
AT2G20080	C1
AT3G29680	C1
AT5G41380	C1
AT3G20557	C1
AT1G15460	C1
AT1G35310	C1
AT1G74770	C1
AT1G48670	C1
AT4G21250	C1
AT1G27670	C1
AT4G15740	C1
AT5G65320	C1
AT2G40900	C1
AT1G02940	C1
AT4G22070	C1
AT5G16080	C1
AT4G33880	C1
AT1G66800	C1
AT1G61270	C1
AT5G58360	C1
AT4G38390	C1
AT1G02570	C1
AT3G04330	C1
AT5G44900	C1
AT2G27440	C1
AT2G35890	C1
AT3G45840	C1
AT1G55240	C1
AT1G35350	C1
AT3G50710	C1
AT1G65880	C1
AT2G20030	C1
AT1G06120	C1
AT5G13900	C1
AT1G33670	C1
AT5G58910	C1
AT1G75880	C1
AT2G44390	C1
AT5G51470	C1
AT4G33420	C1
AT4G12310	C1
AT5G56540	C1
AT4G32780	C1
AT1G06830	C1
AT5G43370	C1
AT3G19320	C1
AT5G36907	C1
AT1G73270	C1
AT1G07880	C1
AT2G02610	C1
AT4G34920	C1
AT3G21230	C1
AT3G49690	C1
AT1G50090	C1
AT5G38450	C1
AT4G28940	C1
AT3G16340	C1
AT4G25760	C1
AT4G03060	C1
AT5G23810	C1
AT4G14580	C1
AT1G68850	C1
AT2G39510	C1
AT3G47200	C1
AT4G13440	C1
AT5G58500	C1
AT3G32030	C1
AT1G43010	C1
AT3G08490	C1
AT3G18450	C1
AT2G23540	C1
AT4G15755	C1
AT5G36130	C1
AT4G12550	C1
AT1G49100	C1
AT1G70880	C1
AT3G24463	C1
AT3G52550	C1
AT1G65570	C1
AT4G22610	C1
AT3G58190	C1
AT5G65800	C1
AT1G70860	C1
AT2G34350	C1
AT5G54790	C1
AT5G43520	C1
AT3G46810	C1
AT4G19920	C1
AT5G18050	C1
AT2G16385	C1
AT1G69150	C1
AT4G10780	C1
AT3G14260	C1
AT4G22090	C1
AT4G17785	C1
AT1G64590	C1
AT3G03820	C1
AT1G35250	C1
AT2G26130	C1
AT1G50720	C1
AT3G28290	C1
AT1G66020	C1
AT4G07815	C1
AT5G37478	C1
AT1G22150	C1
AT3G13820	C1
AT1G78450	C1
AT2G35612	C1
AT1G34670	C1
AT2G30840	C1
AT3G21950	C1
AT1G26240	C1
AT2G19970	C1
AT1G65860	C1
AT3G19700	C1
AT5G16530	C1
AT1G33870	C1
AT1G57570	C1
AT1G52770	C1
AT5G42600	C1
AT4G12360	C1
AT3G58990	C1
AT3G48720	C1
AT5G24410	C1
AT2G26480	C1
AT3G61400	C1
AT3G08860	C1
AT2G18196	C1
AT1G51440	C1
AT1G29450	C1
AT4G37970	C1
AT4G18510	C1
AT1G29100	C1
AT5G56200	C1
AT5G18080	C1
AT1G54040	C1
AT1G43140	C1
AT5G44400	C1
AT4G00880	C1
AT1G51470	C1
AT3G50270	C1
AT2G38750	C1
AT5G63270	C1
AT4G37800	C1
AT5G05500	C1
AT5G67400	C1
AT2G39310	C1
AT3G16470	C1
AT4G04750	C1
AT1G11920	C1
AT4G34930	C1
AT5G63595	C1
AT4G11211	C1
AT4G23510	C1
AT3G19430	C1
AT1G78120	C1
AT5G19800	C1
AT2G37040	C1
AT4G30420	C1
AT5G47500	C1
AT5G14330	C1
AT1G24020	C1
AT1G78490	C1
AT1G52070	C1
AT4G12520	C1
AT5G38550	C1
AT3G16440	C1
AT1G52100	C1
AT1G72140	C1
AT4G30320	C1
AT1G13430	C1
AT1G05250	C1
AT5G36270	C1
AT1G01453	C1
AT3G18200	C1
AT5G60660	C1
AT2G32990	C1
AT4G12440	C1
AT5G63590	C1
AT1G28570	C1
AT5G57540	C1
AT4G22666	C1
AT5G61650	C1
AT5G48290	C1
AT1G59740	C1
AT2G30395	C1
AT5G24313	C1
AT3G21240	C1
AT4G14650	C1
AT5G53980	C1
AT1G52800	C1
AT2G25820	C1
AT4G08870	C1
AT2G23170	C1
AT2G31790	C1
AT1G18880	C1
AT1G14700	C1
AT5G49770	C1
AT3G47770	C1
AT1G05240	C1
AT5G61350	C1
AT2G22930	C1
AT3G50610	C1
AT4G15150	C1
AT5G61550	C1
AT5G40590	C1
AT1G64930	C1
AT2G31110	C1
AT1G06923	C1
AT1G35330	C1
AT3G21770	C1
AT3G62610	C1
AT5G61340	C1
AT1G05260	C1
AT3G09925	C1
AT4G15500	C1
AT2G43150	C1
AT5G59090	C1
AT3G49960	C1
AT2G12462	C1
AT1G30870	C1
AT1G57560	C1
AT5G20630	C1
AT2G32270	C1
AT3G12540	C1
AT5G21120	C1
AT5G43175	C1
AT3G24300	C1
AT4G17340	C1
AT5G19260	C1
AT5G05790	C1
AT3G06020	C1
AT1G48930	C1
AT4G13890	C1
AT1G50930	C1
AT5G43230	C1
AT1G14240	C1
AT1G31710	C1
AT1G08990	C1
AT4G33020	C1
AT2G29010	C1
AT4G27290	C1
AT1G31550	C1
AT2G32620	C1
AT2G30540	C1
AT5G28630	C1
AT5G21130	C1
AT5G17820	C1
AT1G12560	C1
AT5G25810	C1
AT4G38770	C1
AT5G47990	C1
AT5G03260	C1
AT3G16240	C1
AT4G23670	C1
AT3G29250	C1
AT1G76240	C1
AT4G24350	C1
AT1G60110	C1
AT5G23840	C1
AT5G42590	C1
AT3G15700	C1
AT1G52660	C1
AT1G29920	C1
AT1G54940	C1
AT1G30850	C1
AT3G20160	C1
AT4G27400	C1
AT5G24230	C1
AT4G03610	C1
AT1G59725	C1
AT5G01280	C1
AT3G07070	C1
AT4G06744	C1
AT1G51805	C1
AT1G62380	C1
AT1G47610	C1
AT5G06990	C1
AT2G41380	C1
AT2G29620	C1
AT2G44450	C1
AT4G37520	C1
AT2G36210	C1
AT2G21220	C1
AT5G50915	C1
AT3G02500	C1
AT4G01680	C1
AT3G26460	C1
AT5G07450	C1
AT1G09540	C1
AT4G25190	C1
AT4G14760	C1
AT4G04900	C1
AT1G55640	C1
AT1G62630	C1
AT1G15640	C1
AT2G39010	C1
AT3G50280	C1
AT2G15760	C1
AT1G46480	C1
AT3G13730	C1
AT3G54830	C1
AT5G44610	C1
AT5G48920	C1
AT1G74830	C1
AT5G41730	C1
AT5G40860	C1
AT5G23660	C1
AT1G26970	C1
AT4G17220	C1
AT1G70820	C1
AT4G29700	C1
AT5G63660	C1
AT5G58010	C1
AT2G47530	C1
AT3G59340	C1
AT3G52370	C1
AT2G45890	C1
AT4G16350	C1
AT2G34620	C1
AT1G62660	C1
AT4G38860	C1
AT4G18940	C1
AT4G20190	C1
AT1G02730	C1
AT4G00050	C1
AT1G50060	C1
AT3G48350	C1
AT5G44020	C1
AT3G28550	C1
AT4G23680	C1
AT3G21340	C1
AT2G42850	C1
AT5G14340	C1
AT2G44380	C1
AT1G73580	C1
AT5G38010	C1
AT2G21020	C1
AT4G36640	C1
AT5G07080	C1
AT4G08300	C1
AT3G26500	C1
AT4G10370	C1
AT5G48657	C1
AT1G70450	C1
AT2G15350	C1
AT3G28570	C1
AT5G24070	C1
AT3G11660	C1
AT4G34050	C1
AT5G51780	C1
AT1G18870	C1
AT2G35770	C1
AT3G14940	C1
AT2G13910	C1
AT2G38760	C1
AT1G23210	C1
AT4G26880	C1
AT1G59730	C1
AT3G60550	C1
AT2G46750	C1
AT2G17590	C1
AT1G19940	C1
AT1G18860	C1
AT3G53150	C1
AT1G62800	C1
AT4G29180	C1
AT5G63450	C1
AT1G70460	C1
AT1G16310	C1
AT5G44050	C1
AT1G74080	C1
AT3G50290	C1
AT2G37170	C1
AT1G56150	C1
AT5G48880	C1
AT1G13830	C1
AT5G67385	C1
AT5G38980	C1
AT4G28250	C1
AT4G25100	C1
AT3G48100	C1
AT1G02335	C1
AT4G38840	C1
AT2G21210	C1
AT2G26690	C1
AT4G17970	C1
AT2G39430	C1
AT3G48970	C1
AT5G05960	C1
AT3G46130	C1
AT3G48920	C1
AT3G60330	C1
AT4G15920	C1
AT1G11655	C1
AT5G59490	C1
AT4G24120	C1
AT1G55990	C1
AT1G68600	C1
AT4G33610	C1
AT2G25090	C1
AT1G23730	C1
AT3G24020	C1
AT4G37310	C1
AT3G22600	C1
AT4G17030	C1
AT4G17090	C1
AT5G46610	C1
AT1G44970	C1
AT3G61930	C1
AT3G21860	C1
AT3G27650	C1
AT5G24880	C1
AT4G14480	C1
AT5G25840	C1
AT5G02390	C1
AT5G46730	C1
AT3G16390	C1
AT5G19790	C1
AT3G08870	C1
AT4G10500	C1
AT3G01760	C1
AT2G47750	C1
AT3G25770	C1
AT1G04800	C1
AT5G40450	C1
AT2G19410	C1
AT5G36150	C1
AT5G37980	C1
AT2G31083	C1
AT3G43930	C1
AT1G13200	C1
AT5G36140	C1
AT4G09420	C1
AT1G58320	C1
AT1G16410	C1
AT5G52670	C1
AT3G24230	C1
AT3G09290	C1
AT5G43890	C1
AT3G13130	C1
AT5G07690	C1
AT4G20110	C1
AT1G14185	C1
AT5G15900	C1
AT1G67710	C1
AT4G24265	C1
AT4G31250	C1
AT1G34040	C1
AT3G55500	C1
AT1G08810	C1
AT1G55420	C1
AT5G43570	C1
AT5G25160	C1
AT1G12150	C1
AT3G55940	C1
AT2G37180	C1
AT5G56870	C1
AT1G65450	C1
AT4G08160	C1
AT4G04570	C1
AT5G22570	C1
AT1G02575	C1
AT3G26237	C1
AT1G29440	C1
AT2G17470	C1
AT1G73325	C1
AT3G03850	C1
AT3G51360	C1
AT1G61300	C1
AT2G28970	C1
AT4G15660	C1
AT1G56540	C1
AT1G54660	C1
AT4G10310	C1
AT1G27940	C1
AT5G38350	C1
AT4G20050	C1
AT1G73410	C1
AT2G41690	C1
AT2G19990	C1
AT5G39490	C1
AT1G24577	C1
AT3G27884	C1
AT2G16367	C1
AT3G20850	C1
AT1G36925	C1
AT3G22820	C1
AT4G23290	C1
AT1G34490	C1
AT1G79770	C1
AT3G51680	C1
AT4G25400	C1
AT2G21610	C1
XLOC_020302;Chr3:19152551-19153246	C1
AT1G26250	C1
AT4G19975	C1
AT1G08670	C1
AT4G34650	C1
AT3G25717	C1
AT1G68880	C1
AT1G11450	C1
AT1G29510	C1
AT3G22240	C1
AT3G02020	C1
AT4G24430	C1
AT2G36120	C1
AT1G80050	C1
AT2G46720	C1
AT3G10986	C1
AT1G23160	C1
AT1G33890	C1
AT1G53820	C1
AT1G23130	C1
AT5G49900	C1
AT5G53320	C1
AT3G51540	C1
AT1G73860	C1
AT1G33700	C1
AT4G34380	C1
AT2G34500	C1
AT5G23750	C1
AT4G00780	C1
AT1G23540	C1
AT1G18410	C1
AT1G79860	C1
AT2G45220	C1
AT5G37540	C1
AT2G22510	C1
AT4G24010	C1
AT4G37010	C1
AT2G01530	C1
AT3G25190	C1
AT4G36610	C1
AT1G52400	C1
AT4G17215	C1
AT2G44480	C1
AT5G43180	C1
AT5G03995	C1
AT5G23190	C1
AT1G26360	C1
AT1G75160	C1
AT4G20160	C1
AT3G49760	C1
AT2G32510	C1
AT5G04200	C1
AT5G02090	C1
AT4G13580	C1
AT4G03500	C1
AT3G49070	C1
AT1G30840	C1
AT3G13435	C1
AT5G42720	C1
AT5G67210	C1
AT5G19560	C1
AT2G26290	C1
AT1G08090	C1
AT2G44340	C1
AT4G39700	C1
AT1G28610	C1
AT3G06370	C1
AT2G03370	C1
AT1G15580	C1
AT1G80120	C1
AT5G65160	C1
AT1G03660	C1
AT2G37370	C1
AT4G37150	C1
AT1G51680	C1
AT1G79250	C1
AT5G21080	C1
AT2G28110	C1
AT5G60020	C1
AT3G14560	C1
AT2G03200	C1
AT5G41400	C1
AT1G21270	C1
AT5G52790	C1
AT3G48740	C1
AT5G19875	C1
AT3G23840	C1
AT4G25940	C1
AT3G25950	C1
AT4G34230	C1
AT1G11185	C1
AT1G55290	C1
AT3G23870	C1
AT1G13500	C1
AT5G22560	C1
AT1G29110	C1
AT1G07450	C1
AT5G52055	C1
AT5G39860	C1
AT4G22020	C1
AT5G18020	C1
AT3G28080	C1
AT3G09960	C1
AT3G46400	C1
AT1G69990	C1
AT5G36800	C1
AT5G23000	C1
AT5G06470	C1
AT4G02075	C1
AT5G60350	C1
AT3G62210	C1
AT1G51480	C1
AT5G46270	C1
AT1G58460	C1
AT5G24040	C1
AT4G09240	C1
AT5G41390	C1
AT4G36230	C1
AT2G40130	C1
AT3G53600	C1
AT1G26820	C1
AT2G27535	C1
AT1G62090	C1
AT3G45290	C1
AT4G13310	C1
AT3G47220	C1
AT3G46270	C1
AT1G62935	C1
AT1G05310	C1
AT5G53830	C1
AT3G14350	C1
AT2G05160	C1
AT2G31220	C1
AT4G30670	C1
AT1G16420	C1
AT1G17310	C1
AT3G54870	C1
AT5G10410	C1
AT2G31085	C1
AT5G37690	C1
XLOC_004615;Chr1:1480286-1480848	C1
AT3G45960	C1
AT2G31081	C1
AT5G33340	C1
AT5G07570	C1
AT4G37060	C1
AT4G19690	C1
AT5G50950	C1
AT5G07030	C1
AT4G15680	C1
AT5G16920	C1
AT3G24540	C1
AT1G62940	C1
AT2G31860	C1
AT5G20860	C1
AT4G16355	C1
AT1G49200	C1
AT4G16240	C1
AT3G28560	C1
AT3G03840	C1
AT1G66030	C1
AT1G24070	C1
AT1G58602	C1
AT3G51330	C1
AT4G10720	C1
AT5G21950	C1
AT1G21510	C1
AT4G04015	C1
AT1G78230	C1
AT1G74000	C1
AT1G21310	C1
AT3G26520	C1
AT1G06090	C1
AT5G46900	C1
AT3G06460	C1
AT2G05070	C1
AT5G46890	C1
AT3G15550	C1
AT4G11210	C1
AT1G23790	C1
AT3G56230	C1
AT1G23760	C1
AT1G28170	C1
AT3G51930	C1
AT3G01730	C1
AT1G32100	C1
AT1G09170	C1
AT4G12330	C1
AT4G38690	C1
AT3G29780	C1
AT1G05660	C1
AT1G77690	C1
AT1G64170	C1
AT1G05650	C1
AT5G01790	C1
AT1G23205	C1
AT1G24130	C1
AT5G54370	C1
AT1G69240	C1
AT4G28680	C1
AT1G66200	C1
AT2G33790	C1
AT1G78820	C1
AT2G21840	C1
AT1G62975	C1
AT1G29930	C1
AT3G14850	C1
AT1G66190	C1
AT2G36870	C1
AT3G21510	C1
AT1G30650	C1
AT4G01350	C1
AT1G31580	C1
AT1G60260	C1
AT2G40320	C1
AT5G23060	C1
AT3G28070	C1
AT4G35060	C1
AT1G78430	C1
AT1G67030	C1
AT3G01290	C1
AT1G70830	C1
AT1G62560	C1
AT1G72230	C1
AT5G14920	C1
AT5G42785	C1
AT4G37530	C1
AT5G47950	C1
AT2G15370	C1
AT2G04570	C1
AT2G47550	C1
AT1G12950	C1
AT4G28430	C1
AT3G22565	C1
AT3G13650	C1
AT1G65960	C1
AT5G55520	C1
AT1G27740	C1
AT2G10940	C1
AT1G60270	C1
AT5G16030	C1
AT2G23000	C1
AT5G61290	C1
AT5G54040	C1
AT3G04320	C1
AT3G03500	C1
AT4G18430	C1
AT3G27690	C1
AT1G23720	C1
AT3G55660	C1
AT5G49870	C1
AT1G75620	C1
AT1G09932	C1
AT5G01420	C1
AT4G40010	C1
AT2G03550	C1
AT3G03780	C1
AT2G41970	C1
AT2G05100	C1
AT1G08560	C1
AT5G45700	C1
AT5G63710	C1
AT1G04425	C1
AT3G10880	C1
AT2G18360	C1
AT4G17000	C1
AT3G46760	C1
AT5G45210	C1
AT3G57130	C1
AT3G05860	C1
AT3G15370	C1
AT5G01050	C1
AT4G02700	C1
AT1G51790	C1
AT5G56080	C1
AT5G19230	C1
AT5G54050	C1
AT5G62420	C1
AT5G49850	C1
AT3G58650	C1
AT4G00680	C1
AT2G24850	C1
AT3G05330	C1
AT3G44510	C1
AT4G21745	C1
AT4G02180	C1
AT5G42580	C1
AT3G59250	C1
AT2G04800	C1
AT4G16990	C1
AT3G20470	C1
AT1G10657	C1
AT1G13610	C1
AT1G29290	C1
AT4G23870	C1
AT5G47740	C1
AT4G27560	C1
AT1G09890	C1
AT4G02830	C1
AT4G35210	C1
AT5G40390	C1
AT3G07900	C1
AT1G49870	C1
AT2G29440	C1
AT5G13150	C1
AT4G22490	C1
AT3G56240	C1
AT2G36430	C1
AT3G01710	C1
AT2G46535	C1
AT2G39518	C1
AT4G21390	C1
AT2G15970	C1
AT3G25640	C1
AT3G04110	C1
AT5G63090	C1
AT5G07780	C1
AT2G35960	C1
AT2G42690	C1
AT1G66980	C1
AT2G39710	C1
AT4G12490	C1
AT1G29500	C1
AT5G24030	C1
AT3G60840	C1
AT4G37340	C1
AT3G43890	C1
AT2G21030	C1
AT2G44010	C1
AT1G31335	C1
AT4G24260	C1
AT4G28230	C1
AT5G43580	C1
AT3G20150	C1
AT3G52540	C1
AT5G39020	C1
AT1G79330	C1
AT4G15480	C1
AT5G02515	C1
AT1G62990	C1
AT2G32610	C1
AT1G17140	C1
AT1G30050	C1
AT5G06730	C1
AT3G56620	C1
AT5G02400	C1
AT5G38610	C1
AT2G18560	C1
AT4G13410	C1
AT4G09100	C1
AT4G16870	C1
AT5G49660	C1
AT1G62440	C1
AT1G52000	C1
AT3G23450	C1
AT4G34138	C1
AT3G02930	C1
AT1G28130	C1
AT4G38950	C1
AT3G16400	C1
AT1G35290	C1
AT1G54820	C1
AT4G29690	C1
AT3G50840	C1
AT5G15310	C1
AT2G22330	C1
AT2G36570	C1
AT1G43790	C1
AT4G25160	C1
AT2G43550	C1
AT5G24580	C1
AT1G48600	C1
AT3G23000	C1
AT2G34810	C1
AT1G20450	C1
AT5G38990	C1
AT1G48100	C1
AT4G21960	C1
AT1G04240	C1
AT1G50280	C1
AT3G27170	C1
AT1G47590	C1
AT3G11370	C1
AT2G28140	C1
AT1G13100	C1
AT3G29030	C1
AT5G07770	C1
AT5G62920	C1
AT4G34950	C1
AT5G65690	C1
AT5G43470	C1
AT5G06530	C1
AT1G58190	C1
AT1G49750	C1
AT1G54790	C1
AT1G18835	C1
AT3G55150	C1
AT2G47270	C1
AT5G54190	C1
AT5G38540	C1
AT1G58340	C1
AT3G53260	C1
AT3G21550	C1
AT5G40730	C1
AT1G06640	C1
AT5G57200	C1
AT1G10385	C1
AT1G64400	C1
AT4G29800	C1
AT3G12750	C1
AT1G26450	C1
AT1G03010	C1
AT2G44570	C1
AT1G18810	C1
AT1G08173	C1
AT2G28960	C1
AT1G63410	C1
AT5G65870	C1
AT1G31885	C1
AT1G26700	C1
AT1G67150	C1
AT1G63580	C1
AT2G02000	C1
AT1G30560	C1
AT5G24190	C1
AT1G33090	C1
AT5G04120	C1
AT5G19870	C1
AT1G13635	C1
AT4G23515	C1
AT5G67430	C1
AT4G05780	C1
AT3G18400	C1
AT2G34655	C1
AT2G38100	C1
AT4G11320	C1
AT1G18140	C1
AT1G67270	C1
AT5G22890	C1
AT1G33440	C1
AT4G18290	C1
AT1G21360	C1
AT3G25130	C1
AT3G47510	C1
AT4G19530	C1
AT1G58370	C1
AT1G61820	C1
AT3G61380	C1
AT2G22620	C1
AT4G17480	C1
AT2G32690	C1
AT1G18710	C1
AT4G14630	C1
AT2G26170	C1
AT3G17420	C1
AT3G11280	C1
AT1G27620	C1
AT1G14780	C1
AT5G51060	C1
AT2G38080	C1
AT4G38062	C1
AT3G51230	C1
AT1G63100	C1
AT4G30170	C1
AT1G13260	C1
AT2G36830	C1
AT5G42510	C1
AT5G38430	C1
AT4G01630	C1
AT1G18370	C1
AT1G17745	C1
AT1G33170	C1
AT4G02800	C1
AT1G67110	C1
AT3G55110	C1
AT4G35620	C1
AT3G02120	C1
AT1G16070	C1
AT4G27440	C1
AT3G16450	C1
AT3G63140	C1
AT1G72250	C1
AT5G13630	C1
AT5G48310	C1
AT3G19050	C1
AT3G04290	C1
AT2G29730	C1
AT1G29910	C1
AT1G30380	C1
AT5G56120	C1
AT2G26760	C1
AT5G44580	C1
AT5G54270	C1
AT4G05180	C1
AT3G61470	C1
AT1G65060	C1
AT1G08380	C1
AT5G62280	C1
AT4G13130	C1
AT2G26420	C1
AT2G28620	C1
AT2G22610	C1
AT4G36120	C1
AT1G72180	C1
AT4G34510	C1
AT1G10682	C1
AT3G48090	C1
AT2G18690	C1
AT4G14380	C1
AT3G50220	C1
AT1G51420	C1
AT1G78680	C1
AT1G01390	C1
AT3G25570	C1
AT3G10910	C1
AT5G53250	C1
AT2G21140	C1
AT5G66230	C1
AT1G51800	C1
AT5G60530	C1
AT1G76310	C1
AT5G12880	C1
AT4G33270	C1
AT2G47500	C1
AT5G15830	C1
AT3G50300	C1
AT5G36910	C1
AT1G36940	C1
AT2G23970	C1
AT2G48080	C1
AT5G16250	C1
AT2G39530	C1
AT2G21045	C1
AT1G11600	C1
AT5G44820	C1
AT5G16190	C1
AT5G20700	C1
AT5G17160	C1
AT3G23890	C1
AT4G05190	C1
AT5G03355	C1
AT4G38420	C1
AT3G49845	C1
AT2G47360	C1
AT5G06150	C1
AT3G51740	C1
AT1G44110	C1
AT1G80240	C1
AT1G09310	C1
AT5G63087	C1
AT1G52700	C1
AT1G31330	C1
AT3G15356	C1
AT2G23960	C1
AT3G20860	C1
AT3G26610	C1
AT1G68520	C1
AT3G16460	C1
AT1G56430	C1
AT5G23820	C1
AT1G12740	C1
AT1G52230	C1
AT4G29220	C1
AT2G29360	C1
AT3G55290	C1
AT1G26760	C1
AT4G15400	C1
AT1G57980	C1
AT1G01630	C1
AT1G79310	C1
AT3G54890	C1
AT1G25440	C1
AT5G26930	C1
AT1G37130	C1
AT3G20100	C1
AT5G12890	C1
AT3G05920	C1
AT2G34910	C1
AT1G51850	C1
AT3G02640	C1
AT3G46280	C1
AT2G25060	C1
AT1G21110	C1
AT5G37550	C1
AT5G22310	C1
AT3G51280	C1
AT4G22212	C1
AT5G04140	C1
AT1G29090	C1
AT1G14120	C1
AT5G13930	C1
AT1G15820	C1
AT5G66570	C1
AT4G23800	C1
AT3G10310	C1
AT5G55830	C1
AT1G70990	C1
AT1G13250	C1
AT5G04970	C1
AT5G25090	C1
AT4G00080	C1
AT1G55670	C1
AT3G46780	C1
AT3G56100	C1
AT2G16270	C1
AT5G57770	C1
AT5G38700	C1
AT4G30270	C1
AT4G18630	C1
AT5G06720	C1
AT5G51600	C1
AT5G65790	C1
AT4G12800	C1
AT4G01910	C1
AT1G28470	C1
AT5G49760	C1
AT1G53340	C1
AT5G44480	C1
AT5G49270	C1
AT5G60720	C1
AT1G16905	C1
AT3G56000	C1
AT1G61520	C1
AT4G11530	C1
AT4G10340	C1
AT3G16140	C1
AT3G12700	C1
AT3G27510	C1
AT1G49030	C1
AT2G23410	C1
AT4G33120	C1
AT1G76250	C1
AT1G16630	C1
AT1G62870	C1
AT2G01950	C1
AT1G52190	C1
AT1G11850	C1
AT5G05160	C1
AT1G12380	C1
AT3G19450	C1
AT5G01840	C1
AT1G74430	C1
AT3G56930	C1
AT1G19150	C1
AT1G21500	C1
AT3G18890	C1
AT3G61750	C1
AT1G53060	C1
AT1G63360	C1
AT3G18280	C1
AT4G00900	C1
AT2G29370	C1
AT2G42760	C1
AT5G64040	C1
AT3G53190	C1
AT3G19400	C1
AT3G24480	C1
AT3G14370	C1
AT3G06840	C1
AT2G27000	C1
AT1G66940	C1
AT3G01810	C1
AT4G26660	C1
AT3G43670	C1
AT5G41140	C1
AT1G11160	C1
AT2G28260	C1
AT2G30820	C1
AT5G11440	C1
AT4G15830	C1
AT2G41850	C1
AT5G41810	C1
AT4G14940	C1
AT4G27520	C1
AT1G14430	C1
AT3G44050	C1
AT1G07000	C1
AT4G09060	C1
AT1G45015	C1
AT1G55430	C1
AT2G42060	C1
AT1G76220	C1
AT4G13620	C1
AT2G17330	C1
AT4G01140	C1
AT3G03290	C1
AT4G29740	C1
AT1G66440	C1
AT1G69310	C1
AT3G03680	C1
AT1G31540	C1
AT4G30460	C1
AT4G23260	C1
AT4G19840	C1
AT1G59870	C1
AT3G56170	C1
AT2G36590	C1
AT1G66920	C1
AT4G32000	C1
AT5G25890	C1
AT5G05900	C1
AT4G29310	C1
AT3G23630	C1
AT5G45000	C1
AT3G03280	C1
AT1G53140	C1
AT1G20610	C1
AT1G67035	C1
AT3G61760	C1
AT2G29995	C1
AT5G62730	C1
AT1G05207	C1
AT4G33010	C1
AT5G11670	C1
AT5G24090	C1
AT1G03780	C1
AT5G25880	C1
AT1G05010	C1
AT5G27350	C1
AT2G35980	C1
AT3G26470	C1
AT5G40170	C1
AT4G08450	C1
AT2G42140	C1
AT1G71040	C1
AT2G32530	C1
AT1G21810	C1
AT5G06300	C1
AT2G33400	C1
AT5G05940	C1
AT5G01370	C1
AT5G42840	C1
AT1G76410	C1
AT4G26690	C1
AT4G12270	C1
AT2G30220	C1
AT1G35255	C1
AT3G12240	C1
AT1G07175	C1
AT5G18661	C1
AT2G14920	C1
AT3G44710	C1
AT3G22570	C1
AT5G46520	C1
AT5G23360	C1
AT5G64550	C1
AT4G05590	C1
AT5G64900	C1
AT1G72220	C1
AT1G79320	C1
AT2G34190	C1
AT5G62310	C1
AT5G50120	C1
AT5G04980	C1
AT1G62770	C1
AT5G51270	C1
AT3G49210	C1
AT2G46430	C1
AT2G17550	C1
AT5G55770	C1
AT3G52520	C1
AT3G59690	C1
AT5G07650	C1
AT5G10880	C1
AT2G37950	C1
AT4G35030	C1
AT3G26490	C1
AT1G61190	C1
AT1G59850	C1
AT1G77855	C1
AT1G44800	C1
AT4G21760	C1
AT5G07990	C1
AT1G05200	C1
AT1G13930	C1
AT4G01915	C1
AT4G09890	C1
AT5G57340	C1
AT3G14210	C1
AT2G38300	C1
AT1G09090	C1
AT2G22122	C1
AT4G12890	C1
AT1G57835	C1
AT3G55710	C1
AT3G17600	C1
AT2G29630	C1
AT1G75500	C1
AT1G64390	C1
AT3G15650	C1
AT2G32550	C1
AT1G61795	C1
AT2G31180	C1
AT4G16920	C1
AT5G26300	C1
AT5G61412	C1
AT5G17880	C1
AT3G18715	C1
AT1G67050	C1
AT3G29320	C1
AT3G50820	C1
AT1G23080	C1
AT5G53110	C1
AT1G63295	C1
AT4G08990	C1
AT2G25000	C1
AT3G26440	C1
AT5G27360	C1
AT5G58580	C1
AT5G57670	C1
AT4G27260	C1
AT1G53440	C1
AT5G11930	C1
AT3G27150	C1
AT2G28250	C1
AT2G42800	C1
AT2G17950	C1
AT4G00950	C1
AT4G13420	C1
AT1G53940	C1
AT1G06030	C1
AT5G09520	C1
AT2G02990	C1
AT3G50400	C1
AT3G61430	C1
AT5G58670	C1
AT3G11260	C1
AT4G01440	C1
AT2G37580	C1
AT2G46860	C1
AT3G60130	C1
AT5G62210	C1
AT3G19480	C1
AT5G11110	C1
AT5G52320	C1
AT4G06534	C1
AT5G43780	C1
AT1G73630	C1
AT1G16440	C1
AT5G14090	C1
AT1G31770	C1
AT5G42680	C1
AT1G75460	C1
AT4G18640	C1
AT5G57830	C1
AT4G33330	C1
AT4G14610	C1
AT2G35940	C1
AT1G55020	C1
AT1G03130	C1
AT5G36260	C1
AT4G17250	C1
AT3G14770	C1
AT3G52400	C1
AT5G40690	C1
AT1G17300	C1
AT3G21870	C1
AT1G76180	C1
AT2G25530	C1
AT4G25110	C1
AT4G14370	C1
AT5G15510	C1
AT4G14330	C1
AT3G08940	C1
AT1G19250	C1
AT5G50720	C1
AT1G01900	C1
AT1G07050	C1
AT3G14395	C1
AT4G31100	C1
AT4G00240	C1
AT5G42650	C1
AT2G35000	C1
AT1G77870	C1
AT2G22860	C1
AT2G20590	C1
AT5G23220	C1
AT2G39110	C1
AT2G22470	C1
AT1G23560	C1
AT2G30010	C1
AT1G30280	C1
AT2G42200	C1
AT2G26370	C1
AT1G07680	C1
AT4G34131	C1
AT1G02800	C1
XLOC_031391;Chr5:8527468-8528453	C1
AT4G01720	C1
AT3G60000	C1
AT3G20640	C1
AT1G69450	C1
AT5G11590	C1
AT1G25250	C1
AT3G20015	C1
AT3G21260	C1
AT3G09070	C1
AT1G19330	C1
AT5G12330	C1
AT5G09805	C1
AT1G55390	C1
AT2G02020	C1
AT5G36790	C1
AT1G13650	C1
AT2G24580	C1
AT1G72700	C1
AT3G45430	C1
AT1G70340	C1
AT5G24205	C1
AT3G07960	C1
AT2G37540	C1
AT1G04160	C1
AT5G25120	C1
AT5G15740	C1
AT1G70750	C1
AT1G32970	C1
AT5G66150	C1
AT1G10790	C1
AT1G05540	C1
AT1G02490	C1
AT3G14550	C1
AT2G23180	C1
AT3G03265	C1
AT5G42930	C1
AT5G06490	C1
AT1G03445	C1
AT1G01670	C1
AT4G30180	C1
AT5G10930	C1
AT4G25390	C1
AT1G09176	C1
AT4G06080	C1
AT3G01550	C1
AT4G00910	C1
AT1G74890	C1
AT1G66910	C1
AT1G72860	C1
AT5G54250	C1
AT3G27250	C1
AT5G22630	C1
AT3G47040	C1
AT1G05490	C1
AT2G29320	C1
AT5G67620	C1
AT3G03910	C1
AT3G45130	C1
AT5G11060	C1
AT3G62820	C1
AT4G12350	C1
AT2G18260	C1
AT1G04700	C1
AT1G29230	C1
AT1G38131	C1
AT4G30250	C1
AT5G61740	C1
AT1G53270	C1
AT3G25510	C1
AT1G10480	C1
AT3G05770	C1
AT4G19720	C1
AT2G17770	C1
AT1G16530	C1
AT1G17960	C1
AT4G39250	C1
AT1G24270	C1
AT1G57943	C1
AT4G03540	C1
AT2G25510	C1
AT4G17980	C1
AT2G04515	C1
AT5G65158	C1
AT3G13437	C1
AT3G53590	C1
AT5G61730	C1
AT3G21530	C1
AT4G22730	C1
AT3G48200	C1
AT4G16600	C1
AT1G54930	C1
AT4G04450	C1
AT4G20840	C1
AT1G30370	C1
AT5G35480	C1
AT3G49360	C1
AT5G48740	C1
AT5G06740	C1
AT3G11090	C1
AT3G10870	C1
AT2G31940	C1
AT4G11720	C1
AT1G14190	C1
AT5G15600	C1
AT1G23850	C1
AT1G24620	C1
AT3G19090	C1
AT5G11210	C1
AT4G14365	C1
AT5G27000	C1
AT4G23190	C1
AT1G56010	C1
AT1G08940	C1
AT1G51770	C1
AT1G61560	C1
AT5G57400	C1
AT4G13540	C1
AT1G18620	C1
AT4G00467	C1
AT4G15960	C1
AT3G14067	C1
AT4G19520	C1
AT5G01530	C1
AT1G70300	C1
AT5G18550	C1
AT5G25110	C1
AT2G21540	C1
AT5G60930	C1
AT5G45810	C1
AT1G34355	C1
AT3G47780	C1
AT5G66310	C1
AT1G22410	C1
AT5G49680	C1
AT3G50260	C1
AT3G52460	C1
AT1G52760	C1
AT4G08850	C1
AT1G50890	C1
AT1G64500	C1
AT5G13770	C1
AT5G51030	C1
AT5G66840	C1
AT3G19553	C1
AT2G35050	C1
AT5G41670	C1
AT4G20460	C1
AT4G35730	C1
AT4G24700	C1
AT3G49820	C1
AT2G37025	C1
AT5G64667	C1
AT2G44190	C1
AT1G26930	C1
AT3G04854	C1
AT3G57400	C1
AT2G36695	C1
AT2G40180	C1
AT5G60950	C1
AT3G05270	C1
AT4G16950	C1
AT1G17030	C1
AT2G47860	C1
AT3G28880	C1
AT5G13840	C1
AT5G11920	C1
AT4G01335	C1
AT1G29179	C1
AT1G60010	C1
AT1G35830	C1
AT3G61840	C1
AT5G56890	C1
AT1G58007	C1
AT5G18060	C1
AT1G11730	C1
AT1G21530	C1
AT2G45130	C1
AT4G15120	C1
AT1G79100	C1
AT5G55270	C1
AT5G22090	C1
AT3G45330	C1
AT1G18180	C1
AT3G47820	C1
AT2G01420	C1
AT2G43850	C1
AT1G75820	C1
AT4G16890	C1
AT3G16900	C1
AT5G62430	C1
AT4G26970	C1
AT4G28150	C1
AT4G25070	C1
AT5G35970	C1
AT5G35180	C1
AT1G50240	C1
AT4G29370	C1
AT5G44575	C1
AT4G23500	C1
AT1G09573	C1
AT1G17380	C1
AT5G17170	C1
AT1G35720	C1
AT3G19184	C1
AT3G32047	C1
AT5G24770	C1
AT2G37870	C1
AT5G25980	C1
AT1G73260	C1
AT3G18170	C1
AT2G22950	C1
AT5G03840	C1
AT1G63245	C1
AT3G56400	C1
AT2G19150	C1
AT5G09480	C1
AT5G10625	C1
AT2G30300	C1
AT4G25434	C1
AT5G41540	C1
AT3G52840	C1
AT3G22800	C1
AT4G01070	C1
AT5G65730	C1
AT5G23160	C1
AT2G30930	C1
AT5G18350	C1
AT5G42235	C1
AT5G58320	C1
AT4G32810	C1
AT4G15765	C1
AT5G50800	C1
AT3G28270	C1
AT4G06536	C1
AT5G10230	C1
AT4G02420	C1
AT4G15670	C1
AT5G06090	C1
AT1G21525	C1
AT3G27095	C1
AT5G46140	C1
AT4G10510	C1
AT1G23800	C1
AT1G49130	C1
AT2G14095	C1
AT3G08040	C1
AT3G07970	C1
AT2G19130	C1
AT3G21180	C1
AT2G17890	C1
AT1G33770	C1
AT3G61210	C1
AT1G70170	C1
AT4G00700	C1
AT1G11040	C1
AT1G77380	C1
AT4G26220	C1
AT4G14280	C1
AT4G02090	C1
AT4G24170	C1
AT3G12500	C1
AT2G14080	C1
AT2G32540	C1
AT5G45840	C1
AT5G38710	C1
AT2G38500	C1
AT5G10770	C1
AT1G52240	C1
AT5G06930	C1
AT3G23670	C1
AT4G03330	C1
AT4G05100	C1
AT5G40380	C1
AT1G50560	C1
AT3G09540	C1
AT5G12300	C1
AT1G45545	C1
AT1G67900	C1
AT4G26530	C1
AT5G11790	C1
AT4G39350	C1
AT1G55320	C1
AT1G05020	C1
AT5G41680	C1
AT5G46490	C1
AT2G25680	C1
AT2G31020	C1
AT4G16190	C1
[truncated: 22,285 more rows]
