# Supplementary material for: Extensive transcriptomic and epigenomic remodelling occurs during Arabidopsis thaliana germination
Source: Genome Biol. 2017 Sep 15;18:172. doi: 10.1186/s13059-017-1302-3 (PMC5599894; doi:10.1186/s13059-017-1302-3)
Supplement: Supplementary file 1 — SD1: List of genes that are differentially expressed during the germination time course. SD2: Lists of genes that are misexpressed in each of the mutants at 24 h SL. SD3: TF binding data, gene expression data, parameters and output model used in DREM modelling. (ZIP 2580 kb) [file 13059_2017_1302_MOESM1_ESM.zip › SD2_file1_athb15.txt]

baseMean	log2FoldChange	lfcSE	stat	pvalue	padj
AT1G43800	17022.6647433987	0.435145394332069	0.0937529108641747	4.64140676082569	3.4604516258827e-06	0.00171654495767623
AT1G56280	8854.30971524791	0.28247753373966	0.0625017201350947	4.51951615298103	6.198111889046e-06	0.00269807605292553
AT1G70840	429.599921462885	0.721633052632056	0.12248524845861	5.89159153215017	3.82493694638672e-09	5.09911906665179e-06
AT1G71000	2.19262414305101	0.171855205488076	0.0403716118523967	4.25683289823549	2.07343209697697e-05	0.00677726485278061
AT1G77120	7638.82019000288	0.346949619852772	0.0802470093701983	4.32352087106714	1.5355860346919e-05	0.00564725002068592
AT1G78000	451.382654414128	0.443278244865595	0.104439819741711	4.24434134376967	2.19236415772087e-05	0.00677726485278061
AT2G02120	1814.90296432971	0.49836373467535	0.093325583762338	5.34005483367217	9.29184728595483e-08	7.92780410437666e-05
AT2G44460	136.03465490433	0.572848764932932	0.127791925479509	4.48266792118088	7.37155951227348e-06	0.00306232551733592
AT3G01345	209.367106122956	2.67146628765246	0.126055407465643	21.192794036865	1.1129318551763e-99	2.37388364709104e-95
AT3G01670	2883.20710567858	0.427733397389637	0.0915486359027532	4.67219847867524	2.97992787015623e-06	0.00151337765405791
AT4G04830	529.323099925854	0.74079818636029	0.0999215212926238	7.41380011810304	1.22730853335078e-13	2.90872122404134e-10
AT4G17730	3542.45112598848	0.266219213547169	0.0640984060716292	4.15328913560927	3.27730211034293e-05	0.00907288673192479
AT4G25100	566.130698468541	0.509673596002624	0.108745075175951	4.68686600453368	2.77420469583947e-06	0.00144326307712819
AT4G31290	5594.25555373351	0.35385895635826	0.0853173167095085	4.14756312089716	3.3603284192314e-05	0.00907288673192479
AT5G03240	10076.4154353178	0.290570326383498	0.0699963577679706	4.15122065846202	3.30706729176161e-05	0.00907288673192479
AT5G20830	185.276511885161	0.539010449725651	0.12427372395574	4.33728412224631	1.44254101919872e-05	0.0054945357034837
AT5G23380	610.978524771664	0.434239870263987	0.0920095652475128	4.71950790220396	2.36415862556295e-06	0.00129301290982712
AT5G24915	109.524661536701	0.681072959363613	0.128831620139762	5.28653570159839	1.24654496783312e-07	0.00010226463139954
AT5G33395	205.498311346743	0.966897272520119	0.114568545723087	8.43946535602463	3.18792470606026e-17	1.69996084950663e-13
AT5G35935	826.338141107739	0.818861853154778	0.0909222899637753	9.00617278206504	2.13372883029457e-19	1.51708119833944e-15
AT5G46840	5368.21693320335	0.30541254684417	0.0738356129914313	4.13638533588952	3.52819530022844e-05	0.00935022633307065
AT5G48850	510.512616670574	0.881589760265717	0.108954893736549	8.09132779659615	5.90177879294382e-16	2.50021515270234e-12
AT1G02205	887.808497004125	-0.577833179294674	0.0948846928219775	-6.08984612912015	1.13019260611799e-09	1.72192916346406e-06
AT1G03870	212.038763295961	-0.632272308413219	0.126009370871055	-5.01766102030794	5.23043589171643e-07	0.00038470757782866
AT1G04660	317.424621668266	-0.669163393995381	0.122746142565639	-5.45160426232982	4.99174414048278e-08	4.83972284165899e-05
AT1G05135	224.120121700498	-0.53119685340237	0.121035146679455	-4.38878183714001	1.13987344533436e-05	0.00442063647072398
AT1G12240	399.564490721768	-0.515633975315742	0.115097810519075	-4.4799633719382	7.46558494615415e-06	0.00306232551733592
AT1G13609	276.688210949661	-0.653762939487577	0.119172527829571	-5.48585274974217	4.11479556655305e-08	4.17945663974174e-05
AT1G14540	24.5665369028021	-0.504058463050424	0.107016152915986	-4.71011570978579	2.47576194583885e-06	0.00132020005761857
AT1G17180	54.9270691788342	-0.54439754410573	0.127624736953805	-4.26561148802039	1.99355431877085e-05	0.00674960533640988
AT1G22360	2981.06622028521	-0.292920426170172	0.0677030961092452	-4.32654402831915	1.51467055076428e-05	0.00564725002068592
AT1G29080	2837.40851532161	-0.425615425618246	0.0999111043417659	-4.25994115891606	2.04480727421644e-05	0.00677726485278061
AT1G29090	1643.70430074304	-0.398079206843387	0.0962724326084361	-4.1349241528203	3.55071886065974e-05	0.00935022633307065
AT1G30700	21.9196446886543	-0.440568663486682	0.102962816938899	-4.27891035409536	1.87810480461471e-05	0.00656720909548062
AT1G43780	8645.52430429125	-0.379879612523944	0.0893634763526692	-4.25094935905096	2.12866298627585e-05	0.00677726485278061
AT1G49470	301.25861645706	-0.600921098177557	0.120206196636055	-4.99908586241147	5.7602749710501e-07	0.000409555550441662
AT1G52150	786.74219018969	-0.951624118613939	0.0976522609907981	-9.74502903423415	1.93723482987424e-22	2.06606094606088e-18
AT1G55020	2240.1821309741	-0.333811567506408	0.0728167088282794	-4.58427156181451	4.55571840166279e-06	0.00211246681537972
AT1G55450	16.3432896824991	-0.410354534877157	0.0985480957523035	-4.16400268056489	3.12716439599859e-05	0.00889365554221999
AT1G60960	1238.02620077636	-0.400735764085965	0.0827480130288055	-4.84284455200712	1.27993421504253e-06	0.000853156150214285
AT1G76790	6090.49643786778	-0.278241168618142	0.0654860665946687	-4.24886060633841	2.14860558598297e-05	0.00677726485278061
AT1G78850	597.490272389599	-0.72497355626274	0.0997648722867708	-7.26682187472589	3.68043597655811e-13	7.85036993799845e-10
AT2G03850	114.57918662979	-0.544980795715295	0.12839227393442	-4.244654129217	2.18930843581166e-05	0.00677726485278061
AT2G14890	5843.77287970481	-0.403371642093646	0.0972049377074327	-4.14970321063023	3.32906632260262e-05	0.00907288673192479
AT2G19800	2174.3851980182	-0.360584742406951	0.0803363735403995	-4.48843688750302	7.17476729239391e-06	0.00306075572693524
AT2G30870	1808.86929350904	-0.319648719202086	0.070129669405673	-4.55796700470726	5.16511491874631e-06	0.00229524794201789
AT2G34870	10.8616349769679	-0.39636938841091	0.0759501306473898	-5.21881114663405	1.80075261143808e-07	0.000142259456303608
AT2G38470	126.750596397283	-0.596257745094474	0.125826121854816	-4.73874372272607	2.15047270378294e-06	0.00120830037514135
AT2G38540	1898.633727312	-0.662043296938672	0.0891257290025392	-7.42819502682341	1.10089560591985e-13	2.90872122404134e-10
AT2G41100	14.6955884839583	-0.509879061351987	0.093704088681543	-5.4413747417664	5.28709621938122e-08	4.90320705910441e-05
AT2G41240	55.6130101119188	-0.777552220440387	0.12637384425023	-6.15279391913389	7.61297032840032e-10	1.24911274695984e-06
AT2G43150	121.016528721637	-0.635354587097551	0.128819615490856	-4.93212609490088	8.13393783520468e-07	0.000559667400080374
AT2G43860	551.659725010753	-0.550314658183351	0.106205489582944	-5.1816027621959	2.19987333977719e-07	0.000167583208348027
AT2G44490	141.390500084813	-0.522824080129946	0.125443119359371	-4.1678179146052	3.07529433636782e-05	0.00886432813442238
AT2G46740	182.031363206346	-0.695443881801798	0.125023492947693	-5.56250561718633	2.6592846890378e-08	2.83612712085882e-05
AT3G04290	175.522107580426	-0.610410049777555	0.126635578260382	-4.82020975592228	1.43407358227128e-06	0.000893857306417983
AT3G09440	8247.18538960837	-0.339196073615921	0.0594776489582255	-5.70291663435045	1.17774591078296e-08	1.4777247221765e-05
AT3G09940	18.6393229358692	-0.45748312865654	0.100362960391295	-4.55828651200506	5.15726514779879e-06	0.00229524794201789
AT3G21710	276.774661887779	-0.511748681970912	0.120941818385007	-4.23136255767058	2.32279912262357e-05	0.00707790075508011
AT3G48460	652.676829827332	-0.497890445522015	0.0894960273478165	-5.56326867545772	2.6476776406032e-08	2.83612712085882e-05
AT3G58120	147.118842899056	-0.561612662230299	0.125786427205264	-4.46481130522797	8.01393488571148e-06	0.00322523077570237
AT4G01950	22.0607941593164	-0.446531987551649	0.106536549077059	-4.19135021192276	2.77299236217731e-05	0.00821498987295028
AT4G02330	152.370940934855	-0.884084964908158	0.124940617227817	-7.07604127884302	1.48330694867555e-12	2.87626701956813e-09
AT4G12730	524.512549429055	-0.512052376576504	0.106035165722203	-4.82908074023301	1.3716478775357e-06	0.000886583309934437
AT4G12870	392.746810511848	-0.493856438164738	0.104221194838377	-4.73854132003182	2.15262139031277e-06	0.00120830037514135
AT4G13340	732.567123960712	-0.508487508562213	0.106173516016759	-4.78921229736753	1.67437267928393e-06	0.000992065812475726
AT4G20860	234.291331028204	-0.488573416241329	0.114295604122126	-4.27464748092395	1.91439950138381e-05	0.00658615183298656
AT4G30140	70.1831518537642	-0.532540964266687	0.126968215296079	-4.19428565664918	2.7373284998286e-05	0.00821498987295028
AT4G30270	37.212198100358	-0.540885209042544	0.122034722707727	-4.43222385433665	9.32661123494146e-06	0.00368401143780188
AT4G30280	156.816546639618	-0.820730634922669	0.128418673187312	-6.39105368831797	1.64746520544094e-10	2.92836940267127e-07
AT4G39210	884.096813267457	-0.399876799097145	0.0933630492456406	-4.2830306243004	1.84364784668977e-05	0.00655416809498212
AT5G02270	1537.03956952309	-0.3484030214045	0.0834975280693585	-4.17261480022611	3.0112379026637e-05	0.00879858965257763
AT5G02490	894.78396093694	-0.487232667563834	0.0875374123845262	-5.5659934911437	2.6066297313739e-08	2.83612712085882e-05
AT5G11740	1415.26563830831	-0.395353898666959	0.0921579878337692	-4.28995801622842	1.78706898368586e-05	0.00646070871559651
AT5G22810	24.3445395063382	-0.511383626363396	0.111093921523303	-4.60316477581655	4.16118742173496e-06	0.00197240283790237
AT5G39580	351.623955058138	-0.935394778367827	0.115910916061849	-8.06994552496425	7.03295401604033e-16	2.50021515270234e-12
AT5G42020	11794.3480064329	-0.268102596830584	0.0556724012880747	-4.81571821275137	1.46671381737597e-06	0.000893857306417983
AT5G43760	1427.41027796457	-0.374997776286715	0.081167415008151	-4.62005321038076	3.83641641642524e-06	0.00185979004914433
AT5G44380	304.18313735232	-0.678279076793675	0.112118708522556	-6.04965117536311	1.45159793627003e-09	2.06417226537598e-06
AT5G64100	610.766309533348	-0.86146280195146	0.110459306275862	-7.79891555538145	6.24414288282024e-15	1.90267953843651e-11
AT5G64120	83.5946514139485	-0.581138953496726	0.107157046106325	-5.42324536381955	5.85265670566912e-08	5.20154864716343e-05
