# Supplementary material for: Extensive transcriptomic and epigenomic remodelling occurs during Arabidopsis thaliana germination
Source: Genome Biol. 2017 Sep 15;18:172. doi: 10.1186/s13059-017-1302-3 (PMC5599894; doi:10.1186/s13059-017-1302-3)
Supplement: Supplementary file 1 — SD1: List of genes that are differentially expressed during the germination time course. SD2: Lists of genes that are misexpressed in each of the mutants at 24 h SL. SD3: TF binding data, gene expression data, parameters and output model used in DREM modelling. (ZIP 2580 kb) [file 13059_2017_1302_MOESM1_ESM.zip › SD2_file2_athb25.txt]

baseMean	log2FoldChange	lfcSE	stat	pvalue	padj
AT1G01050	1284.96973948465	0.346944209111182	0.0837008516577202	4.1450499276871	3.39739677334309e-05	0.00212650055076616
AT1G01770	1168.67584703979	0.315868179926899	0.0772425811331608	4.08930120269239	4.32674710203853e-05	0.00255160344405252
AT1G02280	6353.83186714542	0.349931647402911	0.0564001954857701	6.20444032842403	5.48918957338532e-10	3.17238562744516e-07
AT1G02300	192.720823900337	0.467349195782237	0.119600654969129	3.90758057222068	9.32249578606501e-05	0.00440418070677916
AT1G02390	271.791669881829	0.439365373576769	0.117410236413342	3.74213856473286	0.000182460854166005	0.0071051025181377
AT1G02475	521.460347480218	0.355080310030002	0.0927203289829478	3.82958423384482	0.000128359941482543	0.00550867491441665
AT1G03106	4148.96255884038	0.470592925724088	0.0856588624989215	5.49380311616925	3.93369023886497e-08	1.13670535602401e-05
AT1G04350	565.008119463225	0.449143221759573	0.0989576260943527	4.5387428891163	5.65905859328428e-06	0.000557481578922516
AT1G04770	1687.83741564793	0.407680466727794	0.095247763186875	4.28021040166507	1.86716708124803e-05	0.00132675995306059
AT1G06900	4884.61654501983	0.26486451833825	0.0664489338258362	3.98598597582415	6.72004811553441e-05	0.00353067255233744
AT1G07770	13346.8979233279	0.316873786230045	0.0638795713565168	4.96048704618803	7.03166505941308e-07	0.000118364086213693
AT1G08980	632.15251881284	0.364867888784299	0.0968849591818168	3.76599104613936	0.000165889736980665	0.00665786171243232
AT1G09280	1685.47044009274	0.285722657301402	0.0757544190713686	3.77169623639014	0.000162141569800091	0.00652253024870993
AT1G10660	1349.69170908973	0.393203218300266	0.073846181415975	5.32462492658022	1.01161557964718e-07	2.50562727427468e-05
AT1G11580	24463.1307749825	0.231478816842284	0.051089544943574	4.53084514841425	5.87481896166595e-06	0.000569036933840024
AT1G11680	5565.94229330522	0.278042623833527	0.063161888516248	4.40206318026735	1.07226320092592e-05	0.000876877806303662
AT1G12410	3131.09489568832	0.23200310080088	0.0635133998181198	3.65282131747404	0.000259374725088426	0.00915995444772501
AT1G12900	2571.25356393893	0.318581883178341	0.0824210935732715	3.86529551315799	0.000110954776337138	0.00489499723189135
AT1G13570	659.912609288112	0.401352237028521	0.0957272472752516	4.1926645594904	2.75696956165388e-05	0.00181061887348314
AT1G13640	4287.16777616496	0.268478962452459	0.0665903299170316	4.03180105560329	5.53510337535325e-05	0.00307588533082932
AT1G14940	611.852129787822	0.585167019678873	0.114202075797669	5.12396132549821	2.99182375153931e-07	5.82834159597625e-05
AT1G15350	647.885556139959	0.417858191407355	0.0900979087728791	4.63782342008295	3.52097390982567e-06	0.000374519298457408
AT1G15500	65745.1476912255	0.372451141779744	0.0627334955691475	5.937037915721	2.90217569000767e-09	1.39591120868692e-06
AT1G17650	4424.72867227462	0.237587036924426	0.063974478186608	3.71377842631878	0.000204187586625778	0.0076960964715603
AT1G18730	204.211487129276	0.438028533261939	0.115679092543151	3.78658341479075	0.000152732839670651	0.00624669427413401
AT1G19600	3546.32174824433	0.367700721046932	0.0748166713960758	4.91468965653848	8.89232065498165e-07	0.000138896446410875
AT1G19680	1799.34401900805	0.343977195476523	0.0658528032465994	5.22342525326415	1.75643384390341e-07	3.75963580069102e-05
AT1G20010	2795.70629557249	0.303942108733306	0.0687091293477948	4.42360588204805	9.70670256527999e-06	0.000810932856099639
AT1G22630	86.1281675800075	0.54350724456158	0.129020543762569	4.21256358647637	2.52488604180585e-05	0.001677259547618
AT1G23310	4071.47566399334	0.282634199415722	0.0724197103453385	3.90272479782038	9.51158292480292e-05	0.00444425239607666
AT1G26180	730.141952567734	0.345022966010782	0.0872685923540439	3.95357546975254	7.69919641965e-05	0.00387565507257523
AT1G30230	23571.0725019956	0.518255980281511	0.0790339804813783	6.55738173789211	5.47607065201384e-11	4.31564149839163e-08
AT1G30880	2641.5747548588	0.304867585984966	0.0806294139574197	3.78109638928997	0.000156139201249896	0.00635479218608144
AT1G31910	7510.55322683018	0.266290351704475	0.0592459047194604	4.49466259255227	6.96803445192825e-06	0.000629623243189785
AT1G32060	3062.90539233335	0.459892173695433	0.0841642179099407	5.46422440695092	4.64935076233003e-08	1.30016844382706e-05
AT1G32200	2985.38218908196	0.254431404610418	0.0632019459192977	4.02568941366617	5.6808630498294e-05	0.00314094757332822
AT1G32470	1480.69641824441	0.495931394332579	0.100348698647948	4.94208097378971	7.72930991391076e-07	0.000125243715221855
AT1G32540	254.050113179095	0.783622346779373	0.114164518535957	6.86397452403361	6.69705791857431e-12	7.25709938701509e-09
AT1G32583	66.9624530484582	0.464783230134877	0.127501269438228	3.6453223735161	0.000267056820278544	0.0093540023232109
AT1G33050	2721.51342759513	0.347163298548009	0.0839298917755219	4.13634869775036	3.52875840055698e-05	0.00218505761245918
AT1G33110	1859.28598961887	0.512054093939316	0.0811977469091359	6.30625988320007	2.85858897931549e-10	1.83563761938415e-07
AT1G35516	1891.41251424245	0.370582898231487	0.0875545331073156	4.23259521899641	2.31010056976564e-05	0.00157687101096837
AT1G35720	527.292290127657	0.507631717084676	0.102876157055039	4.93439618679661	8.03990943365781e-07	0.000129070323852555
AT1G43800	17022.6647433987	0.688483609437117	0.0936936878157658	7.34823898479601	2.00835184349242e-13	2.9017336885393e-10
AT1G44575	6147.8526064254	0.390663802865754	0.0828088456895847	4.71765787353428	2.38575253143095e-06	0.000283316283492806
AT1G44760	390.530147757169	0.403544755754747	0.100004792818299	4.0352541551479	5.45432240088211e-05	0.0030407408934564
AT1G47210	1105.77462730972	0.361230974232765	0.074987848039411	4.81719350104453	1.45591484335715e-06	0.000198761035859262
AT1G47540	554.819874310159	0.650181183213177	0.106980853489071	6.07754716856508	1.22034790568793e-09	6.22305646729924e-07
AT1G53490	115.131759976022	0.678343433677601	0.126256311299853	5.37274871009469	7.75453619889456e-08	2.03709316085506e-05
AT1G54000	8369.82541252956	0.302023835774339	0.0728510463261645	4.14577210630765	3.38670541867115e-05	0.00212650055076616
AT1G55675	299.7940858095	0.399678217303935	0.106676829307158	3.74662632832035	0.000179228762863107	0.00699880245612736
AT1G56280	8854.30971524791	0.248944534121138	0.0623820967676456	3.99064069693556	6.5895044291573e-05	0.00349384794473178
AT1G57590	22.6543831291999	0.421628783890179	0.110765630088752	3.80649470013708	0.000140950311611379	0.00593154490950991
AT1G57720	21611.7755038704	0.240446658440504	0.0586224852265488	4.1016114808386	4.1028275342986e-05	0.00246741663814438
AT1G58030	7072.60188627014	0.428764178288544	0.088626193635355	4.83789453998959	1.31221730096855e-06	0.00018648543905076
AT1G58235	845.186793840278	0.39677226835169	0.0919121717324095	4.3168631626597	1.58262200085123e-05	0.00120348685310345
AT1G58290	1626.43488973539	0.384951469229632	0.0684514504179068	5.62371530302781	1.86893569871089e-08	6.48072142884988e-06
AT1G60630	336.283867338708	0.400441372272741	0.106651932356567	3.75465651136966	0.000173579354479423	0.00680886617186478
AT1G60989	78.4538523354702	0.547590900941415	0.129046042090284	4.2433761785449	2.20181884101406e-05	0.00152092171575705
AT1G62180	411.046453565519	0.475698785784822	0.113850479049356	4.17827654092347	2.93726386589209e-05	0.00189317029393446
AT1G63980	6497.89981091755	0.336137786948699	0.0743055538490695	4.52372359179862	6.07610658512457e-06	0.000582030585485579
AT1G66270	2767.63950446041	0.483155657189472	0.117833797580985	4.10031474083155	4.12588614879401e-05	0.00246741663814438
AT1G66280	1442.00372278182	0.364552830655697	0.0828807773200732	4.39852089282233	1.08991135863157e-05	0.000878924797021123
AT1G66390	89.3744442993493	0.486936415819906	0.128010941412765	3.80386559497133	0.000142455492944359	0.00596592593398382
AT1G67105	868.797665775146	1.17066719908062	0.101366936837117	11.5488070924124	7.48521462654263e-31	6.48893255974981e-27
AT1G69040	2285.68268313999	0.289045532747671	0.0793923358561794	3.64072337248374	0.000271873120418625	0.00948437859520749
AT1G70310	4150.64339510552	0.3119667623653	0.0582457939325178	5.3560393172207	8.50660059100711e-08	2.20130509025196e-05
AT1G70710	732.518101519856	0.398297243512613	0.0890591276294945	4.47227874462926	7.73904568449334e-06	0.000684589663661967
AT1G72410	2985.87472907933	0.336850979498865	0.0709946824782609	4.74473534834122	2.08779115081217e-06	0.000253133727082388
AT1G74470	6240.09053786642	0.387914621504701	0.0906716279347519	4.27823598561446	1.8838024992636e-05	0.0013331170502952
AT1G75830	20647.516948131	0.348978251841983	0.0920876969638899	3.78962948740946	0.000150872150502024	0.00621810620177217
AT1G77120	7638.82019000288	0.608452678563999	0.0800472635449475	7.60116775537674	2.93470383379644e-14	4.62562682457842e-11
AT1G78010	1003.31651860128	0.30105464909852	0.075784785531657	3.97249457112685	7.1123857691378e-05	0.00364835930370743
AT1G78150	2926.79076329982	0.281570650685795	0.0665683775611012	4.22979590312757	2.33903426231057e-05	0.00158414750156018
AT1G78750	33.0448289026682	0.569825432897229	0.119373549280821	4.77346477783565	1.81083231124208e-06	0.00023138569077535
AT1G80800	432.300678997101	0.456976531072636	0.106209798176938	4.30258355553359	1.68817974523389e-05	0.00125594075465543
AT1G80830	3461.66947036725	0.431955448090379	0.0812934851630824	5.31353093330709	1.07521173754594e-07	2.55370152131116e-05
AT2G01320	2040.39652545603	0.318133261634163	0.0746902663293029	4.25936708046456	2.0500656306938e-05	0.00142747140180599
AT2G04040	812.976888065219	0.384305068272043	0.0884160543478946	4.34655302259814	1.38293632575015e-05	0.00108006081152505
AT2G04170	198.536694220024	0.43381899800203	0.116714368839249	3.71692879219978	0.000201659250069091	0.00761735964640067
AT2G05310	1016.91553531284	0.592224214575452	0.0900506486437374	6.57656800361802	4.81430869376206e-11	4.03197417591274e-08
AT2G05620	1459.67655379068	0.418672547008877	0.085397846333663	4.90261247775567	9.45704324637324e-07	0.000145102845845681
AT2G06520	3374.31086883663	0.425637662438984	0.0915769412246241	4.64786939536406	3.35381141792615e-06	0.000364580402455307
AT2G12646	90.055401482891	0.500962762396959	0.128382283208965	3.90211756540855	9.53548212793008e-05	0.00444425239607666
AT2G14247	402.364898631301	0.555707453777159	0.11560906039846	4.8067811628418	1.53379722128286e-06	0.000202999818493147
AT2G14910	4897.12346053208	0.223031657558581	0.0598821910719939	3.72450729617491	0.000195697052723353	0.00744077960552083
AT2G15128	281.981956766411	0.506593555425207	0.108901137908932	4.65186650160483	3.28944013455778e-06	0.000364137270417812
AT2G16060	5798.66764594441	0.450426026720866	0.0882349533368801	5.10484801868874	3.31060476947661e-07	6.3776961659095e-05
AT2G18160	2482.19352110542	0.418531528506022	0.0706974024509406	5.92004110471323	3.21861164290761e-09	1.39591120868692e-06
AT2G18735	295.079531186709	0.498389917885536	0.112440724017227	4.43246806031928	9.31605062865367e-06	0.000795673329062056
AT2G19590	3300.17458231736	0.534612464466275	0.0678343862814197	7.88114249679162	3.24401095768277e-15	6.24940688714488e-12
AT2G21530	521.560448285677	0.413278606664519	0.106826308828811	3.86869687060701	0.000109418570736511	0.00483953872303477
AT2G21960	673.80410895005	0.372038456165882	0.0974149994592391	3.81910853801885	0.000133934825313323	0.0056915735325549
AT2G22330	351.508987694843	0.858051441348686	0.110351422222235	7.77562648554427	7.50749220596634e-15	1.30164899867044e-11
AT2G26340	758.762715054435	0.401561486035174	0.0857738722667492	4.68162944522725	2.84603593165696e-06	0.000327827324760422
AT2G26500	2151.84347484462	0.275301414723582	0.0745016607861472	3.69523862714711	0.000219680367328295	0.00805246978591537
AT2G26740	639.099704847351	0.402382953215145	0.103518718820932	3.88705499641269	0.000101467771433	0.00460536183535433
AT2G28000	31965.8869441814	0.229904517769488	0.0601754853583941	3.82056773452211	0.000133144831857659	0.00568587461760615
AT2G28315	50.396236749029	0.503343614410892	0.126260425092125	3.98655092475438	6.7040743728724e-05	0.00353067255233744
AT2G28450	3755.09335531566	0.278848982565403	0.0688089831693248	4.05250840401482	5.06714032161801e-05	0.00290907546013951
AT2G28605	546.550255338143	0.430991162304253	0.0974255355788922	4.42380080071769	9.69794453765865e-06	0.000810932856099639
AT2G28800	7247.31163844352	0.210802157039787	0.0576333901927029	3.65763937077013	0.000254548853233882	0.00907556833082213
AT2G28840	8566.00762002801	0.268849889673435	0.0636784894929893	4.22198911773863	2.42155803816439e-05	0.00161480666406516
AT2G29400	4611.33149118295	0.254147781314101	0.0627602045202186	4.0495053076544	5.13260138454682e-05	0.00293693210578458
AT2G30350	409.921658754418	0.391019460457501	0.0967770663734452	4.04041448155318	5.33568189807952e-05	0.00300146314131182
AT2G30860	14200.3616301987	0.350624044322791	0.0838380599066634	4.18215837428894	2.88754706021885e-05	0.00187506707603275
AT2G31440	416.709796618007	0.395471942498008	0.101601591187308	3.89237941922518	9.92658398835446e-05	0.00454108478074115
AT2G32540	83.921519963666	0.632023971826982	0.128861405209578	4.90468011581177	9.35797174539266e-07	0.000144864744751445
AT2G34070	714.706686507512	0.347301645914273	0.0864731542149737	4.01629441029611	5.91203918513245e-05	0.00324376377822235
AT2G34560	910.583785690206	0.329684518122702	0.084889609809178	3.88368516316419	0.000102885113777359	0.00465749896258968
AT2G34750	4729.79167495989	0.376308920981005	0.068721229282975	5.47587586699692	4.3535280804504e-08	1.23740114522703e-05
AT2G35370	1410.93909075907	0.375829889563454	0.0832689656342483	4.51344491553137	6.37830213908501e-06	0.000601016317866608
AT2G36885	885.506684212743	0.391686461927619	0.105822178853725	3.70136455486364	0.000214443116922798	0.00790650339124775
AT2G38980	675.090447680647	0.399212570845476	0.0902417603650725	4.42381187191455	9.69744731655014e-06	0.000810932856099639
AT2G39570	1744.70799247452	0.752720737777518	0.0766163124909301	9.8245492807635	8.82679885707799e-23	3.06078077168036e-19
AT2G40520	117.706421399744	1.12628069342819	0.127796735753541	8.81306307854568	1.21771985438474e-18	3.51880447255376e-15
AT2G41560	7666.87874492202	0.211211876726782	0.0564724945613247	3.74008405981469	0.000183958724302036	0.0071352938746056
AT2G44500	495.185997738529	0.368221225927887	0.0935840437492575	3.93465820855608	8.33151738332926e-05	0.00411543727612999
AT2G44920	805.756613539216	0.371997296111763	0.0872465240731691	4.26374918730043	2.01025083476196e-05	0.00140539229730254
AT2G45180	1000.24666633918	0.43309125518855	0.107914008760587	4.0132996648228	5.98758213596014e-05	0.00326455028532317
AT2G46260	1569.90346096165	0.316339640107487	0.0780084169450067	4.05519881694941	5.00916781301429e-05	0.00290352208533554
AT2G46330	1136.25340466477	0.406662623218956	0.0934844964225394	4.35005416706623	1.36103907509225e-05	0.00106776902642305
AT2G46450	7251.19174283179	0.296875256527151	0.0623843477600706	4.75880997696617	1.94737656387016e-06	0.00024116867760272
AT2G46800	2724.43967345056	0.25169588290144	0.0674077442596322	3.73393125175634	0.000188513971687681	0.00723109566619693
AT2G46820	5327.41653676935	0.275468782419796	0.0589748464764934	4.67095378585842	2.99804390657048e-06	0.00034197424507973
AT2G46900	1665.8519087755	0.320370258940667	0.07583545105212	4.22454478078443	2.39424242277779e-05	0.00160896802814424
AT2G47420	3366.75945522183	0.275155103761046	0.0748354175808933	3.67680321237758	0.000236175091425191	0.00858449420362674
AT2G47930	177.367304084966	0.490013253585498	0.12650371006206	3.87350895357224	0.000107279463460459	0.00476119088959502
AT3G02200	4942.66956203159	0.253717508330519	0.0634951606631583	3.99585583658084	6.44609537643097e-05	0.00345644039167226
AT3G02690	1013.10087304789	0.350006262657072	0.0925934393285608	3.78003306924481	0.000156807530623849	0.00636704675867985
AT3G03270	4800.28832605142	0.484278879638005	0.0735308989854316	6.58605955210685	4.51652726787801e-11	4.03197417591274e-08
AT3G03380	4072.4528836829	0.252137504018514	0.0662798485781467	3.80413518478747	0.000142300457139644	0.00596592593398382
AT3G04184	94.6158504697066	0.604090797202101	0.129052292945469	4.68097686150653	2.855111664484e-06	0.000327827324760422
AT3G04350	952.642352353216	0.355857086561222	0.0903356476315951	3.93927641956441	8.17277247176965e-05	0.00405157423042106
AT3G07270	1292.0097638793	0.326026470613961	0.0770540217993088	4.23114151605369	2.32508324749727e-05	0.00158087424882775
AT3G08580	74818.3736470365	0.258321872603578	0.0637321230973661	4.05324442446282	5.05121781740367e-05	0.00290907546013951
AT3G13440	1095.47454135055	0.373886955877867	0.082309738599885	4.54243886856894	5.5607124627014e-06	0.000550923615304668
AT3G13460	16822.4966381165	0.251525626354631	0.0569879775055014	4.41366122056797	1.01636965273459e-05	0.000839134144719632
AT3G15353	150.3316287563	0.53061107678918	0.128634185330372	4.12496161441385	3.70796593666063e-05	0.00226368709189514
AT3G16430	1409.75995110441	0.330128121841094	0.0907841900462926	3.63640543218764	0.000276469075031925	0.00960605375331367
AT3G16640	44261.154097339	0.273375391327524	0.062130223427017	4.40003876130675	1.08231543747251e-05	0.000876877806303662
AT3G17185	275.292089238848	0.510283917208035	0.123560683137744	4.12982434419837	3.63040503367856e-05	0.00223205540687656
AT3G19000	348.311099740182	0.464867567312899	0.100817380413242	4.61098637365348	4.00762810130368e-06	0.000421116703153959
AT3G19130	9293.42182867948	0.209857796823092	0.0561820093636242	3.73532024219424	0.000187476457745017	0.00722325960974025
AT3G19820	12987.9516484249	0.216432176958344	0.0595137082318942	3.63667772330736	0.000276177114558597	0.00960605375331367
AT3G20390	4106.0824865844	0.2164730876499	0.0587719703766434	3.68327089023255	0.000230260238854379	0.00838708407827146
AT3G22890	4334.47310231216	0.341087968184836	0.067962684805298	5.01875358753112	5.20078081280871e-07	9.06620744990626e-05
AT3G24506	1288.27131763	0.285009268382239	0.0776364878842158	3.67107369420538	0.000241533679814259	0.00870625975180794
AT3G25585	1161.78305056686	0.358777310331465	0.0813305678281385	4.41134643360176	1.02729800878767e-05	0.00084413710314505
AT3G25690	954.79565889761	0.317503378166837	0.081048384551599	3.91745473920829	8.94888410029867e-05	0.0043098820147494
AT3G25890	2847.60307879391	0.324854607579172	0.0864079285828913	3.75954629287911	0.00017022177896185	0.00675355881839946
AT3G26650	7350.67814733049	0.473997626689358	0.0738234912277529	6.42068830403899	1.35659545528898e-10	9.04640461684627e-08
AT3G26740	184.001137054491	0.537013404707067	0.119671453363769	4.48739770105986	7.20984119671357e-06	0.000644351683858866
AT3G26900	1490.20039542765	0.266777184519627	0.0699898665485858	3.81165442477925	0.000138039774569652	0.00582319613500884
AT3G27020	6324.75746229381	0.334193091658463	0.0729372299586672	4.58192738945318	4.607098750752e-06	0.000467122094389112
AT3G27770	2572.58878642638	0.327691876756191	0.0842465403655483	3.88967755036974	0.000100377506777143	0.00457985582237396
AT3G29120	93.6190608923171	0.598166840079739	0.128721363141613	4.64698963311681	3.36814085192038e-06	0.000364580402455307
AT3G29180	2712.18473323849	0.328712199493737	0.0683425021394628	4.80977706702854	1.51098720982332e-06	0.000202318858969272
AT3G05955	49.6902095570888	1.04819779116193	0.124956161697497	8.38852423860042	4.92282579214097e-17	1.06689941980175e-13
AT3G32930	1922.96327037651	0.258843146708632	0.0707750423842939	3.65726586645003	0.000254919931774736	0.00907556833082213
AT3G43190	84.7409484502015	0.553378112908136	0.128886525548315	4.29352960329972	1.75854854545476e-05	0.00129193706275824
AT3G44890	7704.66165823533	0.256268307368371	0.0654419113150654	3.91596611741038	9.00428943430886e-05	0.00432315467883878
AT3G47650	3954.27148233279	0.353603962299604	0.0617411613111394	5.72719972851898	1.02101936328045e-08	3.68800702511592e-06
AT3G48115	806.887090308879	0.418312940984743	0.105518044714898	3.96437350706217	7.35889549959394e-05	0.00376367345639999
AT3G48140	7552.93173896174	0.318068667669551	0.0772207333665281	4.1189542471688	3.80595698739709e-05	0.00231535727184178
AT3G48380	1719.74809250031	0.260866460090601	0.0710912041844617	3.66946182841025	0.000243061626721382	0.00874315868069567
AT3G50820	1885.41301568758	0.344871870458191	0.0931219384858613	3.70344385078016	0.000212692274406832	0.00786281162828498
AT3G51820	3024.71692995676	0.246186228207048	0.0644550478778766	3.81950268151998	0.000133721005983999	0.0056915735325549
AT3G53740	13177.6750098456	0.341069216924106	0.0771106717915883	4.42311302702607	9.72888109608226e-06	0.000810932856099639
AT3G54050	2051.39650429694	0.336697219513763	0.0869130381888893	3.87395523767118	0.000107083089734139	0.00476119088959502
AT3G55170	1446.69340414852	0.340302329905512	0.0838755860526053	4.05722744747297	4.96587159785084e-05	0.00288920408602476
AT3G55330	911.596164760813	0.331260558564243	0.0865931184289771	3.8254836478252	0.000130515598054107	0.00558735663965954
AT3G55630	129.857183644169	0.733992357659885	0.126988142047005	5.78000706072382	7.46974903978198e-09	2.87801130781644e-06
AT3G55770	2180.35511265865	0.368573702505387	0.0823718711822843	4.47450928594003	7.65869983506371e-06	0.000680956603796588
AT3G55800	4444.57632740318	0.366314773850863	0.0606067673861412	6.04412328275122	1.50224614405478e-09	7.44169818446335e-07
AT3G56680	8165.93156285288	0.247269501900156	0.0636074473712182	3.8874300434833	0.000101311172441382	0.00460536183535433
AT3G56910	2701.467015818	0.380663780113895	0.0987358536520747	3.85537538830908	0.000115552179159517	0.00507200932219674
AT3G57290	9532.23218296492	0.288296525806778	0.062027198741219	4.64790497809787	3.35323308362862e-06	0.000364580402455307
AT3G58490	549.851116922335	0.501492232414878	0.104871874154676	4.78195165726919	1.73601433522358e-06	0.00022630839506847
AT3G59320	352.511185453227	0.491150953434223	0.100483924605271	4.88785599650493	1.01940049365569e-06	0.000152427187520523
AT3G61990	2542.16094831405	0.284926331492066	0.0704325206516996	4.04538029955046	5.2238252347197e-05	0.00297929874735428
AT3G62030	11507.6530180557	0.322854955511142	0.0811956202358784	3.97626072161562	7.00073706097814e-05	0.00360174418882015
AT3G62980	3398.02291402257	0.312794596788897	0.0733206825438978	4.26611681637884	1.98904661011177e-05	0.00140024685015313
AT4G01100	6612.21940630247	0.200869593262146	0.0512430564291503	3.91993778786152	8.85718297063308e-05	0.00429654583524957
AT4G01310	6928.05149829197	0.226590482186367	0.0599682941377204	3.77850471560837	0.000157772865360839	0.00638522396887308
AT4G02380	15388.8521376004	0.638750138505219	0.0895728329424761	7.13106996309278	9.95916774537408e-13	1.23337178835211e-09
AT4G04610	705.684908049393	0.430406693844843	0.104709602320808	4.11047969150115	3.9483800778749e-05	0.00239360188077605
AT4G04692	1873.95849893467	0.619633965104538	0.0898051583080723	6.89975917618133	5.20907701162705e-12	6.02099848183932e-09
AT4G04830	529.323099925854	0.531816317912923	0.0997736987058453	5.33022554852691	9.80908663619041e-08	2.46478179852564e-05
AT4G06701	79.091702091508	0.547066872495311	0.129111443852633	4.23716795483854	2.26356813846252e-05	0.00155434798875525
AT4G07410	4765.00938565009	0.353507897208756	0.0702756781420122	5.03030218355761	4.89707404165418e-07	8.84431976397919e-05
AT4G07825	2388.93480477613	0.276137329079855	0.0693115484991524	3.98400172928228	6.7764378888119e-05	0.00353885181072954
AT4G10265	478.342243446423	0.482242739721332	0.106980194384091	4.5077758784952	6.55107215151104e-06	0.000608593543076466
AT4G11830	1270.50756621394	0.332763513260317	0.0785428169814485	4.23671477608085	2.2681395844681e-05	0.00155434798875525
AT4G12970	327.866104632273	0.479366308471563	0.106006394985394	4.5220508492682	6.12433419046764e-06	0.000583426957111692
AT4G15910	5159.48551801608	0.358822223750546	0.0832684588405523	4.3092213876282	1.6383030589103e-05	0.00122663632104498
AT4G16410	119.092682921181	0.484781433444994	0.129030149657918	3.75711750106651	0.000171881802473192	0.00680385089333378
AT4G17730	3542.45112598848	0.409136188334679	0.0635701168335793	6.43598295415691	1.22676801404469e-10	8.50788153100274e-08
AT4G17740	1306.96358224588	0.307953775741684	0.0777918227053411	3.95869083705812	7.53617126226549e-05	0.00380939175933408
AT4G17790	587.027969317517	0.422254987538608	0.0985595094267732	4.28426429874157	1.83344859359191e-05	0.00132398197812008
AT4G18370	550.483471595501	0.422542043849484	0.0931963909936622	4.53388848370984	5.79076102191818e-06	0.000564046149427064
AT4G19160	2924.18094379345	0.24295412911097	0.0601181472309329	4.0412777223108	5.31607553169081e-05	0.00300146314131182
AT4G20130	3080.99489755937	0.24077092862252	0.0648673195204586	3.71174468750143	0.000205835554308605	0.00774138143297744
AT4G21960	4227.62596867899	0.418770767868324	0.0798163250273548	5.24668064740894	1.54863995888376e-07	3.39877463381349e-05
AT4G25100	566.130698468541	0.702323592546538	0.107756064187699	6.51771756736742	7.13852383238061e-11	5.38120548720935e-08
AT4G25910	371.190705994836	0.404798289917609	0.100590391809256	4.02422420905972	5.71634384968934e-05	0.00314634824336234
AT4G26400	1001.41845760119	0.316724141170134	0.0817024396819497	3.87655671486769	0.000105945123260495	0.00474638368828821
AT4G26710	1285.55385695615	0.278615984256901	0.0763022903202869	3.65147603155005	0.000260737436581409	0.0091883448687977
AT4G27130	7058.75306952786	0.341709966883718	0.0592941998103894	5.76295772565336	8.2652503322143e-09	3.1152806578246e-06
AT4G27450	26178.8896166121	0.391457336136266	0.0912984365886435	4.28766746466893	1.80559124268019e-05	0.0013127802468797
AT4G28080	9570.07662504158	0.271356787064817	0.0696826927952841	3.89417768142251	9.85324093186836e-05	0.00454108478074115
AT4G30850	817.516254448364	0.317985901874384	0.0868076818714865	3.66310786118149	0.000249173552769044	0.00894445353604488
AT4G31290	5594.25555373351	0.440862558737908	0.0851567517380994	5.17707110404805	2.25396330983554e-07	4.54409486813124e-05
AT4G31780	1940.37446368292	0.346952754756973	0.0804011072369895	4.315273342372	1.59405534912093e-05	0.00120688784467505
AT4G32260	4900.01209619589	0.263027076458725	0.0719595307792924	3.65520833182552	0.000256973214264915	0.00912992128878093
AT4G32910	1846.75283791975	0.246584183841039	0.0665312783754101	3.70628958081431	0.000210317816488155	0.00780833041171655
AT4G33070	1580.0838410963	0.686723436216441	0.12426385851707	5.52633279226643	3.26993604955271e-08	9.94634232055174e-06
AT4G33560	1288.88187145598	0.686176785249177	0.126540834675735	5.42257198640683	5.87475435778422e-08	1.61676969928989e-05
AT4G35420	220.40976403062	0.483412975250724	0.119228490751958	4.05450888627294	5.02397407775211e-05	0.00290352208533554
AT4G35440	519.121947115301	0.393792054544729	0.0974776463050261	4.03981907105634	5.34924507247291e-05	0.00300146314131182
AT4G36515	190.013103720648	0.437554094690018	0.117916099290977	3.71072395814487	0.000206667366835856	0.00775292218315004
AT4G38932	778.724293319343	0.518096691846136	0.114509461624167	4.52448805974292	6.05418706141646e-06	0.000582030585485579
AT4G39675	47.9927328194269	0.606730691797304	0.120917841579685	5.01771023920788	5.22909646435936e-07	9.06620744990626e-05
AT4G39950	2008.14164988659	0.36343007410593	0.0808605476457215	4.49452897225288	6.97241104466713e-06	0.000629623243189785
AT5G01930	916.850539325573	0.325495035197636	0.0877409974688385	3.70972572215442	0.000207483902006092	0.00775292218315004
AT5G02610	5003.97536282491	0.309382714440525	0.0817060239194628	3.78653494074662	0.000152762623845474	0.00624669427413401
AT5G02710	725.525087464323	0.401726593661258	0.100566240479342	3.99464663038466	6.47908136632533e-05	0.00345644039167226
AT5G02840	1356.16117792225	0.426803778035849	0.0901762210615099	4.73299693657292	2.21228829211794e-06	0.000266365655616256
AT5G03240	10076.4154353178	0.346449288253886	0.0698748106512948	4.95814278456962	7.11702508985045e-07	0.000118649020199834
AT5G05100	2012.7836563959	0.314887590556445	0.0735445349031786	4.28159061677384	1.85562129820728e-05	0.00132398197812008
AT5G05750	616.005963683959	0.35215918358598	0.0904059343330231	3.89531048137561	9.80730206448618e-05	0.00454108478074115
AT5G09660	2741.7932922008	0.349930359319277	0.0798983935593143	4.37969205300103	1.18847138846676e-05	0.000940900316586152
AT5G10450	2594.40803552045	0.281410179242312	0.0710784271432844	3.95915034353571	7.52168782294294e-05	0.00380939175933408
AT5G11450	3739.41207736645	0.303459506082506	0.0589123454672166	5.15103419624287	2.59053943978621e-07	5.16261756402451e-05
AT5G13100	1735.03135683075	0.308166640106969	0.0737315813337356	4.17957453960056	2.92054981842347e-05	0.0018894213713368
AT5G13510	1659.51930102338	0.364257829167229	0.0741035360720142	4.91552560748574	8.85445751373723e-07	0.000138896446410875
AT5G14090	98.1341036529771	0.497109108278698	0.128174778945485	3.87836914850563	0.00010515906396708	0.00473570870405513
AT5G14120	1072.00580074035	0.427739435384784	0.0880060844930046	4.86033934868201	1.17184706090979e-06	0.000170735162538268
AT5G15230	7477.96702945527	0.420841170959758	0.0672369562098772	6.2590752866046	3.87266892752041e-10	2.31532185742582e-07
AT5G16130	19625.1980542124	0.31424573453357	0.0667008184318177	4.71127254390132	2.4617475108105e-06	0.000290352233621989
AT5G16480	487.401919518373	0.377583966887062	0.0949115339430994	3.97827272619393	6.94177213200193e-05	0.00358203706025743
AT5G17170	375.943630796558	0.405199146935121	0.103396866632733	3.91887259383201	8.8964122439416e-05	0.00429654583524957
AT5G19510	13910.1362816992	0.301479670133908	0.075396909600023	3.99856800143724	6.3726872755218e-05	0.00344947636462927
AT5G19550	11160.1558936058	0.256694355358572	0.0681786861060071	3.76502349956485	0.000166533419416366	0.00666825964397447
AT5G20520	1673.98992179321	0.369048441042502	0.0916804712169292	4.02537679119559	5.68841583818814e-05	0.00314094757332822
AT5G20830	185.276511885161	0.629534906672205	0.123517479237434	5.09672728555338	3.45575599628673e-07	6.51259755039341e-05
AT5G22340	2056.91115553637	0.345948209237771	0.0696456310624971	4.96726361668446	6.79042524350795e-07	0.000115423914580334
AT5G23380	610.978524771664	0.537136829137167	0.0907333947099853	5.91994635331389	3.22046650983255e-09	1.39591120868692e-06
AT5G24915	109.524661536701	0.635262499897802	0.128881415025847	4.92904659504555	8.26318671621423e-07	0.000131437735124516
AT5G26200	266.710953976442	0.532348941933681	0.120377598831515	4.42232564115833	9.76441401932756e-06	0.000810932856099639
AT5G26270	170.735832909461	0.635060013205162	0.122176001269656	5.19791126412392	2.01540288615799e-07	4.15988752859611e-05
AT5G26570	7039.3720182195	0.253938329980761	0.0606276842981818	4.18848803018487	2.80819119143181e-05	0.00183729882554886
AT5G30510	12923.4951374103	0.274941074958595	0.0708535730725823	3.88041227895374	0.000104279550690927	0.00470833033822732
AT5G33395	205.498311346743	0.478381564812766	0.115137104736771	4.15488617597648	3.25449514789779e-05	0.00207450135567102
AT5G35935	826.338141107739	0.910008567626852	0.0900552560240397	10.105002281976	5.24943481670261e-24	2.27536752129975e-20
AT5G39110	124.755207389503	0.566407143530473	0.116670560879908	4.85475632634944	1.20534866500199e-06	0.000174152792948371
AT5G43460	3105.36526739321	0.353703684811675	0.0610730438179953	5.79148610745116	6.97663308075762e-09	2.81304335707385e-06
AT5G45680	758.766595122038	0.485248746347097	0.0867886326445153	5.59115556451577	2.25563374616678e-08	7.37890148887541e-06
AT5G46020	8114.62936390415	0.235273102436404	0.0591250989665715	3.97924242916572	6.91352157163525e-05	0.00357810856743319
AT5G46840	5368.21693320335	0.31583650162536	0.0736599765005156	4.28776272584269	1.80481729361293e-05	0.0013127802468797
AT5G47110	7940.19133859965	0.429389702636289	0.0732460000332591	5.86229558530588	4.56511433721304e-09	1.88452267568094e-06
AT5G48110	300.123750524127	0.602340078404333	0.108451361233497	5.55401123188753	2.79187530421407e-08	8.64384536151134e-06
AT5G48412	2032.55694918409	0.413608415884928	0.0952912568830452	4.34046553077336	1.4218117166451e-05	0.00110050765817825
AT5G48620	1876.71551602194	0.316609155176741	0.0731280116543479	4.32951953723627	1.49435013290959e-05	0.00114136751561174
AT5G48850	510.512616670574	0.723065671197729	0.10871417860593	6.65107054544116	2.90968766545421e-11	2.96753910256736e-08
AT5G52440	3471.33539003765	0.337448013492031	0.0763097262152123	4.42208392335656	9.77534703684534e-06	0.000810932856099639
AT5G52960	1562.5004411508	0.408096774822453	0.0769595084617002	5.30274663884511	1.14073191581212e-07	2.63706799418008e-05
AT5G53580	2542.92211066003	0.326861539598598	0.0702720857528357	4.65137096895417	3.2973556036219e-06	0.000364137270417812
AT5G53850	1965.38210101767	0.250237676202462	0.0633568210131408	3.94965644110458	7.82634457256478e-05	0.00392176769361642
AT5G53860	2987.68548007675	0.220999353217352	0.0591243869965944	3.73787136651551	0.00018558484927193	0.00718229936758197
AT5G55120	1846.49362872387	0.29064403128367	0.069454301890834	4.1846800467521	2.85568032457165e-05	0.00186134531832418
AT5G56380	818.727362618338	0.368539494264159	0.0840545140210511	4.38452947538142	1.16236744225978e-05	0.000924455353848624
AT5G57090	2138.98252035177	0.348623428612147	0.0713255750592624	4.88777592500986	1.01981507396358e-06	0.000152427187520523
AT5G59380	655.308917782503	0.364572766722729	0.0912214861891983	3.99656683916096	6.42677418145079e-05	0.00345644039167226
AT5G61410	4571.89885786523	0.333043573777994	0.0715485755060492	4.65478972044435	3.24311518626442e-06	0.000362768587738403
AT5G62190	29423.253200058	0.344169491570835	0.0599477885644262	5.74115409112973	9.40334756151988e-09	3.46883489407727e-06
AT5G62790	2712.08701576944	0.228542540317375	0.0625587039232802	3.65324928402692	0.000258942617064945	0.00915995444772501
AT5G63190	2133.99387715112	0.433910780773345	0.0831499723288364	5.21841160761115	1.80464066351542e-07	3.81571461268664e-05
AT5G64040	503.498018109549	0.606400510401718	0.108265931532762	5.60102796712389	2.1308435089088e-08	7.10472399181938e-06
AT5G64570	513.736343285988	0.403588643916397	0.107239242673962	3.763441757449	0.000167590772297775	0.00667974439103179
AT5G65207	238.844082688538	0.591403849249807	0.122671843980398	4.82102355406271	1.42823490414303e-06	0.000196529656889141
AT5G66985	1334.2556507177	0.560842793760904	0.104987312949446	5.34200541003429	9.19239109323137e-08	2.34378936433008e-05
AT5G67260	3762.59136426455	0.400679953522409	0.060693556600052	6.60168848174018	4.06501012066078e-11	3.9155080817787e-08
AT5G67380	2323.94798013175	0.316957402728227	0.0690314324415278	4.59149392556356	4.40084453334514e-06	0.00045598669959351
AT1G01300	13859.9051184335	-0.353212173595223	0.0702839947649829	-5.02549940105569	5.02124134577839e-07	8.97508066526863e-05
AT1G03230	3828.91971355767	-0.309702542107736	0.0749096614741901	-4.1343471057394	3.55965136701504e-05	0.00219634289684366
AT1G04220	44.131757608854	-0.469828504208305	0.124944041605381	-3.76031140158084	0.000169701976064505	0.00674837812157429
AT1G04660	317.424621668266	-1.07085850386554	0.122963644583665	-8.7087407622903	3.07269106317816e-18	7.61061680762614e-15
AT1G04920	3177.86935155494	-0.294113366032807	0.0661795244184981	-4.44417466908538	8.82299044574854e-06	0.000764865041741941
AT1G05135	224.120121700498	-0.584062470321561	0.120540546235413	-4.8453610719575	1.26381622436143e-06	0.000181091286760153
AT1G07430	469.580916395611	-0.419232794097657	0.104859122253397	-3.99805744210371	6.38644545533508e-05	0.00344947636462927
AT1G07610	360.723563467947	-0.445946054423951	0.107698860757375	-4.14067568856259	3.46284264835059e-05	0.00215192709093557
AT1G08650	1611.61705688622	-0.418965022646381	0.102427609987331	-4.09035242253724	4.30718205999233e-05	0.00254873455823028
AT1G09100	1661.98536649216	-0.31191206479286	0.0799027301735971	-3.90364714841655	9.47538961191269e-05	0.00444425239607666
AT1G09240	70.4558601197042	-0.613984313796271	0.128874651220957	-4.76419767564365	1.89606560231062e-06	0.000239956097904099
AT1G09310	140.059140104064	-0.598684493837409	0.126156505542806	-4.74556972913515	2.07920270209352e-06	0.000253133727082388
AT1G10550	42.5096683149879	-0.48005996532776	0.12184568631819	-3.93990119661786	8.15151743370412e-05	0.00405157423042106
AT1G10580	1976.72656011721	-0.281398661874267	0.0676212015799093	-4.16139694799319	3.16306728310348e-05	0.00202366275108665
AT1G15340	4964.35314330043	-0.30714847421464	0.0846751935860233	-3.62737256576333	0.000286320009005037	0.00992521899881229
AT1G15830	221.365491459911	-0.556241198230718	0.122427782058061	-4.54342297867427	5.53480342595836e-06	0.000550923615304668
AT1G16850	424.443192235428	-0.496202627688954	0.11752543959544	-4.22208697450561	2.42050668185196e-05	0.00161480666406516
AT1G17170	290.191834792826	-0.433234405800021	0.117928422276294	-3.67370645207988	0.000239057356250971	0.0086349509222486
AT1G17840	2235.48557481937	-0.396581389509022	0.074633263486795	-5.31373506907131	1.07400733152785e-07	2.55370152131116e-05
AT1G21090	719.8874427564	-0.332134985431682	0.0856550831824269	-3.87758639757906	0.000105497868392444	0.00473865814038393
AT1G21140	198.311497757273	-0.467972142140465	0.123075220583475	-3.80232625155497	0.000143343790885779	0.00598866179850032
AT1G22360	2981.06622028521	-0.299766509719385	0.0673246280731665	-4.45255352014135	8.48550803125294e-06	0.000743039082049816
AT1G23020	2030.0656382678	-0.269376503563694	0.0658530751889931	-4.09056832639333	4.30317411345674e-05	0.00254873455823028
AT1G25310	183.33898449484	-0.459998694207681	0.119823528193676	-3.83896803192244	0.000123552514266772	0.00534202865924513
AT1G27950	8251.81631131588	-0.290923345781842	0.067717091726345	-4.2961583016221	1.73783504597536e-05	0.00128215251179237
AT1G29080	2837.40851532161	-0.509182887833313	0.0998034275538401	-5.10185772486249	3.36335562625619e-07	6.40811646681646e-05
AT1G35140	21.3603260529968	-0.374810387482075	0.102806790804103	-3.64577460837458	0.000266587561785528	0.0093540023232109
AT1G49470	301.25861645706	-0.467370004771674	0.119499012767946	-3.91107837584611	9.18849466567714e-05	0.00435273553315602
AT1G49660	513.839168721756	-0.379608639692886	0.101822496344006	-3.72814116057793	0.000192897326753805	0.00736663843889309
AT1G52000	105.340038639948	-0.761054267035608	0.128405497358821	-5.92696015894781	3.08593807955582e-09	1.39591120868692e-06
AT1G54010	55091.1777181175	-0.223153419992591	0.0603048760877717	-3.70042083608295	0.000215242219441051	0.00790650339124775
AT1G54730	1153.47642892639	-0.307376030927883	0.0761243619839697	-4.03781421501583	5.3951553496958e-05	0.00301745817590406
AT1G56110	11880.8021703729	-0.299352810461388	0.0666549504228754	-4.49108143599568	7.08624481768932e-06	0.00063658711217149
AT1G56450	4074.37092232383	-0.22037903392551	0.0560788721433229	-3.92980503178236	8.50147669131933e-05	0.00418746030892314
AT1G56660	744.242937596329	-0.496971124525801	0.12919059444239	-3.84680577305817	0.000119667759084832	0.00521306433922818
AT1G60640	2653.71682189324	-0.482937419141509	0.0998769528069541	-4.83532392177551	1.32928994408938e-06	0.000186731446275705
AT1G64710	441.027301026822	-0.410837783870344	0.105261612171623	-3.90301626010152	9.50013177319036e-05	0.00444425239607666
AT1G64780	54.9282661940284	-0.527315405435406	0.126258524637826	-4.17647368324647	2.96062977141646e-05	0.00190116292506735
AT1G67250	1212.11930988443	-0.290455356139327	0.0745257575897446	-3.89738213381539	9.72381214140991e-05	0.00451987814766126
AT1G68560	37631.8649271181	-0.203556583866847	0.0546438605807969	-3.72515012122664	0.000195199021735673	0.00743815525022659
AT1G71250	342.156937551067	-0.470015682528295	0.113931096535856	-4.12543806580826	3.70029753782453e-05	0.00226368709189514
AT1G71695	1295.66112918908	-0.51511788266061	0.0974348636582337	-5.28679225608051	1.2447986977563e-07	2.83977892390774e-05
AT1G71870	620.962770114069	-0.461369575031953	0.0969079178702547	-4.7609069018453	1.92724942856747e-06	0.000240697164121155
AT1G73050	43.6208073802353	-0.597186800846818	0.122294776384384	-4.88317505050094	1.04391118356295e-06	0.000154695146159098
AT1G73220	3688.62951864971	-0.431778095158564	0.0839447677703132	-5.14359747042222	2.69526713233215e-07	5.31028881140622e-05
AT1G73680	545.833824268646	-0.479031013352728	0.0991482466927232	-4.83146227322934	1.35533903471935e-06	0.000187990945471713
AT1G76680	85.5338277125784	-0.565558220455876	0.128764966963726	-4.39217462475798	1.12222504371388e-05	0.000896642295295452
AT1G77760	14362.4596132896	-0.266087428345913	0.0620659790949277	-4.28717039876132	1.80963478489011e-05	0.0013127802468797
AT1G77950	261.054321645895	-0.530064760927436	0.116226190740378	-4.56063093482499	5.10001495264133e-06	0.000514093367726135
AT1G78060	5510.03954335072	-0.229408970438521	0.0593902931931771	-3.86273510542083	0.000112124569669801	0.00493405022572336
AT1G78170	547.668175738051	-0.54095305866016	0.108454095278606	-4.98785276176539	6.10540701601885e-07	0.00010480747212251
AT1G78820	225.72974166045	-0.569772819143345	0.12646560251611	-4.50535804050563	6.62611241203823e-06	0.000608593543076466
AT1G78850	597.490272389599	-0.466574608183191	0.0982062341223032	-4.75096731234122	2.02445859737027e-06	0.000248936618164579
AT2G02850	876.00255918685	-0.586354302240043	0.0988531748928977	-5.93156773037717	3.00055737372659e-09	1.39591120868692e-06
AT2G03090	4993.39621768306	-0.331053877960987	0.0744780182736659	-4.44498773778521	8.78968806083112e-06	0.000764865041741941
AT2G04350	1291.91843845759	-0.35037184006632	0.0789430928765007	-4.43828367118128	9.06790598579404e-06	0.000778313633572757
AT2G05520	252.808667084625	-0.605384294298546	0.126828515531092	-4.77325065079813	1.81275949839423e-06	0.00023138569077535
AT2G05840	3720.09325269469	-0.219766491210948	0.0597938249490591	-3.67540446522993	0.000237472893563777	0.00861360884646184
AT2G05920	6000.24433465187	-0.266640522518263	0.0587728499114704	-4.53679756758271	5.71148813722505e-06	0.00055946769109157
AT2G15010	1594.86284458876	-0.337101213715727	0.0861151715848056	-3.91453918644002	9.05770272621846e-05	0.00432623828835194
AT2G15050	194.9182329055	-0.776986229667641	0.120525828020272	-6.44663672865997	1.14359449085791e-10	8.26151720103936e-08
AT2G16430	3094.08260423297	-0.249067619448615	0.0656827732797037	-3.79197782024192	0.000149452264666343	0.0061886128736713
AT2G17230	3148.27836270649	-0.29311763319507	0.07464464867456	-3.92684054918686	8.60689980815558e-05	0.00421590150885387
AT2G17820	823.414852904555	-0.427089058347528	0.0984904232067032	-4.33635113386801	1.44867459957709e-05	0.00111631645366523
AT2G18340	638.891571225072	-0.498153695780675	0.108514510690269	-4.59066435089541	4.41837383387413e-06	0.00045598669959351
AT2G19110	1629.36985651635	-0.303834375519509	0.0824678574143499	-3.68427633560224	0.000229353316974253	0.00837163749410441
AT2G21720	1688.02989121878	-0.392250871789245	0.081566243417632	-4.80898537622799	1.51698302376314e-06	0.000202318858969272
AT2G27020	4093.52569516962	-0.244832450561359	0.06482758698446	-3.77667073463722	0.00015893862190895	0.00640855308524971
AT2G27690	960.347913992574	-0.387717235519326	0.10225141929884	-3.79180297132292	0.000149557549548291	0.0061886128736713
AT2G31980	7323.24495452922	-0.449672690060228	0.0714518178514903	-6.29336948424258	3.10647713391674e-10	1.92357501956602e-07
AT2G33150	58298.0783667562	-0.201733170982718	0.0533945634780972	-3.77815938256467	0.000157991756987343	0.00638522396887308
AT2G34930	663.137320096401	-0.478728241590017	0.0919243108945896	-5.20785238345685	1.91038805050839e-07	3.99063952044752e-05
AT2G35020	618.858913079739	-0.375861916188639	0.0965467771468267	-3.89305502779274	9.8989687073891e-05	0.00454108478074115
AT2G36640	5139.46100662348	-0.498227534579669	0.122229047279854	-4.07617948161644	4.57816867973937e-05	0.00268163137058517
AT2G37460	1219.6093058998	-0.351496443169122	0.0861659670286529	-4.07929551875439	4.5172383594385e-05	0.00265491114155745
AT2G38540	1898.633727312	-0.345816521118623	0.0883226665612331	-3.91537681755648	9.02631211062198e-05	0.00432315467883878
AT2G38940	58.9441182245225	-0.49136023763348	0.128092364129125	-3.83598383068454	0.000125062636168162	0.00538048631732902
AT2G39980	4897.51133204718	-0.492601303316184	0.0805078504513374	-6.11867414860287	9.4357126281785e-10	5.11238704835496e-07
AT2G40070	1282.04758659351	-0.27108183401731	0.0730679232583509	-3.70999779285951	0.000207261054253721	0.00775292218315004
AT2G41240	55.6130101119188	-0.643558467400486	0.127193811037444	-5.05966809352881	4.19986892582453e-07	7.82982015440276e-05
AT2G45400	191.45722350267	-0.424996035175944	0.117245061290257	-3.62485234345016	0.000289126594145614	0.00998581053644751
AT3G04770	979.642199660735	-0.306429989323739	0.0803490972888751	-3.81373281920078	0.000136883450904634	0.00578850066288912
AT3G05600	67.1685350503669	-0.566646931259535	0.128876082157808	-4.39683548546798	1.09840533154718e-05	0.000881673686961344
AT3G07390	835.401458868575	-0.480498093584008	0.0956764119356914	-5.0221165683656	5.11051495854706e-07	9.04143962768254e-05
AT3G09440	8247.18538960837	-0.426361659113278	0.0593616359999608	-7.18244455246415	6.84758362897117e-13	9.13256961223862e-10
AT3G10020	2361.3503169252	-0.377134409037699	0.0964047885142499	-3.91198834466562	9.15393307231256e-05	0.00435273553315602
AT3G10720	1492.55589583334	-0.447895033868401	0.0798627518623683	-5.60830954886556	2.04312361226487e-08	6.94581905675457e-06
AT3G11720	325.130876616635	-0.443030883015453	0.121102250176822	-3.6583208187179	0.000253873135896636	0.00907556833082213
AT3G12580	1857.6258075946	-0.530537987900531	0.0868779046192009	-6.10670791642547	1.01707118190821e-09	5.34363034906805e-07
AT3G13790	1705.33971687473	-0.408447277299284	0.0876212895696698	-4.66150725817061	3.13901995912224e-06	0.000353404727605593
AT3G14220	6599.47326933347	-0.253734822636825	0.0646760008452949	-3.92316808894476	8.73921336792952e-05	0.00426818257389189
AT3G14900	2541.20752600171	-0.378972302282296	0.0956653032139802	-3.96143940959061	7.4499288100753e-05	0.00378788462489987
AT3G15670	22353.4726944181	-0.359795535132953	0.0902638304737151	-3.98604328272692	6.71842614205243e-05	0.00353067255233744
AT3G17520	15903.2196983843	-0.342782507064297	0.0880642554342472	-3.89241361746633	9.92518440061633e-05	0.00454108478074115
AT3G18490	33050.1713152986	-0.333797947331675	0.0727718681613423	-4.58690914175259	4.49856337282024e-06	0.00045880053975269
AT3G18830	2108.39651249571	-0.312138978000071	0.0771822949999033	-4.0441784997513	5.25069052439071e-05	0.00298480237088151
AT3G20210	12016.5825182236	-0.3993437060797	0.0928343132527512	-4.30168212687096	1.69506365549296e-05	0.00125594075465543
AT3G21710	276.774661887779	-0.479086125957481	0.120385948598791	-3.97958508890542	6.90356482957813e-05	0.00357810856743319
AT3G21800	283.605913110192	-0.549925187546494	0.11105294681537	-4.95191891180309	7.34852264279228e-07	0.000121341605314983
AT3G22060	238.001265194833	-0.516801505335451	0.118194517622604	-4.37246596314731	1.22850974570791e-05	0.000968177362321985
AT3G22330	2617.95142777903	-0.268803520917694	0.0698457019920173	-3.84853345662436	0.000118827070145202	0.00520258520751896
AT3G23730	1981.2336269844	-0.442755170161773	0.090566324283499	-4.88873953607546	1.01483661326639e-06	0.000152427187520523
AT3G25700	1367.84581604141	-0.329844384195151	0.0886857466107556	-3.71924911048952	0.000199815911350709	0.00756421019868687
AT3G26340	984.753964407227	-0.317045928467916	0.0826130995936931	-3.83771980505765	0.000124182062275012	0.00535589202916455
AT3G29075	516.373444827447	-0.401832480437109	0.107529416098389	-3.73695398912454	0.000186262991170585	0.00719248940070291
AT3G29090	655.113059119145	-0.332412747842803	0.0885218220658875	-3.75515031305372	0.000173237478434636	0.00680886617186478
AT3G29360	2158.87520380157	-0.245514129770146	0.0648325172029146	-3.78689800060869	0.000152539679779472	0.00624669427413401
AT3G42850	2785.98454683262	-0.461764378888535	0.0838051830040108	-5.50997399369005	3.58886718501917e-08	1.07282378023901e-05
AT3G44830	498.661302929906	-0.401238049239157	0.096687424653909	-4.14984731132701	3.32697128012805e-05	0.00209756465654037
AT3G44990	16451.7511583983	-0.453450356770386	0.0843821537306225	-5.37377083569067	7.71068444622468e-08	2.03709316085506e-05
AT3G45010	7692.03362638901	-0.406741749745805	0.0900967533875717	-4.51449951804714	6.34664665362367e-06	0.000601016317866608
AT3G48270	288.215801542797	-0.448324871176269	0.120056030056027	-3.73429698589108	0.00018824026240421	0.00723109566619693
AT3G52220	1096.6035878433	-0.349945146416199	0.0958020780759304	-3.65279285631822	0.000259403485628849	0.00915995444772501
AT3G53230	1180.41051422281	-0.411280988642817	0.0912867657907743	-4.50537364403354	6.62562551359999e-06	0.000608593543076466
AT3G54290	499.484044771242	-0.36796691170979	0.0986910675843769	-3.72847229963535	0.000192644079360877	0.00736663843889309
AT3G57010	613.489134642722	-0.499006198087632	0.0921171139970032	-5.41708458326067	6.05786870408967e-08	1.64111449361729e-05
AT3G58660	4751.22021975462	-0.35183470696659	0.0876653692710296	-4.01338304842867	5.98546645625783e-05	0.00326455028532317
AT4G02330	152.370940934855	-0.625875750575904	0.12384438288146	-5.05372739573479	4.33269904180259e-07	7.99152510497589e-05
AT4G03180	1140.26158153055	-0.393340364216111	0.0980286493742873	-4.01250416818742	6.00780178697481e-05	0.00326530618754136
AT4G09760	609.051976279051	-0.446945246504963	0.0950878463244506	-4.70034040922469	2.59728168075706e-06	0.000304155741143949
AT4G11040	843.692272033228	-0.428117033182703	0.112976347616198	-3.78943949079588	0.000150987582820745	0.00621810620177217
AT4G11300	183.621399325875	-0.536146982155738	0.120709328172325	-4.44163670093776	8.9277201295703e-06	0.000770093590082039
AT4G11340	379.489282584787	-0.404072043085904	0.105168284479822	-3.84214732687238	0.000121962588176195	0.00528646838449718
AT4G14130	298.117456547704	-0.708571325187167	0.114699535682698	-6.17763028393892	6.50708735868775e-10	3.63935098790091e-07
AT4G14430	4189.54080597998	-0.416263170178876	0.0892677813050743	-4.66308408356525	3.1150539995049e-06	0.000352998733617098
AT4G17830	1528.69261069766	-0.312113263032354	0.0791131221530587	-3.94515163272806	7.97494967690756e-05	0.00398471693078453
AT4G18910	2345.06000928916	-0.378399082356675	0.0859847827308942	-4.40076802358096	1.07868396693851e-05	0.000876877806303662
AT4G18970	2735.64350770429	-0.306094397945546	0.0757230757349933	-4.04228691154568	5.29324086419981e-05	0.00299915719292472
AT4G21020	8388.73064816328	-0.389119184633703	0.079870046916253	-4.87190379444386	1.10527990019771e-06	0.000162401211098541
AT4G21750	4793.36730230755	-0.254678257049308	0.0688155582943095	-3.70088194242504	0.000214851424732597	0.00790650339124775
AT4G24510	114.027825979519	-0.54784278717627	0.127130998021371	-4.30927779772623	1.63788527419095e-05	0.00122663632104498
AT4G25340	2729.29015898772	-0.354997557283426	0.0843652237530814	-4.2078660079469	2.57793643842353e-05	0.00170596419730485
AT4G26630	3429.91925194663	-0.315613213359965	0.0847854622460569	-3.72249209945945	0.000197266083233979	0.00748402483831671
AT4G29030	301.350195668591	-0.416162105301636	0.110578077257781	-3.76351366945435	0.000167542564301607	0.00667974439103179
AT4G30280	156.816546639618	-0.606104652436498	0.128131438767968	-4.73033517975309	2.24149446362027e-06	0.000268020903518953
AT4G30290	3830.42719620745	-0.457300680151826	0.0958098638113131	-4.77300208935094	1.81499907402512e-06	0.00023138569077535
AT4G30470	814.326764193156	-0.371378789772916	0.0907502617079411	-4.09231646039891	4.27085254944922e-05	0.00254460623719417
AT4G31300	3374.2418988474	-0.281464781956661	0.0653231114783902	-4.30880856080736	1.64136363180549e-05	0.00122663632104498
AT4G31330	1496.86409282831	-0.348997781450936	0.090783338203035	-3.84429332913943	0.000120900324659499	0.00525355846853731
AT4G31360	297.604328906675	-0.418504493215884	0.110305220524349	-3.79405880543526	0.000148204549747663	0.00616203952883688
AT4G34135	730.565429441108	-0.39151576305416	0.103486801524449	-3.78324344058178	0.000154797877153462	0.0063150249272629
AT4G34250	621.350786321835	-0.48627748158884	0.102145146185569	-4.76065187380917	1.92968657358637e-06	0.000240697164121155
AT4G35160	635.759154642575	-0.566432436421852	0.101975556867713	-5.5545902745758	2.78263677863899e-08	8.64384536151134e-06
AT4G35720	116.23755552892	-0.533634830298046	0.128563879841111	-4.15073682404071	3.31406658711335e-05	0.00209705425136392
AT4G36890	2235.86657812217	-0.352213419695776	0.0832893255199341	-4.22879423620112	2.34947099908212e-05	0.00158502444288271
AT4G37300	1008.88270400395	-0.322102567682131	0.0873420699339187	-3.68782841906343	0.000226176074096458	0.00827308179891221
AT4G38710	4277.52970388767	-0.431887279517224	0.0786070984796488	-5.49425290934812	3.92367857969881e-08	1.13670535602401e-05
AT4G39210	884.096813267457	-0.3532568531971	0.092620964801146	-3.81400532757923	0.000136732518109257	0.00578850066288912
AT4G39330	4071.70651044164	-0.356731323478279	0.0784733568173757	-4.54589096154595	5.47033523935713e-06	0.000548235100462277
AT4G39800	500.572369937992	-0.427299013694143	0.099781057560113	-4.28236605366422	1.84916448014734e-05	0.00132398197812008
AT5G02270	1537.03956952309	-0.374390016000201	0.08306076992125	-4.50742289476922	6.56197648049921e-06	0.000608593543076466
AT5G02490	894.78396093694	-0.90082187818071	0.0880220124505534	-10.2340522910306	1.39554793478498e-24	8.0653366977673e-21
AT5G03080	510.847948463121	-0.371853834375597	0.0931301411623278	-3.99284087551686	6.52863820540442e-05	0.0034721941474019
AT5G03700	612.412222177922	-0.385912782731212	0.0996341671086536	-3.87329762400045	0.000107372571105759	0.00476119088959502
AT5G04290	2073.74148839675	-0.334609491726298	0.0902650495753676	-3.70696624330675	0.000209756889054893	0.00780421661466465
AT5G05270	609.847482754638	-0.692433215197795	0.105321965536365	-6.57444258347718	4.88357698086097e-11	4.03197417591274e-08
AT5G05290	32879.4012821355	-0.329135933261824	0.0792917215499928	-4.15094951689637	3.31098797622847e-05	0.00209705425136392
AT5G06330	640.525779080682	-0.450338341647251	0.095836232673892	-4.69904053073169	2.61386581096138e-06	0.000304155741143949
AT5G07010	840.051625686894	-0.502896512238108	0.0996786846038445	-5.04517604979221	4.53103974538691e-07	8.26938601110718e-05
AT5G08640	558.871308438022	-0.435780063029556	0.102353856280829	-4.25758323979413	2.06648726711499e-05	0.00143315024948959
AT5G10120	2999.24652477787	-0.371429609895031	0.0905359426486506	-4.10256522469165	4.08594617279344e-05	0.00246741663814438
AT5G10300	1219.77851128086	-0.354338316628028	0.0907379130100378	-3.90507456997418	9.41963343658832e-05	0.00443797838379261
AT5G12950	6095.9608658406	-0.497496541223398	0.0871081586427669	-5.71125080560646	1.12148823181011e-08	3.968237339413e-06
AT5G13330	282.07667167296	-0.418192762284968	0.114850482405634	-3.64119291034386	0.000271377691009453	0.00948437859520749
AT5G14570	4921.94753311928	-0.261172339691327	0.0653772095448809	-3.99485296955103	6.47344134903424e-05	0.00345644039167226
AT5G14580	2346.86330783486	-0.352693043337424	0.0784620395632626	-4.49507870685739	6.95442189077694e-06	0.000629623243189785
AT5G14920	1887.12624664043	-0.472925310681804	0.0900331921386983	-5.25278843777138	1.4981358719243e-07	3.33930205287971e-05
AT5G17700	406.195886600212	-0.416685078650057	0.101624346680026	-4.1002485355407	4.12706670355214e-05	0.00246741663814438
AT5G17760	254.409651215693	-0.469918912386553	0.118871142586449	-3.95317906568287	7.71196793193248e-05	0.00387565507257523
AT5G20000	1728.09269800585	-0.348621211116112	0.0841784060638911	-4.14145654945651	3.4510725536896e-05	0.00215192709093557
AT5G20790	450.378482906523	-0.509469804658478	0.11895209575958	-4.2829830059337	1.8440426070772e-05	0.00132398197812008
AT5G22470	2932.33204873438	-0.434523202838011	0.0898815449811071	-4.8343984622132	1.3354884841497e-06	0.000186731446275705
AT5G22500	1126.03547939501	-0.397201619377718	0.0881671381728178	-4.50509824419113	6.63422422663814e-06	0.000608593543076466
AT5G22810	24.3445395063382	-0.586885549261372	0.112007423782021	-5.23970223976866	1.60835897826583e-07	3.48571599564663e-05
AT5G23530	1201.94698329951	-0.455545244595267	0.0856543220813375	-5.31841515437691	1.0467501175869e-07	2.55370152131116e-05
AT5G23940	436.272642429727	-0.361036742644355	0.0963298359883308	-3.74792232271724	0.000178305452015694	0.00697846484660971
AT5G24130	2513.85660629616	-0.315633107721885	0.0655735484785656	-4.81342118956789	1.48368127741524e-06	0.000200969265529886
AT5G24150	4570.2416052426	-0.376893510744122	0.0883591904873587	-4.26547039040656	1.99481469597314e-05	0.00140024685015313
AT5G24910	272.624626271404	-0.571755274042427	0.124588332461299	-4.58915584426842	4.45042084520413e-06	0.000456576311326326
AT5G25190	696.972968457585	-0.475125356650431	0.10973771792296	-4.32964495383427	1.49349936965476e-05	0.00114136751561174
AT5G25610	87.5919165895426	-0.742194291911816	0.128326687707986	-5.78363164488995	7.31049282949221e-09	2.87801130781644e-06
AT5G26000	5271.60395263413	-0.292698254838246	0.063620538394073	-4.60068811466572	4.21097533263295e-06	0.000439818616368615
AT5G26860	2947.06882324358	-0.254706846455501	0.0698359179335566	-3.64721842272961	0.000265094565479031	0.00932294031698873
AT5G35735	128.708836270969	-0.463561761203261	0.126149652892631	-3.67469708060005	0.000238131772391233	0.00861947530212776
AT5G37600	2070.00140544354	-0.295470217821054	0.0741513924645676	-3.9846887293754	6.75686373328804e-05	0.00353885181072954
AT5G38720	1134.55604383838	-0.409208834348804	0.107730324874762	-3.79845540078445	0.000145600621448982	0.00606832590067895
AT5G39570	10970.6061186621	-0.278446754138061	0.0751765792436133	-3.70390295674056	0.00021230750403054	0.00786281162828498
AT5G39580	351.623955058138	-0.6081105565515	0.114502300172779	-5.3109025376249	1.09083658549868e-07	2.55580063775354e-05
AT5G40340	2090.29719150398	-0.377950882405425	0.090071584605341	-4.19611672273181	2.71530349752605e-05	0.00179003543878732
AT5G45950	349.78809322764	-0.487452075041856	0.109176913435341	-4.4647907666903	8.01470366050327e-06	0.000705375289674141
AT5G47880	2690.34070193215	-0.292269871308877	0.0734433198825662	-3.97952968052381	6.90517392347094e-05	0.00357810856743319
AT5G48600	951.065574002611	-0.440152185948577	0.0848388842415247	-5.18809493881984	2.12456289705019e-07	4.33360841283013e-05
AT5G49480	473.216214026277	-0.449254073396408	0.103406064991469	-4.34456212441187	1.39553747021492e-05	0.0010850147380532
AT5G50360	1318.26181142805	-0.324752012556197	0.0875969644777002	-3.70734322236555	0.000209444997503981	0.00780421661466465
AT5G52300	4526.50663779392	-0.441278871529982	0.120599518588891	-3.65904339165937	0.000253158477119275	0.00906872247168181
AT5G52310	309.238241914351	-0.725072975317066	0.123448749058355	-5.8734736548389	4.2675687772765e-09	1.80466115757122e-06
AT5G53450	2431.35942989686	-0.321041001075459	0.0828293702379187	-3.87593193275891	0.000106217376344205	0.00474638368828821
AT5G54300	2725.11112731141	-0.378873033279538	0.100898188672473	-3.75500331833909	0.000173339181721676	0.00680886617186478
AT5G54510	1242.39233778591	-0.44727289697554	0.0963860250122716	-4.64043305986106	3.47679790295204e-06	0.00037210322247767
AT5G54830	755.885449727841	-0.305594194567915	0.0813849758547003	-3.75492148714897	0.000173395823739555	0.00680886617186478
AT5G55660	3901.86154997559	-0.345077317407003	0.0951428221720946	-3.62694010466524	0.000286799787657455	0.00992521899881229
AT5G55670	1772.83910573457	-0.319642512738878	0.0787033492256676	-4.06135845403937	4.87879949134796e-05	0.00284810187141384
AT5G55920	4030.11010180766	-0.373076989804562	0.0776960387504412	-4.80175045992861	1.57284621921613e-06	0.000206590967793707
AT5G56000	2070.67158583311	-0.36066345176471	0.0728727774178585	-4.94922060808299	7.4511253460225e-07	0.000121875104952206
AT5G56010	13645.5431341015	-0.285143476084947	0.0613748984932574	-4.64592990106977	3.38547957061394e-06	0.000364580402455307
AT5G57685	696.788230523417	-0.435487096118278	0.11055503737248	-3.93909772424972	8.17886134875633e-05	0.00405157423042106
AT5G57710	4584.47290562694	-0.299686365270722	0.0778995260462683	-3.84708842891706	0.000119529836426012	0.00521306433922818
AT5G58290	5250.91864142319	-0.268259945694489	0.0580048762434283	-4.62478265738704	3.74991397027892e-06	0.000396439075711561
AT5G58470	2055.03331953444	-0.31415705540446	0.0800030400744953	-3.92681396996828	8.60785058330989e-05	0.00421590150885387
AT5G61030	2208.04079391415	-0.496692236531079	0.0945669824710428	-5.25227963875416	1.50228146340188e-07	3.33930205287971e-05
AT5G61820	1299.42174727499	-0.501827403696472	0.0902249748696134	-5.56195670236181	2.66766487439867e-08	8.56518029487483e-06
AT5G62440	2355.49624153769	-0.262514258033343	0.070158853408222	-3.74171248931185	0.00018277054580052	0.0071051025181377
AT5G63350	820.435304025182	-0.383355477087836	0.097789408088114	-3.92021472041645	8.84701081698277e-05	0.00429654583524957
AT5G63800	541.346182582276	-0.413921602873406	0.106321731115145	-3.89310443436191	9.8969520783334e-05	0.00454108478074115
AT5G64080	936.12505599435	-0.376060143777176	0.0961452197469462	-3.9113764029763	9.17716172528937e-05	0.00435273553315602
AT5G65100	501.362077762687	-0.439898819666135	0.112237899251682	-3.91934295455501	8.87906946901515e-05	0.00429654583524957
AT5G65410	1657.51777470938	-2.67781208461453	0.0878270095278903	-30.4896192983112	3.57750643452285e-204	6.20268065617572e-200
AT5G67280	1945.85084026807	-0.276570243854454	0.0697886645338647	-3.96296799346617	7.40237089693232e-05	0.00377477372385331
