# Supplementary material for: Extensive transcriptomic and epigenomic remodelling occurs during Arabidopsis thaliana germination
Source: Genome Biol. 2017 Sep 15;18:172. doi: 10.1186/s13059-017-1302-3 (PMC5599894; doi:10.1186/s13059-017-1302-3)
Supplement: Supplementary file 1 — SD1: List of genes that are differentially expressed during the germination time course. SD2: Lists of genes that are misexpressed in each of the mutants at 24 h SL. SD3: TF binding data, gene expression data, parameters and output model used in DREM modelling. (ZIP 2580 kb) [file 13059_2017_1302_MOESM1_ESM.zip › SD2_file3_hat2.txt]

baseMean	log2FoldChange	lfcSE	stat	pvalue	padj
AT1G01060	3908.53081970721	0.581762165602262	0.0849241659310525	6.85037243785918	7.36579676047017e-12	8.60191138045453e-09
AT1G03130	545.289411430601	0.454693435504367	0.107050351397833	4.24747261047824	2.16195585577541e-05	0.00181519509302555
AT1G04350	565.008119463225	0.474123235064383	0.098395212311811	4.81856000840674	1.44598037029872e-06	0.000215058107832764
AT1G06570	404.418160331881	0.517051637575788	0.104950623495926	4.92661806431154	8.36650669093567e-07	0.000132686598705876
AT1G06680	6287.65600214839	0.3310503575814	0.0813478451910858	4.06956517168665	4.71009630862096e-05	0.00327058903678621
AT1G07010	719.255832715512	0.420650090805134	0.0879226628955209	4.78431927505421	1.71567785828282e-06	0.000242193382060452
AT1G07700	371.772356722615	0.443582480871766	0.11342793679528	3.91069866387823	9.20295294765855e-05	0.00552435203577672
AT1G10660	1349.69170908973	0.276569538346162	0.0736668842751024	3.75432653447563	0.000173808162501822	0.00911322308366695
AT1G11580	24463.1307749825	0.234134486955742	0.0510478978789169	4.58656471048225	4.50598783891505e-06	0.000535962220173174
AT1G12900	2571.25356393893	0.443916062540477	0.082133104669207	5.40483723741309	6.48672692751045e-08	1.7729466832085e-05
AT1G15500	65745.1476912255	0.28807155857312	0.0627267486859561	4.59248350357455	4.38002142872486e-06	0.000525848180125229
AT1G16720	1012.20530169722	0.324420701689039	0.0855726172915924	3.79117423256509	0.000149936720467798	0.00809280298793839
AT1G19680	1799.34401900805	0.289321511313932	0.0655561012452273	4.41334224913193	1.0178689277774e-05	0.00105447937469585
AT1G20340	4849.75007759134	0.394173214526116	0.090874846323755	4.33753926935751	1.44086796794448e-05	0.00133319213522659
AT1G20390	3164.40746585618	0.753317684698976	0.0825276964888839	9.12805902440818	6.97383560275026e-20	1.49309820254883e-16
AT1G23310	4071.47566399334	0.46097889272781	0.072142691751351	6.3898210828705	1.66079960712633e-10	1.18525731961916e-07
AT1G23740	1238.94107661189	0.365273060478315	0.0793859329872835	4.60123156248382	4.20000184500914e-06	0.00051384022572369
AT1G31330	2120.32183498317	0.449481156890227	0.101044931330012	4.44832957946425	8.65406717572612e-06	0.000942119889316761
AT1G32060	3062.90539233335	0.567014761063539	0.083959893972209	6.7534001561653	1.44419902196458e-11	1.42709081816592e-08
AT1G32540	254.050113179095	0.680678066585829	0.113867398490698	5.97781345326366	2.26152491023426e-09	9.49578264833217e-07
AT1G33050	2721.51342759513	0.329006504663283	0.0837787251900458	3.92708893477378	8.59801950982038e-05	0.00528469658483983
AT1G33110	1859.28598961887	0.345458250133488	0.0811548923570849	4.25677664155424	2.07395367845591e-05	0.0017643714538705
AT1G37130	3001.67965606824	0.495779654488584	0.0876609631086433	5.65564918416577	1.55258304267052e-08	4.98612044153638e-06
AT1G42970	6303.68606816471	0.426085970843337	0.0864375304781893	4.92940934899628	8.24785950545526e-07	0.000132686598705876
AT1G43800	17022.6647433987	0.617325341590609	0.0936818611675835	6.58959305351868	4.41033744116736e-11	4.04679962637399e-08
AT1G44446	883.805531664394	0.384318205011808	0.0935370942343755	4.10872508022137	3.97849339806039e-05	0.0028665423248156
AT1G44575	6147.8526064254	0.364814227445544	0.0827472516257935	4.40877757602557	1.03955721299834e-05	0.00106014953613389
AT1G52230	313.606996964105	0.446257539670447	0.114470670650555	3.8984443537746	9.68126417883436e-05	0.00575766294635677
AT1G58290	1626.43488973539	0.628534609700375	0.0675421485835202	9.30581307941591	1.32971005145641e-20	3.4162910642018e-17
AT1G61520	959.805280751675	0.559218793368969	0.108172171519178	5.16971033783695	2.34457114742432e-07	4.63359399381735e-05
AT1G64500	615.127137290845	0.400198686539731	0.0968954829515541	4.13020993702899	3.62432116912336e-05	0.00275491300228158
AT1G64720	42828.8405375097	0.283508795566993	0.0728300213136406	3.89274629408757	9.9115790865949e-05	0.00584055710763294
AT1G64860	808.628519943431	0.318871354051834	0.0802984816891309	3.97107575814843	7.1548820790227e-05	0.00461867413000631
AT1G67105	868.797665775146	3.28559625326156	0.0988061352361613	33.2529578796751	1.84993635504517e-242	2.37642824169102e-238
AT1G68010	2726.21399594672	0.337904887613486	0.0647691820071241	5.21706276260088	1.81782677741062e-07	3.82816439059292e-05
AT1G71410	2646.42492527568	0.311057221749031	0.0787702126452141	3.94891941132687	7.85047732396016e-05	0.00494349175017609
AT1G72410	2985.87472907933	0.308863904644564	0.0708122071567842	4.36173249000293	1.29036581490312e-05	0.00124160369079839
AT1G74470	6240.09053786642	0.421473560379489	0.0906078344402679	4.65162381358248	3.29331447031741e-06	0.000427332501875732
AT1G75100	250.956478062333	0.452333311745781	0.114337810766515	3.95611310653372	7.61791035333793e-05	0.00482599616594531
AT1G76080	471.961948933333	0.449210341824138	0.105748843588837	4.24789838431443	2.15785222874584e-05	0.00181519509302555
AT1G77120	7638.82019000288	0.562852069535981	0.0800005545734335	7.03560209722461	1.98402376788687e-12	2.83186325803053e-09
AT1G79040	6241.20053889621	0.387541571667883	0.0764821397002295	5.06708589988259	4.03952022050277e-07	7.4130966789398e-05
AT2G05310	1016.91553531284	0.47442940565563	0.0899077165710261	5.27684857039869	1.31424399940428e-07	3.12644044747174e-05
AT2G13360	1137.30081106668	0.48182806997667	0.0860575871075945	5.59890285297284	2.1571262982241e-08	6.59772486356828e-06
AT2G16060	5798.66764594441	0.370271764318148	0.0881944551986451	4.19835650080456	2.68859139383742e-05	0.00214519534442456
AT2G18160	2482.19352110542	0.278179943824511	0.0706239645252298	3.93888881337344	8.18598522936037e-05	0.00512961786616406
AT2G19590	3300.17458231736	0.278115940262819	0.067888421217475	4.09666236561751	4.19149537845518e-05	0.00297480384705167
AT2G20260	389.973447435821	0.443404534078205	0.114289667696062	3.87965546682122	0.000104604525569726	0.00608031554510722
AT2G22990	559.714091160391	0.466888092151257	0.094747965445156	4.92768462053691	8.32097856884047e-07	0.000132686598705876
AT2G24790	2394.01495103853	0.272602121688851	0.0724641257707641	3.76189071198087	0.000168633735450727	0.00891468710123473
AT2G26500	2151.84347484462	0.352105842483226	0.0741183234389696	4.75059102993819	2.02822964413933e-06	0.00028320258705015
AT2G28450	3755.09335531566	0.28896434685009	0.0686219182193298	4.21096282861841	2.5428458865734e-05	0.0020544275634542
AT2G28800	7247.31163844352	0.261412541776382	0.0574770817083621	4.54811785857161	5.41278214704214e-06	0.000632114540553666
AT2G28840	8566.00762002801	0.263234056635838	0.0635939855799062	4.13929169929259	3.48379755887948e-05	0.00271229475402217
AT2G29650	546.384003804916	0.503083532111701	0.0968053053174379	5.19685910252564	2.02683865246417e-07	4.13282052850075e-05
AT2G29980	14599.864053838	0.281697197433356	0.0637944097487815	4.4157034847201	1.0068201769719e-05	0.00105151317019357
AT2G31380	393.839944731904	0.534923706296551	0.111355621671656	4.80374226524305	1.55727260692884e-06	0.000227326408052362
AT2G34750	4729.79167495989	0.256300438342552	0.068664488597198	3.73264905307997	0.000189476505052917	0.0097247098332436
AT2G35260	608.582367529617	0.398718362460382	0.0896268952850388	4.4486463710736	8.64131520857802e-06	0.000942119889316761
AT2G39570	1744.70799247452	0.428225038438112	0.0767993601528652	5.57589330934205	2.46262829863456e-08	7.18975525551355e-06
AT2G39730	11280.2360085424	0.49728971133337	0.0827661111943047	6.00837352580109	1.87393713405424e-09	8.597355865736e-07
AT2G40400	1264.40623074435	0.324295716241655	0.078561754881689	4.12790825166815	3.66078113279519e-05	0.00276625849599336
AT2G41560	7666.87874492202	0.236741538603203	0.0563365000127164	4.20227629600285	2.64244331872641e-05	0.00212155167952247
AT2G41850	321.313574896489	0.489171183345383	0.119070446268848	4.10825018863949	3.98668107482863e-05	0.0028665423248156
AT2G43160	4416.24404638328	0.306271402743976	0.0589690064355923	5.19376908746962	2.0607872087796e-07	4.1363863256223e-05
AT2G43710	2073.62986737021	0.3086238963424	0.0702818366780633	4.39123265597197	1.12709858684653e-05	0.00113114909739301
AT2G45670	1691.54737321873	0.270631130080627	0.0698005647336726	3.87720545117698	0.000105663128909876	0.00611418267556878
AT2G46260	1569.90346096165	0.311926763314465	0.0776816878383956	4.01544781008594	5.93330280180212e-05	0.0040115372522079
AT2G46830	846.148272614188	0.585428881235383	0.0946702580023332	6.1838733049714	6.25475734127732e-10	3.6522096730022e-07
AT3G01670	2883.20710567858	0.465318985694391	0.0912241416093188	5.1008316163411	3.38164317047783e-07	6.48366987581466e-05
AT3G03270	4800.28832605142	0.438841906701119	0.0734381620220681	5.97566571136744	2.29152469327649e-09	9.49578264833217e-07
AT3G03380	4072.4528836829	0.270246038865501	0.0660907128377028	4.08901685671234	4.33205374719087e-05	0.0030409596959789
AT3G08940	453.812434991622	0.469842310367868	0.114827885534205	4.09170915393987	4.28205495130579e-05	0.00302237790683924
AT3G09600	802.92978838599	0.525089669241828	0.087486753918598	6.0019333867433	1.94981698580414e-09	8.6370168964276e-07
AT3G11170	7066.0283540561	0.224897518132217	0.0528216183691711	4.25767943269752	2.06559855139723e-05	0.0017643714538705
AT3G12120	28143.1827304292	0.303506196121342	0.0767233960365469	3.95584934713744	7.62632120260702e-05	0.00482599616594531
AT3G16140	315.311657950287	0.629659348439729	0.119879587375286	5.25243172942001	1.50104109831922e-07	3.41673334560867e-05
AT3G16310	2450.45610616055	0.314390675022611	0.0670901765410064	4.68609103793983	2.78472433503397e-06	0.000376553355872067
AT3G17040	762.882788185783	0.38972752448465	0.095709640559099	4.07197772562942	4.66156380706488e-05	0.00325448090573671
AT3G17510	1595.61580685765	0.357372240878883	0.0925279619041128	3.86231614232711	0.000112317088653374	0.00644118446804126
AT3G18890	376.853298664998	0.409677016466669	0.109789445987855	3.73147903954255	0.000190358851026187	0.0097247098332436
AT3G20390	4106.0824865844	0.232339110070386	0.0585463353512452	3.96846546716342	7.23369371475276e-05	0.0046462014729857
AT3G20395	1505.38362455835	0.516913772086847	0.0978853660587307	5.28080746795902	1.2861578989743e-07	3.11735554155167e-05
AT3G21720	793822.026175708	0.347006962633777	0.0725270729454343	4.78451629910458	1.71399589289146e-06	0.000242193382060452
AT3G22840	2414.65641465118	0.419346702976207	0.0988709203501446	4.24135530943901	2.22174096995758e-05	0.0018295182371843
AT3G25690	954.79565889761	0.469858061173074	0.0801373351733938	5.86316053755017	4.54138755690581e-09	1.71584307517682e-06
AT3G26570	4006.74843000869	0.252740853637304	0.0591711713987374	4.27135119455649	1.94292153070088e-05	0.00167508523378413
AT3G26650	7350.67814733049	0.436391693430281	0.0737624155205069	5.91617953873757	3.29505526693583e-09	1.28267515027448e-06
AT3G27770	2572.58878642638	0.38759383034306	0.0840224873269116	4.612977343018	3.96941586217083e-06	0.000490299193898524
AT3G29240	966.020302952965	0.390577500056067	0.0925009973026528	4.22241393547511	2.41699701801336e-05	0.00197762698684074
AT3G42806	464.971901335957	0.586355521960494	0.104295533341753	5.62205785015872	1.88696049131269e-08	5.91216938326899e-06
AT3G47070	517.909907948402	0.36890239249719	0.096583315340392	3.81952505147555	0.000133708880132908	0.00740355290597988
AT3G47470	1998.41340521128	0.533685951641493	0.0878974487028032	6.07168876364068	1.26572064530473e-09	6.25363361907096e-07
AT3G48380	1719.74809250031	0.285691397587714	0.0706718641533374	4.0425054724444	5.28830780133584e-05	0.00365234419440646
AT3G50820	1885.41301568758	0.375532816868738	0.0929255374798214	4.0412229732896	5.31731698924883e-05	0.00365274085796205
AT3G51820	3024.71692995676	0.299763410716656	0.0641376911021805	4.6737480811258	2.95752072098706e-06	0.000395753241477081
AT3G54050	2051.39650429694	0.356490893231207	0.0866995264228931	4.11179746810099	3.92590626017004e-05	0.0028665423248156
AT3G54500	779.441602268661	0.430326944666671	0.0970376110253768	4.43464075547093	9.22259479725148e-06	0.000979119444342913
AT3G54890	582.406684852995	0.522629867073135	0.11371378713122	4.59601144468126	4.30655054771807e-06	0.000521905172981003
AT3G55610	3757.20535626646	0.258542142296206	0.0617794008036404	4.18492473110829	2.85260607018738e-05	0.00224813359371946
AT3G55800	4444.57632740318	0.345919343706967	0.0604473818137614	5.72265221962376	1.04873807374931e-08	3.5452866566799e-06
AT3G56940	5164.40694359582	0.276402117091532	0.0650994358565368	4.24584504389032	2.17771099171785e-05	0.00181655035062387
AT3G58490	549.851116922335	0.474714021976526	0.104518360184181	4.54191991856732	5.57442176863532e-06	0.000645126324683688
AT3G60300	5587.18058338548	0.280680208858768	0.0601051004113022	4.66982347484754	3.01458666021517e-06	0.000395840837436087
AT3G61010	1141.78300170077	0.331701886795458	0.0759117483110938	4.36957248614682	1.24490012920283e-05	0.00122196206717715
AT4G00430	1228.69592908822	0.33280447507676	0.0838910739346193	3.96710233243803	7.27517605118966e-05	0.00464959758973047
AT4G00730	4536.07734749846	0.291191887963687	0.0767372197316002	3.79466299381412	0.000147844132332384	0.00801352626135782
AT4G01050	2000.25812389026	0.479189137018341	0.0942177731975728	5.08597391718749	3.65744318775548e-07	6.80920509998651e-05
AT4G02380	15388.8521376004	0.546818014100091	0.0895606061391291	6.10556401606561	1.02438285434116e-09	5.72140093342023e-07
AT4G02770	2010.98711116297	0.405276446381479	0.0876120062282405	4.62580945042717	3.73138234587681e-06	0.000465372209855664
AT4G03280	3531.38029977791	0.373616252170907	0.0680962354548819	5.48659187508906	4.09762348898392e-08	1.16973491865528e-05
AT4G04692	1873.95849893467	0.399348159260672	0.0898247027969043	4.44586118101173	8.75404664446637e-06	0.000944995657099285
AT4G07410	4765.00938565009	0.263049083999553	0.070201067384066	3.74708097471548	0.000178904346468587	0.0093422977021767
AT4G10340	1908.72751675932	0.501366493479594	0.100936398137856	4.96715261024911	6.79431193774587e-07	0.000113350300197771
AT4G17730	3542.45112598848	0.324746114245205	0.063442018860943	5.11878594149105	3.07508739888221e-07	5.98523829182438e-05
AT4G18810	1616.35826822754	0.286240455589522	0.0678618255056351	4.21798932546772	2.46490485317115e-05	0.00200406124960991
AT4G24520	6932.41361843532	0.199573863135872	0.0522393502125925	3.82037414944269	0.000133249383584336	0.00740355290597988
AT4G25100	566.130698468541	0.611249719397636	0.107550938574842	5.68335086143651	1.32080906901625e-08	4.3505418719443e-06
AT4G25290	341.658103994008	0.488029976667697	0.106656388211345	4.57572195019992	4.74580519213142e-06	0.000559308380716699
AT4G26400	1001.41845760119	0.383083613446256	0.0810795401396882	4.72478769349529	2.30355888571278e-06	0.000314803377083684
AT4G26850	6407.93048524932	0.296755185415458	0.0566155179640317	5.24158739665668	1.59201041190966e-07	3.52602857782612e-05
AT4G27450	26178.8896166121	0.366277750673078	0.0912861867060176	4.01241155852699	6.01015990356793e-05	0.00402117261048092
AT4G28030	477.402200351726	0.430685950582709	0.095613006517519	4.50447032542372	6.65386945198334e-06	0.000756421300709539
AT4G28080	9570.07662504158	0.300244894607594	0.0696064449758903	4.31346400051878	1.60716319745788e-05	0.00145391679116507
AT4G28750	406.557587329568	0.51198335734567	0.106979900723194	4.78579017072005	1.70315922320393e-06	0.000242193382060452
AT4G31290	5594.25555373351	0.364172843667652	0.0851082475134898	4.27893716892632	1.87787858755879e-05	0.0016522759134096
AT4G31390	1151.1211859243	0.411200376614624	0.0786919377310221	5.22544479740927	1.73736949740697e-07	3.71970809394832e-05
AT4G32980	346.631509026811	0.49934706036489	0.110853005446779	4.5045874791787	6.65019993207348e-06	0.000756421300709539
AT4G33010	7562.75018287523	0.355008729692249	0.082626758256925	4.29653464787232	1.73488862260269e-05	0.00154766522541348
AT4G33560	1288.88187145598	0.676188023192051	0.126514180429057	5.34476072878823	9.0536568853041e-08	2.32606552697233e-05
AT4G34350	4575.67226058847	0.275121243076843	0.0723081827188443	3.804842449804	0.000141894477881921	0.00775649558668578
AT5G02840	1356.16117792225	0.561983972923234	0.0897280254637458	6.26319335590753	3.77172456347834e-10	2.42257868712214e-07
AT5G05100	2012.7836563959	0.319857678765267	0.0732464936286344	4.36686676616865	1.26041557947494e-05	0.00122661352529811
AT5G07020	1105.48453263199	0.350779344782954	0.0902227085557878	3.8879274452956	0.000101103836737617	0.00590354493968831
AT5G09660	2741.7932922008	0.305242790706083	0.0797622814173326	3.82690646859748	0.000129763792736202	0.00724758991951848
AT5G13630	5607.31054068235	0.601582545851585	0.0860688545551226	6.98954980824455	2.7576970046349e-12	3.54253757215399e-09
AT5G13650	11406.6673449559	0.261798821997362	0.0537963343228784	4.86648068669663	1.13603019347428e-06	0.000171687574886713
AT5G14120	1072.00580074035	0.360443686035378	0.0877459994320856	4.10780763075538	3.9943256744667e-05	0.0028665423248156
AT5G17170	375.943630796558	0.399648449882366	0.102738437738948	3.88996035639405	0.00010026059969325	0.00588103956008902
AT5G19140	5004.36308533834	0.316833010582686	0.0809750152520713	3.91272554375446	9.12602352807574e-05	0.00550389193622821
AT5G19550	11160.1558936058	0.397081924485787	0.0680747385401245	5.83302900607895	5.44301014052692e-09	1.99774023614882e-06
AT5G19730	440.180680135634	0.436227166623971	0.105518357857503	4.13413528680074	3.56293560801753e-05	0.00272437326313055
AT5G22740	3169.07494634579	0.305288094844657	0.0802777866928071	3.80289626086579	0.000143014253232603	0.00778458091960178
AT5G23060	420.944146977039	0.616558560585704	0.101493847709717	6.07483679551816	1.2411388445217e-09	6.25363361907096e-07
AT5G23380	610.978524771664	0.561667244122221	0.0900518777827597	6.23715193898768	4.45609137618163e-10	2.72585475325853e-07
AT5G26200	266.710953976442	0.638221381224736	0.11979128820202	5.32777792779403	9.94215764559263e-08	2.50425406108398e-05
AT5G35630	3697.18110151308	0.392214520187984	0.0904600053056993	4.33577821339431	1.45245336582757e-05	0.00133319213522659
AT5G35935	826.338141107739	0.866340634165459	0.089720346502517	9.65601079283789	4.63564857840691e-22	1.48873854095538e-18
AT5G46840	5368.21693320335	0.286615307550233	0.0735644156504089	3.89611342679971	9.77486245645803e-05	0.00578653839242672
AT5G48620	1876.71551602194	0.286731986806576	0.0728576320261537	3.93551065046483	8.30199822159377e-05	0.00517706160944629
AT5G51110	2901.66001157307	0.260801458306374	0.0630684722175891	4.13521128919371	3.54628201524582e-05	0.00272437326313055
AT5G54270	656.8746471745	0.496358775045497	0.128888159726472	3.8510812482611	0.000117597473360694	0.00668432364067022
AT5G58140	1120.31556824875	0.31109986694094	0.0773271767260914	4.02316339626518	5.74216294424829e-05	0.00390284789321765
AT5G59250	266.052300123907	0.442245567478692	0.116053714027408	3.81069723778291	0.000138575398667486	0.00762444184340276
AT5G61410	4571.89885786523	0.374816791217769	0.0713855491649305	5.25059757335179	1.51606570683243e-07	3.41673334560867e-05
AT5G63190	2133.99387715112	0.313048005251108	0.0830652192293925	3.76870136689336	0.000164099073462345	0.00871081280040198
AT5G64040	503.498018109549	0.537473468422655	0.108032418648945	4.97511279618015	6.52096574880223e-07	0.000110221481590939
AT5G64840	7392.76384700495	0.292790322398425	0.0726179080657078	4.03193000455887	5.53206651060478e-05	0.00378004927634197
AT5G64940	3535.18257568861	0.369492989739328	0.0614598315554306	6.0119427663267	1.83313046634633e-09	8.597355865736e-07
AT5G66260	636.239556957577	0.461272634608984	0.0994074911320227	4.64022006144758	3.480383530072e-06	0.00044709006827305
AT5G66570	6055.57894021507	0.464561236364892	0.0931672449812761	4.98631505587887	6.15417603795925e-07	0.000105408727178166
AT5G66985	1334.2556507177	0.513532700701579	0.104860210078936	4.89730757086033	9.71587011583124e-07	0.000150373575310805
AT5G67030	2172.54331862462	0.319175492599066	0.0727623349909191	4.38654824146174	1.1516363199946e-05	0.00114681551679462
AT5G67260	3762.59136426455	0.241993794501325	0.0606499749152401	3.99000650601287	6.60714829026291e-05	0.00435258599675474
AT5G67380	2323.94798013175	0.295197309706974	0.0687785216648845	4.29199846930833	1.77072169793848e-05	0.0015687373056357
AT1G03880	1337.45486501456	-0.559295044461329	0.128997577755478	-4.33570191156228	1.45295733249045e-05	0.00133319213522659
AT1G04660	317.424621668266	-0.615719646994407	0.122065466120686	-5.0441756097146	4.55480841201512e-07	8.1265373417703e-05
AT1G10970	315.048434141585	-0.571075243600122	0.10956403542459	-5.21225091232768	1.86562977188695e-07	3.86546452413866e-05
AT1G13609	276.688210949661	-0.453821090439058	0.11766517339088	-3.85688540934266	0.000114840965225036	0.00655665350791472
AT1G16470	2198.44918527071	-0.237948059586465	0.0637774745634303	-3.73091065795984	0.0001907888787129	0.0097247098332436
AT1G22360	2981.06622028521	-0.292425745125591	0.067055929481637	-4.36092299944438	1.29514942057438e-05	0.00124160369079839
AT1G24100	2206.37852428771	-0.395086647565155	0.0835863766237277	-4.72668709332474	2.282125207926e-06	0.000314803377083684
AT1G27330	1690.75489061449	-0.373144373426559	0.0907378974715448	-4.11233215474908	3.91682219873712e-05	0.0028665423248156
AT1G28100	766.722475549778	-0.399955582842414	0.10735706430763	-3.72547056331895	0.00019495120314504	0.0098596187228393
AT1G29080	2837.40851532161	-0.535694113953225	0.0997091533669896	-5.37256706996145	7.76235424909688e-08	2.03500413640609e-05
AT1G47395	345.046929480283	-0.728168038479662	0.116098979057359	-6.27195901627961	3.56533440105742e-10	2.41054135347282e-07
AT1G48470	965.122263357882	-0.515001545095326	0.0967748795411379	-5.32164490968346	1.02833148538165e-07	2.54037428100244e-05
AT1G49470	301.25861645706	-0.771796003435668	0.119676921364294	-6.44899613590776	1.12593433470037e-10	9.64250164237393e-08
AT1G51060	1799.49214820234	-0.30225272574505	0.0735340683194767	-4.1103767634871	3.95014057915161e-05	0.0028665423248156
AT1G56110	11880.8021703729	-0.295804616481988	0.0665847401296562	-4.44252866206261	8.89077854674901e-06	0.000951757843429482
AT1G56340	12168.2168133483	-0.236430773302494	0.0593490686769922	-3.98373181876316	6.7841429093574e-05	0.00444638264355128
AT1G56450	4074.37092232383	-0.212653448012716	0.0558124265320986	-3.81014518138565	0.00013888520873083	0.00762444184340276
AT1G60640	2653.71682189324	-0.408469669644661	0.0997060080927279	-4.09674078280998	4.19007639585178e-05	0.00297480384705167
AT1G60960	1238.02620077636	-0.39825972332974	0.0816666623430328	-4.87664993160721	1.07902679814311e-06	0.000165014026773172
AT1G61730	1786.33776251496	-0.301138013979843	0.0782338548105639	-3.84920332391931	0.000118502614166752	0.00670609947835285
AT1G62480	374.246269534629	-0.57134437546064	0.10229742912117	-5.58512936609472	2.33526314764932e-08	6.97646288248912e-06
AT1G63000	2180.52625069636	-0.310526348401738	0.0692193514771053	-4.48612045295522	7.2531746462525e-06	0.000817318258822453
AT1G67250	1212.11930988443	-0.279602029686261	0.0739408923821517	-3.78142622679183	0.00015593243362837	0.00834628350995852
AT1G74100	4912.56221316978	-0.384784874363493	0.0861096570628235	-4.46854496334555	7.87534599680592e-06	0.00087971038847799
AT1G76790	6090.49643786778	-0.32002441865096	0.0651720322327975	-4.91045633666629	9.08646877512587e-07	0.000142347290103984
AT1G77410	265.0666555493	-0.471112025870776	0.113163945065094	-4.16309298513571	3.13965434159876e-05	0.00245926827269376
AT1G78850	597.490272389599	-0.420400842123835	0.0976002498721037	-4.3073746499085	1.65203660399407e-05	0.0014840602947488
AT2G02120	1814.90296432971	-0.734276616872079	0.0947632795524313	-7.74853530122724	9.29585293722261e-15	1.49268158539452e-11
AT2G02850	876.00255918685	-0.516499381817334	0.0982482751298322	-5.2570834565268	1.46357905721257e-07	3.41673334560867e-05
AT2G04170	198.536694220024	-0.530016746755063	0.119147486257231	-4.44840897113679	8.65086969633387e-06	0.000942119889316761
AT2G15010	1594.86284458876	-0.551587222371916	0.0861445701538359	-6.40304108995956	1.52312179455613e-10	1.15094250428635e-07
AT2G15090	962.807756210364	-0.39829548995479	0.106542373325983	-3.73837636163916	0.000185212538905161	0.00959371078538587
AT2G15490	218.304917644369	-0.463309280941555	0.118244854223073	-3.91821939301904	8.92054964003452e-05	0.00544257079756978
AT2G19110	1629.36985651635	-0.3066562716158	0.0821557558775483	-3.73262065865313	0.000189497872643841	0.0097247098332436
AT2G23620	217.685258394053	-0.512616275705228	0.116273344413892	-4.40871704765364	1.03984774679177e-05	0.00106014953613389
AT2G28490	1934.5858376822	-0.604825967674919	0.121099412849082	-4.99445830037732	5.90011375808978e-07	0.000102422785589759
AT2G28720	425.830561361685	-0.500317949079488	0.114506056141748	-4.36935797055257	1.24612354663091e-05	0.00122196206717715
AT2G40080	1163.48603098096	-0.610725874189202	0.103127093539443	-5.92207007129139	3.17914099609767e-09	1.27622641362096e-06
AT3G09440	8247.18538960837	-0.360041279608326	0.0592070926081321	-6.08104981596198	1.19398186437707e-09	6.25363361907096e-07
AT3G11250	2818.75257226417	-0.23252204306582	0.0621407200472557	-3.74186270917034	0.000182661302592387	0.0094998667736915
AT3G12580	1857.6258075946	-0.432266768603292	0.0864572323433767	-4.99977569125143	5.73970486297415e-07	0.000101003080369542
AT3G12860	998.356506493659	-0.336116783903934	0.0901132290268748	-3.72993829578221	0.000191526668831592	0.0097247098332436
AT3G17390	8080.291052596	-0.279406859638721	0.0679086849972001	-4.11444956783129	3.88104395482237e-05	0.0028665423248156
AT3G18830	2108.39651249571	-0.286171810739432	0.0768392680738615	-3.72429121089949	0.000195864733523817	0.00986697398763512
AT3G21710	276.774661887779	-0.594829196214371	0.12023521423323	-4.94721284448774	7.52836440861592e-07	0.000123986370760359
AT3G22880	404.734939877383	-0.445210415315973	0.110926206989827	-4.01357287333194	5.98065269728436e-05	0.00402117261048092
AT3G23430	428.900589321723	-0.518377534429942	0.117760767883007	-4.40195443481602	1.07280090222126e-05	0.0010851338889712
AT3G27060	2108.11410133735	-0.262702964052408	0.0683804785225612	-3.8417830604349	0.000122143770039918	0.00688183714882804
AT3G29360	2158.87520380157	-0.246808600137339	0.0644673061223292	-3.82843048643929	0.000128963043604652	0.00723431990456487
AT3G42850	2785.98454683262	-0.333188474695249	0.0834970711930693	-3.99042110021825	6.59560878871866e-05	0.00435258599675474
AT3G44990	16451.7511583983	-0.353873524415506	0.0843342812880783	-4.1960815816608	2.71572460185973e-05	0.0021534690268821
AT3G45010	7692.03362638901	-0.352697379441798	0.0900265342186495	-3.91770473564153	8.93961107182955e-05	0.00544257079756978
AT3G48460	652.676829827332	-0.459342081879077	0.0877105128709143	-5.23702423853229	1.63186268625671e-07	3.55303526570401e-05
AT3G51670	1011.16946802336	-0.331280346503884	0.0833953529569425	-3.97240775124395	7.11497932637772e-05	0.00461611234478021
AT3G58660	4751.22021975462	-0.330630172530238	0.0875546942148379	-3.77627008460509	0.000159194368722648	0.00848552224319976
AT4G15380	282.077054799404	-0.493428250487004	0.113924395461325	-4.33119042228767	1.48305352485005e-05	0.00135115642412935
AT4G15396	346.490169103352	-0.499810463752373	0.115048942718092	-4.34432904765649	1.39701984141863e-05	0.00131956741785763
AT4G26740	239.655003349868	-0.570403358175019	0.122155956641872	-4.66946822615689	3.01980399102729e-06	0.000395840837436087
AT4G27140	1216.73765370829	-0.531508069206331	0.125276519810891	-4.24267907512644	2.208671736303e-05	0.0018295182371843
AT4G27150	2030.62093009572	-1.12668636114714	0.0983573403892727	-11.4550307754155	2.21884434716196e-30	1.42516372418213e-26
AT4G27160	5566.03811367192	-0.67658740774661	0.117574729734947	-5.75453083559593	8.68827461925456e-09	3.016475020512e-06
AT4G27170	1191.49042234685	-0.691295493604701	0.126356473789357	-5.47099387054064	4.47518777569785e-08	1.24974482970901e-05
AT4G29210	1019.52284161724	-0.300050596517487	0.0798988502819438	-3.7553806526462	0.000173078223028558	0.00911214284026581
AT4G29520	550.521041683339	-0.382670632738176	0.0973647299017048	-3.93027981615626	8.48470616444201e-05	0.00524012189367414
AT4G29690	855.137525657936	-0.358076917736609	0.0910431247909784	-3.93304731750696	8.38757187983356e-05	0.00520515692600685
AT4G39210	884.096813267457	-0.466440347319645	0.0924320198062895	-5.04630698644439	4.50431478290387e-07	8.1265373417703e-05
AT4G39940	806.37437430685	-0.414848495278816	0.0936620221830635	-4.42920711735211	9.4580159765249e-06	0.000995882567495401
AT5G02050	3636.67120082621	-0.307466624729072	0.0708904778646469	-4.33720626508015	1.44305191319592e-05	0.00133319213522659
AT5G02270	1537.03956952309	-0.353369243308823	0.0826998861474278	-4.27291088017796	1.929375841766e-05	0.00167508523378413
AT5G02490	894.78396093694	-0.749676466360086	0.0869909128130056	-8.61787101799448	6.8210453312282e-18	1.25175926178511e-14
AT5G03795	437.132956271406	-0.488123915275985	0.101331177094845	-4.81711482359575	1.45648881997902e-06	0.000215058107832764
AT5G06330	640.525779080682	-0.391331415930488	0.0950761572608975	-4.1159784661536	3.85540302523406e-05	0.0028665423248156
AT5G08640	558.871308438022	-0.397115605439923	0.101708544217991	-3.90444685344024	9.44411424902566e-05	0.00564274844851086
AT5G12950	6095.9608658406	-0.589747547518654	0.0870626150993588	-6.77383222231051	1.25415106654934e-11	1.34256871674106e-08
AT5G20000	1728.09269800585	-0.346040201109087	0.0838584438807643	-4.12648011452623	3.68357839521586e-05	0.00276720748917795
AT5G20150	607.973045564181	-0.529896754183964	0.0983400846935877	-5.38841059406283	7.10835087898066e-08	1.9023724039872e-05
AT5G22470	2932.33204873438	-0.456452359840718	0.0897187763603866	-5.08759011611147	3.62642082224984e-07	6.80920509998651e-05
AT5G33395	205.498311346743	-1.16004135081382	0.119893491401351	-9.67559904424265	3.82842916208209e-22	1.48873854095538e-18
AT5G37770	381.282328203085	-0.406881771087	0.103905541306963	-3.91588134731879	9.0074542419785e-05	0.00545800741473848
AT5G39580	351.623955058138	-0.527091649356569	0.11394570907417	-4.62581393928116	3.7313015238352e-06	0.000465372209855664
AT5G42020	11794.3480064329	-0.222196271933682	0.055428668215349	-4.00868862788503	6.10568585600089e-05	0.00406391919721179
AT5G47370	255.709412779289	-0.729231006664985	0.113843841096177	-6.40553761752396	1.4984043389735e-10	1.15094250428635e-07
AT5G52330	242.19842306267	-0.493970836894768	0.124179769127709	-3.97786886193	6.95357018070858e-05	0.00453429251479099
AT5G55920	4030.11010180766	-0.2999426903366	0.0774814211197234	-3.87115628497742	0.000108320313216813	0.00623983293086626
AT5G56000	2070.67158583311	-0.335546108731457	0.0724932659743845	-4.62865211301174	3.68053464707579e-06	0.000465372209855664
AT5G56010	13645.5431341015	-0.353009276652635	0.0613303661361721	-5.75586449082738	8.61995135956258e-09	3.016475020512e-06
AT5G56030	14987.9402742109	-0.259482661991852	0.0607457000850214	-4.27162188646559	1.94056412541165e-05	0.00167508523378413
AT5G58290	5250.91864142319	-0.2516287196243	0.0577907322129713	-4.35413620815521	1.33592628108579e-05	0.00127120807457986
AT5G63980	3259.6631767607	-0.260059413746024	0.0628526662436591	-4.13760353041921	3.50952108873231e-05	0.00271586192203947
AT5G64100	610.766309533348	-0.412273837240437	0.108808407813809	-3.78898878794285	0.000151261739674701	0.00813016028393812
AT5G65100	501.362077762687	-0.416192623408427	0.111785505340136	-3.72313585864334	0.000196763572548072	0.00987353458184586
