# Supplementary material for: Extensive transcriptomic and epigenomic remodelling occurs during Arabidopsis thaliana germination
Source: Genome Biol. 2017 Sep 15;18:172. doi: 10.1186/s13059-017-1302-3 (PMC5599894; doi:10.1186/s13059-017-1302-3)
Supplement: Supplementary file 1 — SD1: List of genes that are differentially expressed during the germination time course. SD2: Lists of genes that are misexpressed in each of the mutants at 24 h SL. SD3: TF binding data, gene expression data, parameters and output model used in DREM modelling. (ZIP 2580 kb) [file 13059_2017_1302_MOESM1_ESM.zip › SD2_file4_lmi1.txt]

baseMean	log2FoldChange	lfcSE	stat	pvalue	padj
AT1G02280	6353.83186714542	0.274142149062043	0.0563770309137667	4.86265673482107	1.15820602560961e-06	0.000196529824255469
AT1G02950	7.02769115290743	0.27312970528947	0.0721602590167051	3.78504330515554	0.000153681814932124	0.00866645803666634
AT1G03106	4148.96255884038	0.412187723763533	0.0856345419445416	4.81333483432974	1.48432282588226e-06	0.000237491892734906
AT1G06680	6287.65600214839	0.334895364359303	0.0813790286254675	4.11525389299742	3.86753462554904e-05	0.00306128283213045
AT1G08980	632.15251881284	0.383096642254826	0.0965734919228368	3.96689230789049	7.28158739831143e-05	0.00500610379222976
AT1G14940	611.852129787822	0.562841694736331	0.114078179139608	4.93382432101701	8.06349728135646e-07	0.000141940160088177
AT1G15500	65745.1476912255	0.268697480278919	0.062733330470087	4.28316938165814	1.84249799518303e-05	0.00171252610763133
AT1G16080	1016.98705618739	0.310687749797317	0.0806484847782471	3.85236933652989	0.000116980401518663	0.00705819266488071
AT1G18730	204.211487129276	0.437720787628095	0.115318062109087	3.79576954054279	0.000147186181146819	0.00837538284562035
AT1G19600	3546.32174824433	0.317507018842826	0.0747697783762769	4.24646194943872	2.17172641702113e-05	0.00194783176498062
AT1G20340	4849.75007759134	0.417486691933625	0.0908981913498266	4.59290427822601	4.37119594947306e-06	0.000578450805414132
AT1G21460	2109.06161089377	0.353233802629222	0.079036597463308	4.4692435399083	7.84967142241475e-06	0.000912645439760381
AT1G22430	1208.57640179418	0.294099159589931	0.0739310344170776	3.97802035246508	6.94914248033238e-05	0.0048297822367919
AT1G22700	1480.36518320412	0.295365444823831	0.0757470356983744	3.89936638576827	9.64447411815585e-05	0.00603500564835433
AT1G23740	1238.94107661189	0.347775280362364	0.0795892814748292	4.36962457654994	1.24460322213629e-05	0.00125579231617831
AT1G24580	2152.5609583587	0.314799514011006	0.0797520198300621	3.94722935772399	7.90608106153814e-05	0.00518853786738923
AT1G26180	730.141952567734	0.328960215557367	0.0869902944574045	3.78157376761663	0.000155840027089814	0.00876193107533328
AT1G29520	226.868590461668	0.585553080504804	0.118001161020708	4.96226541704995	6.9675693097718e-07	0.000123805818820332
AT1G30230	23571.0725019956	0.437814587157424	0.0790313285255179	5.5397599322408	3.0288656872054e-08	9.05534686008154e-06
AT1G30880	2641.5747548588	0.334888919100815	0.080499594999903	4.16013172614369	3.18064097047962e-05	0.00260466837734712
AT1G31330	2120.32183498317	0.387789003611194	0.101130658501385	3.83453454528709	0.000125802291634101	0.00742785631012004
AT1G32200	2985.38218908196	0.273116608812075	0.0630323890363974	4.33295664320079	1.47120091526072e-05	0.00140660249943836
AT1G32540	254.050113179095	0.710160898530285	0.114040591425661	6.22726425435294	4.74650170350561e-10	3.08277102019063e-07
AT1G33110	1859.28598961887	0.375435852547764	0.0812339482900462	4.62166200770236	3.80677875869721e-06	0.000515832215252244
AT1G35516	1891.41251424245	0.396813611124551	0.0874135494450523	4.53949775113509	5.63883817848976e-06	0.000698733665077991
AT1G43800	17022.6647433987	0.610099446516331	0.0936910115460308	6.51182473589355	7.42433166204226e-11	5.59349147418264e-08
AT1G44446	883.805531664394	0.370222283294344	0.0937201837631475	3.95029403943532	7.80552412852026e-05	0.0051584928758133
AT1G44575	6147.8526064254	0.47737956495919	0.0827407209961335	5.76958430156172	7.94673168996135e-09	2.93483708589063e-06
AT1G45230	1815.27357327253	0.277833825207197	0.0728388666612021	3.81436227583681	0.000136535054206623	0.00796172676774536
AT1G47210	1105.77462730972	0.325839713068639	0.0747965476996159	4.35634695838124	1.32251085730033e-05	0.00129736937485686
AT1G07483	47.2131575740552	0.498974970394786	0.124828201786243	3.99729358634227	6.40708179156214e-05	0.00453978466584681
AT1G52220	1204.34313402071	0.334097059760587	0.0811858861519829	4.11521109882505	3.86825226465117e-05	0.00306128283213045
AT1G56280	8854.30971524791	0.239217871032166	0.0623358922146201	3.83756231816733	0.000124261705876508	0.00735996613265419
AT1G58290	1626.43488973539	0.417739807251861	0.0681283676606027	6.13165736383013	8.69682514058932e-10	4.59227354169526e-07
AT1G64510	6741.42641723232	0.270206005161817	0.0638426156346252	4.23237679841034	2.312345854757e-05	0.00204474338846704
AT1G64795	118.811448786822	2.37670234492403	0.127529484861616	18.636492945165	1.62554924057005e-77	3.0617219946137e-73
AT1G67105	868.797665775146	1.35209443005249	0.100810909773539	13.4121835929249	5.13056475221536e-41	4.83170935539882e-37
AT1G69252	735.013416519316	0.379303299362632	0.092114132571321	4.11775358215472	3.82583454167724e-05	0.00305337260985131
AT1G70840	429.599921462885	0.545598835305632	0.122206348293142	4.46457031836743	8.02295966782252e-06	0.000927070216830903
AT1G74470	6240.09053786642	0.366221870521992	0.0906471630040789	4.04008088488674	5.34327705586894e-05	0.00393127434950357
AT1G75830	20647.516948131	0.362399066897248	0.0920735388557068	3.9359741289534	8.28598996130554e-05	0.00536311412100309
AT1G77120	7638.82019000288	0.335785613226412	0.080103196039411	4.19191280534181	2.76612315360966e-05	0.00235746287774832
AT1G77700	12.4969648534653	0.386241887440844	0.0886482414347893	4.35701691527596	1.31847082052661e-05	0.00129736937485686
AT1G80280	792.895154451422	0.354125753983078	0.0892710475839216	3.96686006905176	7.28257201524265e-05	0.00500610379222976
AT2G01110	1142.16730129985	0.32107455841895	0.0826940889795168	3.8826784644605	0.000103312140104476	0.00635909855839153
AT2G01422	44.4852823536359	1.54532577090929	0.118306493077156	13.0620537446028	5.42443810280027e-39	3.40564305554144e-35
AT2G05310	1016.91553531284	0.534999370963224	0.08995842346748	5.94718482540577	2.72793335021861e-09	1.22334820598494e-06
AT2G05620	1459.67655379068	0.342128312920302	0.0853513249560024	4.00847102369724	6.11131355420254e-05	0.004376676456023
AT2G06520	3374.31086883663	0.377099609808882	0.0915465470314066	4.11921172384046	3.80170712894406e-05	0.0030470278201558
AT2G14910	4897.12346053208	0.223664668261991	0.0597816638617323	3.7413590357622	0.000183027827383378	0.00993466607713526
AT2G18440	10256.287450077	0.278576874914783	0.0575339510785956	4.84195626568782	1.28567064998521e-06	0.000216210774039923
AT2G21960	673.80410895005	0.445407268583067	0.0970142609267647	4.59115252054851	4.40805049761911e-06	0.000578450805414132
AT2G26500	2151.84347484462	0.416291909632723	0.0741524071917539	5.61400398716951	1.9769765549657e-08	6.05075424769417e-06
AT2G28800	7247.31163844352	0.243767459692087	0.0575422931426788	4.23631813017347	2.27214796409813e-05	0.00201949047943088
AT2G29650	546.384003804916	0.408246658864048	0.0972711910533697	4.19699455145003	2.70480437954391e-05	0.00231568138585044
AT2G30570	1990.9407227171	0.404378030660996	0.0925757770953984	4.36807600593283	1.2534587493577e-05	0.00125579231617831
AT2G33590	612.287276863349	0.371356640799373	0.0986565933148665	3.76413403627443	0.000167127227364215	0.00925835684530881
AT2G34070	714.706686507512	0.334663536784108	0.0861681394705454	3.8838431332094	0.000102818256685144	0.00634944873660552
AT2G34750	4729.79167495989	0.266006205764437	0.0687229713509041	3.87070291833267	0.000108521980096172	0.00661492393239937
AT2G35370	1410.93909075907	0.34768064170506	0.0831501979902971	4.18135675089591	2.89774789982741e-05	0.00244749245261208
AT2G36885	885.506684212743	0.480593972468841	0.105580090711008	4.55193748397427	5.31541317151063e-06	0.000667438713902685
AT2G39570	1744.70799247452	0.401169047365713	0.0769855114806884	5.21096813737927	1.87857716976654e-07	4.49010909247248e-05
AT2G40760	1214.60177808653	0.32466816346991	0.0857396583411567	3.78667433194171	0.000152676991683676	0.00863564906415027
AT2G41720	1407.63830117403	0.291597688315449	0.0744666359414998	3.91581658857968	9.00987265348958e-05	0.0056946627996133
AT2G44460	136.03465490433	0.53224959457374	0.127364883051758	4.17893521212943	2.92877096966153e-05	0.00246265183989174
AT2G44650	3121.13406817263	0.383938391224014	0.083985068786563	4.57150773073417	4.84227421825019e-06	0.000620436972113893
AT2G44920	805.756613539216	0.351224125092856	0.0870272889395255	4.03579301817524	5.4418175689527e-05	0.00398819587203207
AT2G46820	5327.41653676935	0.231522791756382	0.0589213515571218	3.92935303820943	8.51747129220583e-05	0.00543818887419311
AT2G47180	259.822754804733	0.488256366403338	0.121403739753241	4.02175721601115	5.77655820872655e-05	0.00420082910661639
AT2G47420	3366.75945522183	0.311405661677437	0.0747092690847872	4.16823327938096	3.06969685145392e-05	0.00253821325423528
AT3G01670	2883.20710567858	0.518681300724541	0.0912459350624523	5.68443186394588	1.31248235198839e-08	4.26217329305196e-06
AT3G01680	2443.72649667519	0.379721701467814	0.0981698104113893	3.8680089110548	0.000109727656009605	0.00666684000303517
AT3G02690	1013.10087304789	0.371190807564321	0.0923645673314238	4.01875760682567	5.85058203206544e-05	0.00420999902274713
AT3G03270	4800.28832605142	0.400520889737346	0.0735159269215831	5.44808324547914	5.0915528622566e-08	1.41028526706769e-05
AT3G14110	4034.80567965457	0.25039333427031	0.0611749954946201	4.0930666564958	4.25705278198966e-05	0.00332703689414005
AT3G14570	38.7034218025025	0.569031528115115	0.120473690080938	4.72328462532209	2.32065704582683e-06	0.000341481058266784
AT3G14930	2251.61680170242	0.347444632464252	0.0769933512929951	4.51265760782467	6.40203279569719e-06	0.000768040049088896
AT3G15353	150.3316287563	0.692304316945594	0.128468719533781	5.38889403940508	7.08925856675947e-08	1.829125823355e-05
AT3G16640	44261.154097339	0.323655938294505	0.062116066058672	5.21050283494764	1.88329502684006e-07	4.49010909247248e-05
AT3G17185	275.292089238848	0.499968475656008	0.123443545569394	4.05017915963008	5.1178434845533e-05	0.00382518182664926
AT3G20570	154.002688309842	0.733980430953805	0.128307193936258	5.72049320413354	1.06215276854712e-08	3.50976270097982e-06
AT3G22840	2414.65641465118	0.874455980273066	0.0986896697873297	8.86066375698152	7.9539431199124e-19	1.4981251866355e-15
AT3G22890	4334.47310231216	0.326998726959604	0.067883140276618	4.81708308759895	1.45672040558989e-06	0.000236528696890393
AT3G25890	2847.60307879391	0.335663785838482	0.0863167096349623	3.88874630715213	0.000100763376655498	0.0062636244201528
AT3G26650	7350.67814733049	0.416348092463802	0.0738041450342913	5.64125622308011	1.68813925883025e-08	5.38916998984199e-06
AT3G26710	2878.59115941992	0.331642706929466	0.0794964221996085	4.17179412296998	3.02210635357565e-05	0.00252983880753766
AT3G26900	1490.20039542765	0.302932462879981	0.0696672049364576	4.34827926793218	1.37209818474201e-05	0.00131854435253142
AT3G29120	93.6190608923171	0.53889010232894	0.128669460482367	4.18817410369721	2.81207757550381e-05	0.00238583248354118
AT3G29185	1846.02641782646	0.292636210041853	0.0768267404481608	3.80904107521404	0.00013950678343484	0.00805902209186539
AT3G32930	1922.96327037651	0.2716364842056	0.0705707985591754	3.84913434099552	0.000118535988013818	0.00708769947377859
AT3G44890	7704.66165823533	0.252718239897373	0.0653931241991627	3.86459957361403	0.000111271591095783	0.00673890809739251
AT3G45050	567.072852328239	0.381402582789169	0.0940439158070015	4.05557956106262	5.00101457035767e-05	0.00376836017350532
AT3G47470	1998.41340521128	0.461433900695143	0.0880445737146476	5.24091242909131	1.5978453510502e-07	3.95992331408297e-05
AT3G47650	3954.27148233279	0.302931397213411	0.0616840980725361	4.91101283279177	9.06071574113191e-07	0.000155144164531109
AT3G48380	1719.74809250031	0.282425683375895	0.0708380415589881	3.9869211113172	6.69362696411311e-05	0.00466942458774335
AT3G48420	678.809332722244	0.344472291758425	0.0872408747460821	3.94851946133076	7.86360241660003e-05	0.00517870459848467
AT3G49570	102.86333127464	0.574433972961489	0.128422020983141	4.47301770026574	7.71233907222714e-06	0.000902247865996262
AT3G51820	3024.71692995676	0.35244175885842	0.0641822356972553	5.49126647006926	3.99061729663165e-08	1.15635810433934e-05
AT3G54050	2051.39650429694	0.361700720643854	0.086779938406668	4.16802232503154	3.07253847605864e-05	0.00253821325423528
AT3G55630	129.857183644169	0.556481089191266	0.127074626290972	4.37916762325984	1.19133472525262e-05	0.00122960446012203
AT3G55770	2180.35511265865	0.323447110720711	0.0823036003385521	3.9299266300651	8.49717856595901e-05	0.00543818887419311
AT3G56090	968.767349107085	0.36368581226824	0.0919101621011037	3.95697063256374	7.59062584628499e-05	0.00508788034928035
AT3G56910	2701.467015818	0.475963933432554	0.0986346129849405	4.8255264458251	1.39633933964019e-06	0.000230702205808097
AT3G58490	549.851116922335	0.424921113314378	0.104799516428895	4.05460948479358	5.02181260180428e-05	0.00376836017350532
AT4G01310	6928.05149829197	0.274846349600875	0.0598732257241029	4.59047172215796	4.42245372867719e-06	0.000578450805414132
AT4G02380	15388.8521376004	0.473811512703212	0.0895798365670975	5.28926520588498	1.22808716726231e-07	3.12581375613318e-05
AT4G03280	3531.38029977791	0.323423285113758	0.0682231668275894	4.74066655291888	2.13016260428131e-06	0.000320972901213108
AT4G03935	189.605556743438	0.471270468384905	0.121240487729666	3.88707169700366	0.000101460793328613	0.00628623040244878
AT4G04692	1873.95849893467	0.517602147252143	0.0897993019054908	5.76398854188079	8.21489947867623e-09	2.97553137847821e-06
AT4G04830	529.323099925854	0.772427660378847	0.0987908120416561	7.81882084391761	5.33204328359515e-15	5.57939084702859e-12
AT4G08390	2385.03488399512	0.278347753637899	0.0635879150111985	4.37736877500825	1.20120637463474e-05	0.00122960446012203
AT4G10340	1908.72751675932	0.401181967036716	0.10104965067416	3.97014699566204	7.18283034202563e-05	0.00497384593720782
AT4G12680	686.453944359887	0.370440862810251	0.088075180720327	4.20596199497501	2.59973922259858e-05	0.00223589444098833
AT4G13720	976.596188716914	0.386529245183769	0.0871715609927868	4.43412095391699	9.24487156801859e-06	0.00101409662347235
AT4G15910	5159.48551801608	0.402226137837613	0.0832047834084031	4.83417084163687	1.33701729472389e-06	0.000222855935806411
AT4G17730	3542.45112598848	0.411441758875356	0.0634467427503948	6.48483658954732	8.88280070806192e-11	6.4349058206287e-08
AT4G17790	587.027969317517	0.432055713255498	0.0982734535420095	4.39646412823789	1.10028534448809e-05	0.00115775834991247
AT4G20130	3080.99489755937	0.263982490461165	0.064704798403542	4.07979774258465	4.50749023852941e-05	0.00349376866842393
AT4G21326	345.621552502643	0.479356707992272	0.104147753612769	4.60266008016423	4.17128724888279e-06	0.000557207059097215
AT4G25050	5573.47138049822	0.278813578793147	0.0686900450425243	4.05900998638944	4.92812063031457e-05	0.00374278838999899
AT4G25100	566.130698468541	0.841460009679526	0.107305018159109	7.84175823382119	4.44281140425825e-15	4.92237369407084e-12
AT4G25290	341.658103994008	0.445901578777092	0.107024378652649	4.16635522103126	3.09508301501964e-05	0.00254567199073777
AT4G27130	7058.75306952786	0.263416668689296	0.0592762331783749	4.44388340090064	8.83494977184509e-06	0.000980389349026706
AT4G27450	26178.8896166121	0.357087510016223	0.0912931994254851	3.91143603536081	9.17489569773932e-05	0.00577957058417793
AT4G31290	5594.25555373351	0.493409739924399	0.0850946488225476	5.79836390127578	6.69650169352074e-09	2.52257218794926e-06
AT4G31780	1940.37446368292	0.363807786431087	0.0802391278725109	4.53404462482603	5.78647954605528e-06	0.000707716508116567
AT4G33560	1288.88187145598	0.610261246146358	0.126536244339595	4.82281775732613	1.41544285465771e-06	0.00023182492319546
AT4G34190	1583.55949933875	0.365198829410667	0.0972506225214339	3.75523384778516	0.000173179707104133	0.00949585162180513
AT4G38160	3116.632307001	0.336887690104739	0.0808181623510072	4.16846511111671	3.06657688205158e-05	0.00253821325423528
AT5G01600	942.240876456856	0.480685861814065	0.103277425841104	4.6543168354488	3.2505664468993e-06	0.000453514215017394
AT5G02840	1356.16117792225	0.356149232980094	0.0901197376290078	3.95195594605745	7.75150128687948e-05	0.0051584928758133
AT5G03240	10076.4154353178	0.310956397998406	0.0698507432313801	4.4517264042326	8.51826560459001e-06	0.00096072774049373
AT5G07020	1105.48453263199	0.380582887361954	0.0903176684839448	4.21382542032303	2.51081389614354e-05	0.00217931703842689
AT5G11450	3739.41207736645	0.297857302244372	0.0587961531979794	5.06593180069828	4.06407409874685e-07	8.01277193711616e-05
AT5G13140	487.557222767453	0.432327950518315	0.113571551737693	3.80665707127809	0.000140857845828327	0.00808859001883093
AT5G13630	5607.31054068235	0.36910530182635	0.0861792857595019	4.28299328050132	1.84395742320914e-05	0.00171252610763133
AT5G16130	19625.1980542124	0.271749381570317	0.0666894412579609	4.07484867835622	4.60442772395174e-05	0.00355427853199308
AT5G17170	375.943630796558	0.505732422945442	0.102677825545518	4.92542981172935	8.41751219540621e-07	0.00014679985388933
AT5G20520	1673.98992179321	0.362879748612117	0.0915714180195185	3.96280582369892	7.40740273962169e-05	0.00500733570053418
AT5G20830	185.276511885161	0.749296755883723	0.12304923559485	6.08940601915517	1.13330369021975e-09	5.61730921191814e-07
AT5G22090	814.408082909227	0.341932687927603	0.0804667298644177	4.24936726649314	2.14375191721487e-05	0.00193194102204508
AT5G22340	2056.91115553637	0.353969877148477	0.0694596386993071	5.09605122884131	3.46811314489866e-07	7.186921817136e-05
AT5G23060	420.944146977039	0.491142771815014	0.102083815029886	4.81117179712795	1.50047970456352e-06	0.000237491892734906
AT5G23380	610.978524771664	0.555872808636765	0.0903249815371288	6.15414251048886	7.54847856976919e-10	4.30835132913948e-07
AT5G24610	1556.27085131041	0.349654732548102	0.0825391795983313	4.23622738013222	2.27306600286353e-05	0.00201949047943088
AT5G26000	5271.60395263413	0.366617719245027	0.0630384893079616	5.81577577873087	6.03533213927573e-09	2.36823918423455e-06
AT5G26270	170.735832909461	0.630522375381703	0.121911968622963	5.17194810734063	2.31665928272867e-07	5.3869478506413e-05
AT5G37180	69.1941251582401	0.613364973562165	0.128912324417896	4.7580010393251	1.9551949242233e-06	0.000301853249161851
AT5G37260	1197.38357165776	0.345933385133708	0.0849952595530999	4.07003151649405	4.70067781668405e-05	0.00361376598682629
AT5G40950	7858.64942115302	0.265751777212034	0.0526474767573303	5.04775904906083	4.47022422856987e-07	8.5047144793044e-05
AT5G43460	3105.36526739321	0.236895097928896	0.0610826560395081	3.87827107216282	0.000105201458807919	0.00645429796953472
AT5G45680	758.766595122038	0.395908990472031	0.0867313869696481	4.56477181219966	5.00037939112777e-06	0.000636365850215484
AT5G46020	8114.62936390415	0.225250693446239	0.059073022086033	3.81308904626866	0.000137240637657867	0.007978171019401
AT5G46530	102.084923184906	0.542353674835951	0.128287234697468	4.22765114638998	2.36143540925708e-05	0.00206872725271428
AT5G47110	7940.19133859965	0.367480465979425	0.073229426619164	5.01820761058993	5.21557970462595e-07	9.44571574390672e-05
AT5G48060	348.702391373272	0.410811193595739	0.106869751784061	3.84403619113683	0.000121027145518118	0.00721375406909414
AT5G48850	510.512616670574	0.859918068144586	0.108162739266711	7.95022457802382	1.86173706460407e-15	2.33772117412117e-12
AT5G52370	1384.85316712419	0.328349775001847	0.0852476610393392	3.85171594151215	0.000117293034462844	0.00705819266488071
AT5G52960	1562.5004411508	0.33510364001167	0.0768960586247091	4.35787797196657	1.3132956845107e-05	0.00129736937485686
AT5G61410	4571.89885786523	0.316371673841507	0.0714839872708679	4.42576982510374	9.60989515193261e-06	0.00103979254273203
AT5G62190	29423.253200058	0.258611315652817	0.0599447361538612	4.31416221416064	1.60209283370281e-05	0.00152401103650467
AT5G63190	2133.99387715112	0.427056422004281	0.0830418952799475	5.14266227383907	2.70872298646117e-07	5.9596552634341e-05
AT5G64040	503.498018109549	0.423127455920239	0.108403295689142	3.90327114346784	9.49012842809063e-05	0.00595821896476957
AT5G64240	86.4092176129437	0.564663116709997	0.128570759041805	4.39184711141353	1.12391724121881e-05	0.00116955697449482
AT5G65207	238.844082688538	0.626777785956502	0.122421392592731	5.11983872003198	3.05797062363925e-07	6.54509962457333e-05
AT5G67050	8.31660590649983	0.475350960930783	0.0811706838627814	5.85619017001706	4.7360588183184e-09	1.93921017050059e-06
AT5G67260	3762.59136426455	0.278249075056265	0.0607081100007839	4.58339215390945	4.57492888556235e-06	0.000590197161366896
AT1G01300	13859.9051184335	-0.30859311773539	0.0702385159825775	-4.39350281563375	1.11538744080103e-05	0.00116712902486041
AT1G02205	887.808497004125	-0.429415784755563	0.0935935061232866	-4.58809379563057	4.47311667047678e-06	0.000581042430954691
AT1G02360	13.1248488880066	-0.41142988819141	0.0941684994247276	-4.36908191916429	1.24769960096267e-05	0.00125579231617831
AT1G03220	5247.64194978546	-0.26769711477914	0.0675960040329352	-3.96025058890624	7.48711547463524e-05	0.00503642214159838
AT1G03230	3828.91971355767	-0.360228966163079	0.0748575459631857	-4.81219309994795	1.49283009000486e-06	0.000237491892734906
AT1G03870	212.038763295961	-0.804768063655984	0.125740347023991	-6.4002373359319	1.55135615268718e-10	1.08221456058752e-07
AT1G04660	317.424621668266	-0.754576633943749	0.122351685929671	-6.16727614507484	6.94763662486652e-10	4.30835132913948e-07
AT1G05135	224.120121700498	-0.491183642243345	0.120068006802371	-4.09087862224465	4.29742011022805e-05	0.00334470693289857
AT1G09240	70.4558601197042	-0.489663953102499	0.129041997106429	-3.79460922864238	0.000147876171470187	0.00838930027000293
AT1G09380	1340.86087362454	-0.402893842660371	0.101656660447465	-3.96328032897149	7.39268878277535e-05	0.00500733570053418
AT1G10550	42.5096683149879	-0.618016337468224	0.121778908409025	-5.07490455894432	3.87690545431593e-07	7.76824619489794e-05
AT1G11300	1008.85761959565	-0.394543526828875	0.0981810465159935	-4.01853046824679	5.85622375343641e-05	0.00420999902274713
AT1G13609	276.688210949661	-0.729623739132913	0.118454538657979	-6.15952539597995	7.29632796732445e-10	4.30835132913948e-07
AT1G14540	24.5665369028021	-0.607158579243892	0.108175539079254	-5.61271600226612	1.99175345557228e-08	6.05075424769417e-06
AT1G15210	5957.53039512084	-0.264644212439496	0.0652555428650347	-4.05550549149287	5.00259970765888e-05	0.00376836017350532
AT1G17180	54.9270691788342	-0.658499493651673	0.128067845497588	-5.14180191829709	2.72115929203787e-07	5.9596552634341e-05
AT1G17840	2235.48557481937	-0.351632071972	0.0743794748437759	-4.72754174065568	2.27254357407346e-06	0.000337034316674595
AT1G19180	414.728819255037	-0.477189866303516	0.101949170593905	-4.68066452648556	2.85946524765508e-06	0.000408015363178663
AT1G21120	7.3238961410385	-0.322546660954138	0.0758642357672887	-4.25163000314852	2.12220261532575e-05	0.00192320983548271
AT1G22360	2981.06622028521	-0.390661821648906	0.0672992901061575	-5.80484312735956	6.44262948803002e-09	2.47646788585807e-06
AT1G22882	806.992416502391	-0.342852928228507	0.0842669164318495	-4.06865401922933	4.72854997658652e-05	0.00362041621174825
AT1G23020	2030.0656382678	-0.473888425287504	0.0660460556959267	-7.17512075920577	7.22433895841277e-13	7.16160127798445e-10
AT1G24100	2206.37852428771	-0.37264861894998	0.0836683464995207	-4.4538781336155	8.4332979459686e-06	0.000956874498869389
AT1G27020	194.024268762702	-0.587891065906046	0.124266702792162	-4.73088166577737	2.23546809324467e-06	0.000334166996319551
AT1G28670	1468.18875406466	-0.390052902873504	0.0896668500598154	-4.35002347705205	1.36122957516318e-05	0.00131480815631787
AT1G29080	2837.40851532161	-0.790177244212075	0.0999091656168101	-7.90895649396881	2.59555292827816e-15	3.05545246275745e-12
AT1G30700	21.9196446886543	-0.594460099532884	0.10391711463961	-5.72052160603674	1.0619752201798e-08	3.50976270097982e-06
AT1G31130	1573.43561055552	-0.372108190648565	0.0939077270467504	-3.96248745817602	7.41729047225398e-05	0.00500733570053418
AT1G43780	8645.52430429125	-0.404547479246833	0.0892531111033401	-4.53258686723463	5.82657024931629e-06	0.000708022262231435
AT1G44800	549.694837112364	-0.531947397534341	0.105756734470585	-5.02991511790955	4.90697020324469e-07	9.0610572331484e-05
AT1G47395	345.046929480283	-0.583837933471668	0.115985696791484	-5.03370630709127	4.81086542105122e-07	9.0610572331484e-05
AT1G49470	301.25861645706	-0.715468715117618	0.119733831998377	-5.97549333531159	2.29394918617817e-09	1.05381787613819e-06
AT1G53580	2631.99001622821	-0.296072395890944	0.0691071662324564	-4.28425027434988	1.8335642359075e-05	0.00171252610763133
AT1G54010	55091.1777181175	-0.300320196470536	0.0603022447422263	-4.9802490397217	6.35025019256472e-07	0.000113911392739959
AT1G54030	10380.0901225023	-0.259352311741603	0.0645309351310883	-4.01903848463924	5.84361264083332e-05	0.00420999902274713
AT1G55020	2240.1821309741	-0.287442911168436	0.0720742436860585	-3.98815022493308	6.65904929853639e-05	0.00466257225048077
AT1G55450	16.3432896824991	-0.43671139297924	0.100322265611951	-4.35308543238499	1.34234809148288e-05	0.00131000654420104
AT1G56340	12168.2168133483	-0.22285897884242	0.0593792959118927	-3.75314283236196	0.000174631284844726	0.00953385579724757
AT1G57990	53.5109245824487	-0.506022961024829	0.128446644050247	-3.93955766432387	8.16319799501703e-05	0.00532020187668325
AT1G59870	789.10345706394	-0.548742007497059	0.0939887337209268	-5.83838068428919	5.27106102268281e-09	2.1123496672815e-06
AT1G60640	2653.71682189324	-0.391356111745618	0.0997498652872561	-3.92337483984168	8.73171366028225e-05	0.00553743524550223
AT1G60960	1238.02620077636	-0.36183168805769	0.0817767780232953	-4.42462636464617	9.66093416395572e-06	0.00103979254273203
AT1G65310	38.7371980188414	-0.466783923570812	0.114791564431424	-4.06636085049323	4.77529761506457e-05	0.0036414060963458
AT1G65340	1071.01763314881	-0.30286238541453	0.0806151993123016	-3.7568893707159	0.000172038504130391	0.00947469364121611
AT1G67560	1010.66928229932	-0.350633255150945	0.080399657210793	-4.3611287325722	1.2939320595805e-05	0.00128948202868777
AT1G68560	37631.8649271181	-0.268679058852651	0.0546373838602724	-4.91749494338456	8.76587205006111e-07	0.000151472660608166
AT1G71870	620.962770114069	-0.446436759120087	0.0964871045634113	-4.62690595950766	3.71168942961438e-06	0.000506591814541933
AT1G73050	43.6208073802353	-0.569359025525475	0.122690412476047	-4.64061546485248	3.47373010298201e-06	0.000481086077129898
AT1G74100	4912.56221316978	-0.324965998640477	0.0861263646045677	-3.77313033160629	0.000161212017116125	0.00898351580586454
AT1G76790	6090.49643786778	-0.351947405846023	0.065256234058363	-5.39331469130218	6.91696560797675e-08	1.80945898925336e-05
AT1G78850	597.490272389599	-0.860378883531892	0.09900676770147	-8.69010173250124	3.62115078332792e-18	6.20039772763468e-15
AT2G02850	876.00255918685	-0.430140307311466	0.098255053135628	-4.37779323896669	1.19887000489386e-05	0.00122960446012203
AT2G05840	3720.09325269469	-0.257341596620008	0.0596973890703323	-4.31076803571463	1.62688497140566e-05	0.00153981801188068
AT2G06850	978.022353071331	-0.402489184929701	0.0952994457613769	-4.22341579968372	2.40627293136669e-05	0.00209824771584684
AT2G15090	962.807756210364	-0.426039695972731	0.106691671461543	-3.99318606725828	6.51913717124959e-05	0.00458163987389873
AT2G17230	3148.27836270649	-0.349985271173591	0.0745880171804242	-4.6922452748274	2.70222880612109e-06	0.000388522744757944
AT2G18980	142.654255415163	-0.651768873845411	0.126542157454302	-5.15060661962227	2.59645275886846e-07	5.9596552634341e-05
AT2G19110	1629.36985651635	-0.420018384413659	0.0824788924983966	-5.09243482411969	3.53494248786943e-07	7.23702627815442e-05
AT2G19800	2174.3851980182	-0.438166044010416	0.0799074681690275	-5.48341793389784	4.17185853019288e-08	1.19055993054823e-05
AT2G24600	25.8044210122849	-0.504491303051129	0.114238758037627	-4.41611333769019	1.00491408720601e-05	0.0010633458894677
AT2G27690	960.347913992574	-0.408375598236699	0.102105044019256	-3.99956341196702	6.34594431090264e-05	0.00452749473847922
AT2G34870	10.8616349769679	-0.442091163609412	0.0771822985047051	-5.72788284586345	1.01691751864047e-08	3.48248026610787e-06
AT2G34930	663.137320096401	-0.562904076257486	0.0918248867848952	-6.13019080084595	8.77737443594528e-10	4.59227354169526e-07
AT2G37460	1219.6093058998	-0.390240281893984	0.0860125012515629	-4.53701818009731	5.70551898284059e-06	0.000702375490469298
AT2G38310	4133.88079403115	-0.397580759206421	0.0790252378847615	-5.03106058075008	4.8777397697684e-07	9.0610572331484e-05
AT2G38470	126.750596397283	-0.719367085286044	0.12532553898206	-5.73998796357874	9.46832804097141e-09	3.36482940852258e-06
AT2G38540	1898.633727312	-0.395463035433933	0.0882558365479866	-4.48087119109579	7.43389687625478e-06	0.000875109047901617
AT2G39980	4897.51133204718	-0.453336703216902	0.0804086228549049	-5.63791154631432	1.72124877076103e-08	5.40328676621399e-06
AT2G41100	14.6955884839583	-0.52242750350854	0.0955293865601032	-5.46876225547465	4.53189138973415e-08	1.27400260187526e-05
AT2G41240	55.6130101119188	-0.782970973575764	0.12715092016436	-6.15780815871146	7.37586260635253e-10	4.30835132913948e-07
AT2G43150	121.016528721637	-0.697467561993699	0.128678794925151	-5.42022143119537	5.95252595971026e-08	1.62486705001656e-05
AT2G44490	141.390500084813	-0.632713102636178	0.124918702425017	-5.06499899817618	4.08402498520389e-07	8.01277193711616e-05
AT2G46740	182.031363206346	-0.830038727074938	0.124598433361964	-6.66171078302116	2.70658259580615e-11	2.21645579095691e-08
AT3G04290	175.522107580426	-0.536019358670095	0.126079009630084	-4.25145597385939	2.12385264550254e-05	0.00192320983548271
AT3G04770	979.642199660735	-0.31458425263692	0.0800327787884588	-3.93069261618946	8.47015048462641e-05	0.00543818887419311
AT3G07390	835.401458868575	-0.486259729762324	0.0954232160727036	-5.09582206275504	3.472311576105e-07	7.186921817136e-05
AT3G09440	8247.18538960837	-0.364124880010272	0.0592598179219295	-6.14454942284804	8.01908193606766e-10	4.44233553723042e-07
AT3G09940	18.6393229358692	-0.437194399109047	0.102229664497098	-4.27659037383867	1.89777535433715e-05	0.00175218621563432
AT3G10720	1492.55589583334	-0.338068355464405	0.0793864445806191	-4.25851487933922	2.05789524130495e-05	0.00188157557621256
AT3G13790	1705.33971687473	-0.44751439584045	0.0875157451889254	-5.11353008392232	3.16193371291562e-07	6.69157544750177e-05
AT3G17390	8080.291052596	-0.314659784543105	0.0679672228797924	-4.62958130714882	3.66405836997763e-06	0.000503741163492909
AT3G18290	2794.96036780778	-0.321930728253656	0.0722758201940567	-4.45419681698927	8.4207828306217e-06	0.000956874498869389
AT3G18490	33050.1713152986	-0.293977307180619	0.0727544213689919	-4.04067961299069	5.32965281854613e-05	0.00393127434950357
AT3G18830	2108.39651249571	-0.36239400037337	0.0770875335741852	-4.70107141285847	2.58799979441546e-06	0.000375070335999889
AT3G19930	2783.68203163684	-0.327662976364319	0.0778921967530411	-4.20662133080137	2.59216941717343e-05	0.00223589444098833
AT3G20210	12016.5825182236	-0.412439746679926	0.0928176687664937	-4.4435477874102	8.84874910191346e-06	0.000980389349026706
AT3G21710	276.774661887779	-0.531680783035028	0.120280223767635	-4.42035079733608	9.85408038308939e-06	0.00104859663285587
AT3G23730	1981.2336269844	-0.421365601837853	0.0904156938596591	-4.6603148618412	3.15726036949522e-06	0.000443783575070467
AT3G23820	4378.87576896843	-0.28162368731247	0.0741106841906455	-3.80004165914875	0.000144671765254671	0.00825725060173249
AT3G27060	2108.11410133735	-0.270783714632288	0.0685448746380512	-3.95045896665727	7.80014704629635e-05	0.0051584928758133
AT3G29360	2158.87520380157	-0.243033030149983	0.0646194335695535	-3.76098979401287	0.000169242336030764	0.00934803342856139
AT3G05945	190.283354759227	-1.35729502950858	0.122703601930308	-11.0615744620071	1.9268509266257e-28	9.07305930074874e-25
AT3G30775	2408.98694917134	-0.314278823454389	0.0767008477737943	-4.09746218687515	4.17704373877004e-05	0.0032781091174889
AT3G42850	2785.98454683262	-0.567749671130369	0.0838027132601525	-6.7748363870735	1.24547125311334e-11	1.06629322965408e-08
AT3G44990	16451.7511583983	-0.483628283576936	0.0843689737100385	-5.73230018465179	9.90777215174529e-09	3.45579423107634e-06
AT3G45010	7692.03362638901	-0.428198907188547	0.0900717597772387	-4.75397514434656	1.99455569605966e-06	0.000302963359155513
AT3G48460	652.676829827332	-0.522616573211857	0.08820492757009	-5.92502695267872	3.12246172565392e-09	1.33662651369754e-06
AT3G51160	1676.88159739545	-0.32453021000434	0.0782221892231149	-4.14882545768025	3.34185483466071e-05	0.00271309637115665
AT3G54140	361.724993747139	-0.53739193289908	0.114904068124434	-4.67687473273024	2.9128006693843e-06	0.000412500756450025
AT3G56970	9.85721550269849	-0.384507225905602	0.0863072852093139	-4.45509582387035	8.38557324622829e-06	0.000956874498869389
AT3G56980	23.5253824697848	-0.546461977744029	0.108223080078694	-5.04940330054063	4.43192206553205e-07	8.5047144793044e-05
AT3G58120	147.118842899056	-0.561046931634504	0.125099408238993	-4.48480883748599	7.29793324576487e-06	0.000864506746440134
AT3G58660	4751.22021975462	-0.334886967267415	0.0876011516167919	-3.82286032873593	0.00013191250780904	0.00774009995197277
AT4G01700	1042.0682627734	-0.483772495101509	0.0895426849949996	-5.40270257842419	6.56442551254134e-08	1.74142189477065e-05
AT4G01950	22.0607941593164	-0.566449845689439	0.10774043918614	-5.25754164330814	1.45993842063943e-07	3.66639202036583e-05
AT4G02330	152.370940934855	-1.13778445034143	0.124694530270416	-9.1245738515875	7.20190362402175e-20	1.69559818448062e-16
AT4G08290	3689.0372685927	-0.388633720892091	0.093643667368976	-4.15013349873187	3.32281418906599e-05	0.00270931624463454
AT4G08810	1189.27785466953	-0.316217057125611	0.0823838144798362	-3.83833959524909	0.000123869091700072	0.00735985596899321
AT4G08950	182.788324333942	-0.473132628759225	0.122190483986488	-3.87209063523756	0.0001079058095978	0.00659872053173559
AT4G12730	524.512549429055	-0.541093067645628	0.105136611463453	-5.14657130483721	2.65290651155657e-07	5.9596552634341e-05
AT4G12870	392.746810511848	-0.532953107531072	0.102993998534383	-5.17460352171056	2.2839545023912e-07	5.37728538156728e-05
AT4G13340	732.567123960712	-0.645616471681587	0.10571781174627	-6.10697914587099	1.01534499395027e-09	5.16865485433876e-07
AT4G14130	298.117456547704	-0.726753596307454	0.11440890138695	-6.35224696240596	2.12192292426474e-10	1.42737208137594e-07
AT4G15300	88.5527443626521	-0.512070488728409	0.129125657666631	-3.96567574548541	7.31883023830449e-05	0.00500733570053418
AT4G16230	578.541261907036	-0.414777026686495	0.0912827696347846	-4.54386987101713	5.52307611496348e-06	0.000688921447849915
AT4G16370	1902.20496699825	-0.370367340716091	0.0778730310591432	-4.75604115672349	1.97426236821743e-06	0.000302318956954271
AT4G19030	1115.32793312734	-0.360792723400627	0.0879591922264677	-4.10181942635055	4.09914124583906e-05	0.00323043202365601
AT4G20860	234.291331028204	-0.75693136495087	0.113889712282125	-6.64617856857707	3.00800299770883e-11	2.36065568591025e-08
AT4G23030	609.655105162419	-0.419242163950375	0.106355686285346	-3.9418876281384	8.08428525787954e-05	0.00528706641778337
AT4G23550	34.2693923941222	-0.446533998193732	0.119068530869323	-3.75022682260018	0.000176674685071658	0.00961753668590946
AT4G25810	33.4727657712538	-0.494688713408516	0.115506453734361	-4.28277985701291	1.84572763392174e-05	0.00171252610763133
AT4G29140	725.884589337732	-0.396048044996711	0.0978349237536734	-4.04812545256203	5.16294726672606e-05	0.00382850833735375
AT4G30140	70.1831518537642	-0.609204449181224	0.127470881537949	-4.77916557751159	1.76024190978518e-06	0.000276284636423366
AT4G30270	37.212198100358	-0.740455268067175	0.122661274694388	-6.0365854660489	1.57409398678305e-09	7.60206672847658e-07
AT4G30280	156.816546639618	-1.08212734154413	0.128357937067763	-8.43054482071377	3.44059573074095e-17	5.40030171570881e-14
AT4G30290	3830.42719620745	-0.431540098077163	0.0957393417767778	-4.50744793173245	6.56120246997913e-06	0.000782153471658588
AT4G31500	8798.62777797908	-0.298825840058846	0.0747600083939477	-3.99713491850059	6.4113762735081e-05	0.00453978466584681
AT4G34135	730.565429441108	-0.458442483402658	0.103398287258154	-4.43375316515706	9.26066467943959e-06	0.00101409662347235
AT4G36890	2235.86657812217	-0.420324684834336	0.0832368738768562	-5.04974136169722	4.42408640178264e-07	8.5047144793044e-05
AT4G38710	4277.52970388767	-0.31345867801896	0.0784389028272852	-3.99621446400347	6.43634296596269e-05	0.00454039399864821
AT5G01040	5082.33967454103	-0.408703223598307	0.0680100788231039	-6.00945081480283	1.86152826890551e-09	8.76547123620883e-07
AT5G02180	542.750844615548	-0.356205100459546	0.0943051467256519	-3.77715440596048	0.000158630395266135	0.00889227230606447
AT5G02270	1537.03956952309	-0.350224311221867	0.0828365539595318	-4.22789571126972	2.3588707505217e-05	0.00206872725271428
AT5G02490	894.78396093694	-0.594448186763749	0.0868181447216992	-6.84705010305494	7.53883206263231e-12	6.76720655479181e-09
AT5G03700	612.412222177922	-0.439878635012322	0.099473615079497	-4.42206342516838	9.77627471783818e-06	0.00104622803585501
AT5G03790	141.555512184531	-1.24099575620897	0.12590034983037	-9.85696829183563	6.39511971968633e-23	1.72074399886131e-19
AT5G03795	437.132956271406	-0.516640010701093	0.101725902471532	-5.07874590589818	3.79934440307174e-07	7.69469374536089e-05
AT5G06330	640.525779080682	-0.491768671216303	0.0956180118909644	-5.14305476019601	2.70306790736234e-07	5.9596552634341e-05
AT5G07680	443.375350372255	-0.410351436352342	0.10898756390398	-3.76512164923576	0.000166468016179268	0.0092490415478953
AT5G07990	2566.77327146696	-0.337519413537989	0.0886268902191278	-3.80831836368715	0.000139915063660206	0.00805902209186539
AT5G08370	4671.59774089579	-0.516729066453288	0.0881056763595262	-5.86487826669318	4.4946232626964e-09	1.88124953673082e-06
AT5G09440	215.306123572825	-0.436863913106716	0.114056307174458	-3.83024774279688	0.00012801430821791	0.00753484217276353
AT5G12950	6095.9608658406	-0.44672477040573	0.0870424405691767	-5.1322638414613	2.86277810149974e-07	6.19775006226983e-05
AT5G13170	481.032883286801	-0.480747650559448	0.116028882285397	-4.1433446663474	3.42276934745186e-05	0.00276686097250025
AT5G14920	1887.12624664043	-0.616755247779374	0.0900776094731775	-6.84693178900386	7.54506703746366e-12	6.76720655479181e-09
AT5G15150	456.185011339556	-0.42244893349812	0.0970825611007079	-4.35143993636402	1.35246373178565e-05	0.00131307496846303
AT5G17810	200.856762126821	-0.475225157583265	0.117381171805991	-4.04856375406376	5.15328972654051e-05	0.00382850833735375
AT5G19240	12.8255281769323	-0.35931467500622	0.0914035173409414	-3.93108148853782	8.4564601025014e-05	0.00543818887419311
AT5G20230	11.997188300702	-0.371353757583192	0.0900212435757784	-4.12517915585772	3.70446277671537e-05	0.00298177591450572
AT5G20790	450.378482906523	-0.452876786063723	0.118722506100276	-3.81458243208926	0.000136413397668056	0.00796172676774536
AT5G22810	24.3445395063382	-0.427651870861517	0.113273702330967	-3.77538530180632	0.000159760524442702	0.00892904889578127
AT5G23210	643.144393879229	-0.381837659938045	0.10042392272289	-3.80225796388862	0.000143383317746636	0.00820858598710602
AT5G23530	1201.94698329951	-0.428324466543187	0.0853504492275982	-5.01842076309409	5.20979730753868e-07	9.44571574390672e-05
AT5G23940	436.272642429727	-0.365312921281806	0.0958786215158072	-3.81016034133927	0.000138876692369165	0.00804843846391762
AT5G24030	23.5747036320694	-0.448997393262671	0.11154853164914	-4.02513046675441	5.69437360083967e-05	0.00415711344076803
AT5G24150	4570.2416052426	-0.346818927775738	0.0882837652439187	-3.92845645875562	8.54928254126808e-05	0.00544005867110758
AT5G25610	87.5919165895426	-0.492569737265249	0.12791929946	-3.85062878974938	0.000117814955760701	0.00706702131131467
AT5G33390	51.5066569432061	-0.688355789215722	0.127062699972834	-5.41744972649637	6.04551405719203e-08	1.62667510381731e-05
AT5G33395	205.498311346743	-0.976714395277251	0.119516936040851	-8.17218402372203	3.02856099124345e-16	4.07449616214788e-13
AT5G35735	128.708836270969	-0.582350423317798	0.126156712437785	-4.6160874999417	3.91042126697187e-06	0.000526091318310109
AT5G35935	826.338141107739	-0.958245408253935	0.0965935657268874	-9.92038549403298	3.39442616739412e-23	1.06556694771447e-19
AT5G37770	381.282328203085	-0.41203699753759	0.104208913488561	-3.95395157423666	7.68709741832901e-05	0.00513427233596549
AT5G39580	351.623955058138	-1.22536410189311	0.115699491429666	-10.5909203813399	3.2834739264458e-26	1.23688462809213e-22
AT5G40780	271.318667707157	-0.519361281827792	0.121803579492129	-4.2639246235071	2.0086722925673e-05	0.00184552890880513
AT5G42020	11794.3480064329	-0.264349432394543	0.0554856111549186	-4.76428801795959	1.89521638065839e-06	0.000295011574625627
AT5G43760	1427.41027796457	-0.442947724716103	0.080486341695883	-5.50338995887995	3.72557103569745e-08	1.09642391339627e-05
AT5G44380	304.18313735232	-0.917853952171389	0.111607346563642	-8.22395640100625	1.96897695105053e-16	2.85274468254129e-13
AT5G49480	473.216214026277	-0.467166212190202	0.103122721341316	-4.53019670266432	5.89287956014145e-06	0.00071148965714913
AT5G49760	371.227530616681	-0.444728097936864	0.100052101966766	-4.44496506514762	8.79061507644194e-06	0.000980389349026706
AT5G53450	2431.35942989686	-0.389167913154377	0.0827838572984098	-4.70101207958393	2.588751987257e-06	0.000375070335999889
AT5G53750	278.524455109982	-0.516684331084766	0.118199342290077	-4.37129616014911	1.23511125625453e-05	0.00125579231617831
AT5G55020	124.470813885567	-0.503242832766764	0.12921854722515	-3.8945092912236	9.83977204588747e-05	0.00613682471802286
AT5G55050	396.410134333048	-0.440590913497778	0.111866868118742	-3.93852908289261	8.19826581864938e-05	0.00532463229980211
AT5G55730	758.455270513794	-0.397926032413838	0.0873088853669473	-4.55768082184774	5.17215567479063e-06	0.000653809074729406
AT5G56010	13645.5431341015	-0.271455596554783	0.0613339925563487	-4.42585889554462	9.60593027393904e-06	0.00103979254273203
AT5G57560	259.481691530003	-0.437608500424879	0.116544227039352	-3.75487067477926	0.000173431003870505	0.00949585162180513
AT5G57710	4584.47290562694	-0.308452145442244	0.0778273167313608	-3.96328896326901	7.39242129767224e-05	0.00500733570053418
AT5G63800	541.346182582276	-0.631713960925345	0.106566710000543	-5.92787335671828	3.06883021704007e-09	1.33662651369754e-06
AT5G64100	610.766309533348	-0.993358243130289	0.109948826120689	-9.03473259496096	1.64403887449426e-19	3.44060802234438e-16
AT5G64120	83.5946514139485	-0.561329457359931	0.107691873606134	-5.21236597120506	1.86447267595136e-07	4.49010909247248e-05
