# Supplementary material for: Extensive transcriptomic and epigenomic remodelling occurs during Arabidopsis thaliana germination
Source: Genome Biol. 2017 Sep 15;18:172. doi: 10.1186/s13059-017-1302-3 (PMC5599894; doi:10.1186/s13059-017-1302-3)
Supplement: Supplementary file 1 — SD1: List of genes that are differentially expressed during the germination time course. SD2: Lists of genes that are misexpressed in each of the mutants at 24 h SL. SD3: TF binding data, gene expression data, parameters and output model used in DREM modelling. (ZIP 2580 kb) [file 13059_2017_1302_MOESM1_ESM.zip › SD2_file5_obp1.txt]

baseMean	log2FoldChange	lfcSE	stat	pvalue	padj
AT1G01060	3908.53081970721	0.702836526787888	0.0848779818813358	8.28055181343135	1.22605808163483e-16	1.11881026417814e-13
AT1G01140	981.023817483133	0.356183809203847	0.0873163059298376	4.07923589312237	4.51839701465328e-05	0.00160862356139751
AT1G01390	53.890910388193	0.445886771663289	0.127990681343041	3.4837440271782	0.000494452136973259	0.00980870841057478
AT1G02280	6353.83186714542	0.203658895529569	0.0563683910216129	3.61299820410842	0.000302676800825871	0.00682420074475806
AT1G02475	521.460347480218	0.381575364556736	0.0920131762342268	4.14696438242068	3.36912449480944e-05	0.00126436970759754
AT1G02640	19817.649708996	0.356778708210826	0.08423705067802	4.23541310313136	2.28131913965897e-05	0.000926311738721481
AT1G03106	4148.96255884038	0.310733399077935	0.0856433225007418	3.62822681330752	0.000285374503208653	0.00657081425847494
AT1G03130	545.289411430601	0.628031721461753	0.106802912002675	5.88028649861181	4.09556967691816e-09	5.91741558820058e-07
AT1G03610	1083.36325314457	0.530392391984355	0.124591250381276	4.25705970813554	2.07133050492419e-05	0.000861216505860327
AT1G04350	565.008119463225	0.74866003746975	0.0978189154614379	7.65353034163301	1.95535475421844e-14	9.68626877961122e-12
AT1G05570	8411.4182581522	0.400407850243025	0.096433985510776	4.15214457975795	3.29374055878166e-05	0.00124927424571361
AT1G05890	2748.46303240344	0.272492252189405	0.0692332805949728	3.93585642407347	8.29005264914483e-05	0.0025394511100861
AT1G06290	12913.1749951486	0.20749255002067	0.059460986511574	3.4895578125042	0.000483820393449032	0.00963085876190507
AT1G06570	404.418160331881	0.650931816383468	0.104646429074528	6.22029649879289	4.9621627576997e-10	9.66673908910083e-08
AT1G06680	6287.65600214839	0.431054236842376	0.0813177951669499	5.30085986661835	1.15258534260513e-07	1.16183282965626e-05
AT1G07010	719.255832715512	0.411180783732407	0.0879681544268238	4.67420041276923	2.95101057351798e-06	0.000188798635985318
AT1G07440	652.621963666081	0.346347206220872	0.0902298742575848	3.83849815895934	0.000123789142560859	0.0035300265686187
AT1G07700	371.772356722615	0.501870348415605	0.113339437365747	4.42802929042313	9.50979897281087e-06	0.000481170633538833
AT1G08380	504.608372774011	0.467399430262989	0.129176132235646	3.61831107785723	0.000296531843684386	0.00672061321019592
AT1G08520	7720.05951619305	0.269937470043817	0.0596587722009625	4.52469033614241	6.04839988023253e-06	0.000331858092162885
AT1G08980	632.15251881284	0.405469535763007	0.0963435744323088	4.20857891304304	2.56981782519249e-05	0.00101493169597238
AT1G09090	126.107632949344	0.546895096165318	0.126211128423609	4.33317650349932	1.46973183248705e-05	0.000670584487148962
AT1G09280	1685.47044009274	0.282141802761003	0.0754321804679134	3.74033736014057	0.000183773428824445	0.00476932817300478
AT1G09340	1276.35318790609	0.321564877535905	0.0751737208581694	4.27762353472702	1.88899131942792e-05	0.000806683041779343
AT1G10160	362.51725990562	0.361871283364365	0.103045506029835	3.51176191283482	0.00044514659442152	0.00906927338904854
AT1G10660	1349.69170908973	0.376029319253991	0.07348359252277	5.11718747470699	3.10125332195765e-07	2.74334337225009e-05
AT1G10740	2389.13268404425	0.382508791737911	0.0914441545355657	4.1829769620664	2.87716557681515e-05	0.00110853992824047
AT1G11580	24463.1307749825	0.244950970140976	0.0510475238222362	4.79848877673232	1.59867264390273e-06	0.000109991215476133
AT1G11680	5565.94229330522	0.23185902101727	0.0630644773969861	3.67653916415949	0.00023641957305689	0.0056998089309797
AT1G12410	3131.09489568832	0.227529925509155	0.0632844801276355	3.5953511042559	0.000323954371265878	0.00717333446872003
AT1G12810	2286.83352883629	0.437116354837061	0.0953003836222005	4.58672188109884	4.50259845716305e-06	0.000260220173500977
AT1G12900	2571.25356393893	0.628801576986084	0.0820013010309016	7.66819024919037	1.74440021970716e-14	8.89541500273023e-12
AT1G13600	52.1026211479771	0.462123246695712	0.126089350620095	3.66504581412337	0.0002472943106526	0.00591391552840659
AT1G13640	4287.16777616496	0.236858127654599	0.0664595549741138	3.5639439317169	0.000365324021458004	0.00785281591267305
AT1G14290	401.42170775578	0.41029158919409	0.103251760399226	3.97370066725918	7.0764486230861e-05	0.00228416080582408
AT1G14740	3260.09433712531	0.315470275227317	0.0818648727755769	3.85354871425919	0.000116418087563284	0.00334735788088261
AT1G14930	828.292877911119	0.42802844072321	0.105868853972535	4.04300627297099	5.27702082706069e-05	0.00179768518902296
AT1G14940	611.852129787822	0.752528246817871	0.113730358871077	6.61677545281401	3.67118484048474e-11	9.79246196374221e-09
AT1G15180	2552.35248857028	0.259896482099407	0.0702167039169631	3.70134836301567	0.000214456803998555	0.00531178866818136
AT1G15350	647.885556139959	0.408913592076658	0.089587009093785	4.56442955527829	5.00854340553167e-06	0.00028471516578724
AT1G15500	65745.1476912255	0.380133337051993	0.0627222054229938	6.06058627065809	1.3562628257782e-09	2.35148848733425e-07
AT1G15670	1125.82437345441	0.326379995099238	0.0822481954093316	3.96823290134105	7.24075519385713e-05	0.00230772451380689
AT1G15820	489.22372320167	0.497585574930381	0.128849323170349	3.86176320284224	0.000112571648879329	0.003252945413783
AT1G16320	696.014145405516	0.309959043358966	0.0878175185615291	3.52958098151901	0.000416218301349112	0.00866587374102692
AT1G16720	1012.20530169722	0.494392567945772	0.0852823369952785	5.79712734623048	6.74604656370271e-09	9.20968152137619e-07
AT1G16880	1059.43629209859	0.314239243598849	0.0880687361595942	3.568113467978	0.00035956079832042	0.00775381233989979
AT1G17050	457.297594914857	0.42193356905768	0.095552450596482	4.41572734580618	1.00670911240307e-05	0.000505922393937522
AT1G17100	1229.5266397913	0.430313518047796	0.0995732905320576	4.32157575338195	1.54918845072141e-05	0.000699474722880412
AT1G18730	204.211487129276	0.456078924088219	0.115028638310737	3.96491630941655	7.3421702478936e-05	0.00233575316987118
AT1G19600	3546.32174824433	0.27067822887724	0.0747414420482484	3.62152805002755	0.000292868043471607	0.00669004761226709
AT1G19680	1799.34401900805	0.404655274028837	0.0653565115399434	6.19150662258844	5.95918337288243e-10	1.13538814636303e-07
AT1G20340	4849.75007759134	0.510723440322011	0.0908407945703055	5.6221815621256	1.88560931554482e-08	2.28620239950462e-06
AT1G20390	3164.40746585618	0.432239623548602	0.0827282651111498	5.22481189431284	1.74332242819185e-07	1.66992951712653e-05
AT1G20850	40.6563479588322	0.595133877108875	0.123030687772296	4.83727993303869	1.31627989666226e-06	9.35656461955043e-05
AT1G20900	1996.83287168156	0.283820881629301	0.0798894557636501	3.55267011042076	0.000381342365894961	0.00811253244157894
AT1G22850	904.453250314952	0.300890551297271	0.0827152181848025	3.63766859231418	0.000275117105768695	0.00640066698661284
AT1G22930	2346.63677159708	0.283968793216417	0.078731021715518	3.60682215254989	0.00030996995746012	0.00694348723829917
AT1G23310	4071.47566399334	0.636873871957264	0.0720410435473604	8.84043096264393	9.53500910680016e-19	1.37764989911418e-15
AT1G23740	1238.94107661189	0.45954729422103	0.0792341793773924	5.79986185042955	6.63695746318865e-09	9.13266416640991e-07
AT1G24530	264.161281395572	0.414218917550472	0.115243711205473	3.59428651869725	0.00032528172717114	0.007184375268399
AT1G24580	2152.5609583587	0.3272140132937	0.079648846073004	4.10820783258786	3.98741211807468e-05	0.00145238973326006
AT1G25230	138.97913934973	0.553285286959823	0.123650553959577	4.47458801632786	7.65587852787728e-06	0.000401020005789536
AT1G25440	224.449478756014	0.490290185940813	0.112452220073575	4.35998671809259	1.30070338633725e-05	0.000617851926364801
AT1G26180	730.141952567734	0.309265340850327	0.086827542637387	3.56183454531121	0.000368272452956842	0.00789626578608333
AT1G28580	4483.2945691104	0.338033013283574	0.0808984866426354	4.17848376789564	2.9345893639265e-05	0.001126116937286
AT1G29120	3188.22601283431	0.344416801703561	0.0761983727650744	4.52000205785792	6.18390302767581e-06	0.000334007821476147
AT1G29520	226.868590461668	0.41406631066791	0.118210004488806	3.50280259660358	0.000460390521910109	0.00930332269099938
AT1G29930	2604.62380707393	0.566507723345649	0.12916437341075	4.38594411435826	1.15483771276583e-05	0.00056721179217943
AT1G31330	2120.32183498317	0.653036816574928	0.100948415931823	6.46901499688679	9.864380703168e-11	2.34285798125379e-08
AT1G32060	3062.90539233335	0.742557861602944	0.0838653526854539	8.85416727916221	8.43108645551866e-19	1.32889251787075e-15
AT1G32080	439.149154276893	0.398674960989275	0.114552863497226	3.48027058266362	0.000500907613470536	0.00991408242277643
AT1G32160	882.124977766615	0.287073099083323	0.0819012553338064	3.50511231986975	0.000456414685205055	0.00924453015430519
AT1G32200	2985.38218908196	0.288795614076785	0.0629128403177684	4.59040813636927	4.42380127386093e-06	0.000258248708707747
AT1G32540	254.050113179095	0.997242848522474	0.113010084637915	8.82437042426472	1.10077303796875e-18	1.46809253325402e-15
AT1G33050	2721.51342759513	0.413036488024641	0.0837214360130174	4.93346158038212	8.07849384132335e-07	6.28093839555445e-05
AT1G33055	844.370154262969	0.560786237410193	0.129229140425057	4.33947200736357	1.42825457788465e-05	0.000655239482046422
AT1G33110	1859.28598961887	0.581293794481422	0.0808867474096258	7.18651464049655	6.64661659468386e-13	2.56086752263619e-10
AT1G34630	676.321733663906	0.322656179103414	0.0900803481300007	3.58187091637089	0.000341142353127689	0.00747752985907442
AT1G34760	92.5790969144686	0.471057175023936	0.129099189761336	3.64880039831986	0.000263467702968635	0.00620652586150842
AT1G35720	527.292290127657	0.44324144981777	0.102619716890102	4.31926206045227	1.56551794938144e-05	0.000702691048638847
AT1G36980	1084.88722519453	0.396170122350009	0.100030042856726	3.96051137274276	7.47894307997568e-05	0.00236623932701858
AT1G37130	3001.67965606824	0.635910367365725	0.0875906095040497	7.26002902555808	3.87007268758205e-13	1.59760286326899e-10
AT1G42970	6303.68606816471	0.479605163136809	0.0864256043528912	5.5493411556429	2.86748145264961e-08	3.31442622840259e-06
AT1G43800	17022.6647433987	0.914443639758939	0.0936588727970332	9.76355589652052	1.61394872072709e-22	5.59652858399327e-19
AT1G44000	755.893628902799	0.445586440706249	0.0921319597069735	4.83639382168186	1.32215845644818e-06	9.35656461955043e-05
AT1G44446	883.805531664394	0.498580150103839	0.0933640386692246	5.34017333879736	9.28577532802426e-08	9.5831412284098e-06
AT1G44575	6147.8526064254	0.52228590882462	0.0827001164331096	6.3154192684488	2.69430010887614e-10	5.56116372472554e-08
AT1G45230	1815.27357327253	0.271478805666302	0.0727205185925768	3.73318027594504	0.000189077162421573	0.00484227450822043
AT1G45474	1214.47687310903	0.300361874316366	0.0847516346142408	3.54402455697174	0.000394068539170504	0.00836274214459999
AT1G47128	13161.7005011853	0.343639477655519	0.0844939365464898	4.06703121787258	4.76158663883682e-05	0.00167118196648083
AT1G47210	1105.77462730972	0.304607495002641	0.0746575903678424	4.08006062748371	4.50239562357203e-05	0.00160862356139751
AT1G47540	554.819874310159	0.39838368593111	0.107104870677967	3.71956647171476	0.00019956502314135	0.00504381686767452
AT1G48300	6676.76009806938	0.290488158261428	0.0807424594451383	3.59771253263353	0.000321028147368619	0.00714503981909772
AT1G50250	2068.19240157565	0.301325000398551	0.0728503788485186	4.13621734246724	3.53077793289894e-05	0.00131366154078545
AT1G50290	73.5442426051015	0.460070328373185	0.128731693081458	3.57386994111905	0.000351743693483072	0.00764227087419736
AT1G50320	730.47664914024	0.364333024010069	0.0938570668046489	3.88178574521597	0.000103692216955309	0.00303685077292424
AT1G51110	466.576966351487	0.399324210495918	0.10199623796084	3.91508763930325	9.03713756743879e-05	0.00272497201990007
AT1G52230	313.606996964105	0.483692556228349	0.114419700510237	4.22735380420853	2.36455709734052e-05	0.000953411417527672
AT1G52870	1064.08862819666	0.447880232150127	0.0856794118340994	5.22739620362188	1.71913850369467e-07	1.65591240983657e-05
AT1G53320	2500.87581801893	0.242154052409725	0.0605349132051292	4.00023787246808	6.32788448952527e-05	0.00210450204272246
AT1G53560	126.563378260387	0.447768516061225	0.125485715622258	3.56828276302871	0.000359328600867583	0.00775381233989979
AT1G54920	2412.52793000039	0.341424081333367	0.0739449997164023	4.61727070988998	3.88819914113821e-06	0.00023270649393766
AT1G55000	345.154191950014	0.468561295781691	0.11277307778382	4.15490385639646	3.25424350383831e-05	0.00123732618134975
AT1G55480	1291.33586104226	0.283953806788642	0.0720776730770401	3.93955291099836	8.16335972540235e-05	0.00250950941345791
AT1G55850	3188.25074487768	0.257178909532397	0.0734585916757197	3.50100517401291	0.000463506844894775	0.00935539194037905
AT1G56010	136.023330071224	0.699806753676448	0.125419077741694	5.57974724640959	2.40868336702546e-08	2.86039398749914e-06
AT1G56200	5252.51869590085	0.271945047622189	0.0761213351612584	3.57252072689069	0.000353561489416026	0.00767215156882987
AT1G56280	8854.30971524791	0.317389776314365	0.0622658071557056	5.09733657705073	3.44465562059617e-07	2.98617195749482e-05
AT1G58030	7072.60188627014	0.433852943308038	0.0885752813087535	4.89812662062822	9.67546816241987e-07	7.29362030434938e-05
AT1G58235	845.186793840278	0.413516773073838	0.0914821162231823	4.52019247199105	6.17834343046411e-06	0.000334007821476147
AT1G58290	1626.43488973539	0.876583560299779	0.0671484669215245	13.0544091397385	5.9973523029283e-39	1.03982094228171e-34
AT1G59700	371.156454410384	0.539868748404322	0.105201419470188	5.13176296596751	2.87040839301512e-07	2.59203857906751e-05
AT1G60000	1089.16083842423	0.312384221980658	0.0894911500525526	3.49067166750247	0.000481807967317042	0.00960182360614125
AT1G60550	1775.26390801625	0.288284317420334	0.0712149694226504	4.0480859538029	5.16381842482819e-05	0.00177639452082681
AT1G60950	6091.3034393122	0.391066394653183	0.0905422795085009	4.31915782081084	1.56625749750631e-05	0.000702691048638847
AT1G61520	959.805280751675	0.689930611452947	0.108077382910198	6.38367244723362	1.72890697130712e-10	3.79440367955986e-08
AT1G62570	3072.84147870879	0.320263526268513	0.0865161337553147	3.70177806574532	0.000214093851287845	0.00531038511248735
AT1G62750	9726.9563015092	0.266319911167355	0.0720481242061364	3.69641700046748	0.000218663701995995	0.00538052593572684
AT1G63360	128.27222419875	0.499098112117006	0.124805783361059	3.9989982729657	6.36111442212942e-05	0.00210475194371908
AT1G63980	6497.89981091755	0.322105365697429	0.0742276115369742	4.33942786286451	1.42854149390672e-05	0.000655239482046422
AT1G64430	1805.29526993045	0.278531144406353	0.0748079252814643	3.72328390820065	0.000196648177079693	0.00497771785484505
AT1G64460	457.888156671764	0.374194371051077	0.0945973148098768	3.95565531435156	7.6325141910104e-05	0.00238867384555484
AT1G64500	615.127137290845	0.436193512615523	0.0968419490231177	4.50417940794847	6.66299002268221e-06	0.000356552225349581
AT1G64720	42828.8405375097	0.382689385488224	0.072824403182438	5.25496082033819	1.48055986475802e-07	1.44871860194414e-05
AT1G64740	703.152888411533	0.363241890201835	0.0962444348153253	3.77415993868972	0.000160547740771738	0.00430228242581206
AT1G64860	808.628519943431	0.479879999991224	0.0799012300656149	6.00591504783026	1.90255795695402e-09	2.99877725978807e-07
AT1G64970	8786.97547967629	0.36644658200655	0.087461515583021	4.18980370467864	2.79195872700766e-05	0.00109024730650583
AT1G66330	1345.43419867225	0.390163625983002	0.0742379528674265	5.25558169255762	1.47557335233398e-07	1.44871860194414e-05
AT1G67700	2335.98255557298	0.25788277896983	0.0712538034487142	3.61921422419849	0.000295498941910226	0.00670731833310257
AT1G68010	2726.21399594672	0.457854528932968	0.0646413441494291	7.08299827235279	1.41068435319373e-12	4.89168906313459e-10
AT1G69160	254.41036126039	0.422478450597708	0.114836683877873	3.67895028253347	0.000234195912959386	0.0056552767951112
AT1G69230	79.2298087804836	0.454192340341377	0.128778100351897	3.52693772543824	0.000420395629098222	0.00870826692629028
AT1G69252	735.013416519316	0.501734598996777	0.0916716256999193	5.47317226203853	4.4205002665469e-08	4.85079959629052e-06
AT1G69850	1984.64537687335	0.303997934553523	0.0795390998541604	3.82199364980143	0.000132377099482682	0.00372589959550444
AT1G69870	4425.00868783762	0.34828733564594	0.0892210796567458	3.9036440377754	9.47551145554464e-05	0.00283252444165919
AT1G70840	429.599921462885	0.467949637461968	0.122203111149376	3.82927761053452	0.000128519963814121	0.00362736526358506
AT1G71410	2646.42492527568	0.322616013743571	0.0787680288697306	4.09577360729852	4.20760962562033e-05	0.0015211985687285
AT1G72410	2985.87472907933	0.343707395410463	0.070786650129766	4.85553977735037	1.20059249976023e-06	8.76412934625914e-05
AT1G73110	736.991203465492	0.437677733039018	0.0858822602678701	5.09625307570951	3.46441927369853e-07	2.98836325210871e-05
AT1G73650	838.684120011383	0.382590488229239	0.0796382339148526	4.8041056339634	1.5544475190596e-06	0.000107804044341821
AT1G73660	977.565226287568	0.37340846664977	0.085412110698613	4.37184450302822	1.23201260709564e-05	0.000596665770442015
AT1G74470	6240.09053786642	0.585006579726241	0.0905708117504218	6.45910717172651	1.05322506696493e-10	2.43477549480507e-08
AT1G74710	360.961190021203	0.410047920838017	0.102942266090249	3.98328049703638	6.79704512114229e-05	0.00222353147755406
AT1G74920	5268.19978990966	0.266348824396465	0.0676180889905097	3.93901733061174	8.18160208552668e-05	0.00251066578688251
AT1G75100	250.956478062333	0.480084578095549	0.114292371831958	4.20049536465484	2.66331621152708e-05	0.00104708790193779
AT1G75280	469.607190600329	0.356393859749042	0.0987089208087948	3.61055370506379	0.000305544024969691	0.00687097575217186
AT1G75800	6462.69027080632	0.376578536153635	0.0884524979949311	4.25740984924151	2.06809012308806e-05	0.000861216505860327
AT1G75820	563.278897654719	0.338374577745702	0.092466624610837	3.65942391830365	0.000252782877125996	0.00602026033462984
AT1G75830	20647.516948131	0.417672981083963	0.0920584573560242	4.53704084426124	5.70490609263868e-06	0.000318043928727233
AT1G76080	471.961948933333	0.636663723712985	0.105408644932258	6.03995738795561	1.54154932837434e-09	2.62033159366219e-07
AT1G76990	2302.60311525678	0.339277758927733	0.0769182607792018	4.4108870311258	1.02948020162996e-05	0.00051587074381099
AT1G77120	7638.82019000288	0.854552646338847	0.0799266812049642	10.6917068675406	1.11303487794064e-26	9.64889935686744e-23
AT1G78290	1970.71843127732	0.363903860429371	0.0935633790995551	3.88938347387136	0.000100499209345886	0.00296335933952206
AT1G78670	1398.86488430813	0.394287817507156	0.0895514583785969	4.4029189992666	1.06804050233207e-05	0.000531444311239056
AT1G79040	6241.20053889621	0.378496943056378	0.0764885861626851	4.94841076355295	7.4821879175387e-07	5.8699626296057e-05
AT1G79270	457.856700561919	0.374387442308168	0.101370418731781	3.6932612787047	0.000221396342283588	0.00542170873236278
AT1G79520	1717.43903460135	0.572625476590839	0.0901786935432055	6.34989767640057	2.15458191792737e-10	4.55562698695424e-08
AT1G79600	2023.16231663396	0.265900232536832	0.0708218077006055	3.75449654802526	0.000173690238652766	0.00454214382769481
AT1G80300	3647.5202789404	0.247887926533128	0.0701255688440406	3.53491501914845	0.000407906319713426	0.00854140068984466
AT1G80740	79.6565874571847	0.492179089656293	0.128474839191039	3.83093758089422	0.00012765588980486	0.00361649970169389
AT1G80830	3461.66947036725	0.439453385530058	0.0811647791080301	5.41433600090437	6.15165554872066e-08	6.54339901249809e-06
AT2G01320	2040.39652545603	0.288270224772462	0.074463113155187	3.87131577713766	0.000108249451912514	0.00314908972127457
AT2G01670	360.164593447248	0.459532602137496	0.11542763827783	3.981131460313	6.85880009059726e-05	0.00223242127771043
AT2G01850	616.714226991822	0.488829928386529	0.108827449082332	4.49178890535889	7.06274098018958e-06	0.00037450394295445
AT2G02040	8583.20504988487	0.321968327853044	0.0862948773336447	3.73102480473096	0.000190702444039009	0.00487669465302115
AT2G03390	1424.17689768306	0.273027389416498	0.069020896226962	3.9557207214276	7.6304260474189e-05	0.00238867384555484
AT2G04690	873.647980848119	0.296734345468608	0.0817826443605985	3.62832906405224	0.000285261525378093	0.00657081425847494
AT2G05070	36.9274814765629	0.463705075652108	0.118349832400997	3.91808814803359	8.92540692704388e-05	0.00270067548518476
AT2G05310	1016.91553531284	0.541808248547963	0.089811039441768	6.03275779810189	1.6118491023473e-09	2.68081461228439e-07
AT2G05620	1459.67655379068	0.403129430108812	0.0851587675628011	4.73385702548502	2.20292932565459e-06	0.000145225812350568
AT2G05710	106308.533628845	0.27715689727796	0.0590526434819616	4.69338679753804	2.68718716763874e-06	0.000174496071582473
AT2G05914	150.218584234533	0.442431186310137	0.124899274104663	3.54230390433966	0.000396648212114635	0.0083764758850713
AT2G06002	103.958353083864	0.558928278836847	0.127372480327667	4.38814002364558	1.14324165798288e-05	0.000563111473468952
AT2G06520	3374.31086883663	0.455300611842287	0.0914688045860596	4.97766002193581	6.43575694965968e-07	5.18991413921858e-05
AT2G13360	1137.30081106668	0.619113429478179	0.0858694476246292	7.20993841936167	5.5977186107619e-13	2.25705221566023e-10
AT2G13547	60.0062597294177	0.466086498532936	0.12798653890251	3.64168374681937	0.000270860693256833	0.0063376284746113
AT2G14247	402.364898631301	0.534966100337659	0.115357949595955	4.63744459927898	3.52743115462779e-06	0.000215347187883579
AT2G14910	4897.12346053208	0.318752563074998	0.059632950570789	5.34524218614025	9.02962379261569e-08	9.37458786325574e-06
AT2G16060	5798.66764594441	0.701164783584154	0.0881005082176955	7.9586917007514	1.73867858825396e-15	1.15943112935182e-12
AT2G06705	59.8616456058585	0.476770412192697	0.128761902054033	3.70272887078531	0.000213292793515624	0.00529809520626631
AT2G16660	3378.47698250332	0.319441017341005	0.0909407117419185	3.51262939581504	0.000443695895089742	0.0090607884684968
AT2G17710	1141.2435349063	0.341761502053666	0.0938580728862827	3.64125846124861	0.000271308592808592	0.00633955307562718
AT2G17845	46.8454608297633	0.577286859070432	0.125689169581212	4.59297217885927	4.36977337462134e-06	0.000255956522868867
AT2G17850	470.392628228899	0.563290202593476	0.129179298567123	4.36052996758444	1.29747810129855e-05	0.000617851926364801
AT2G18160	2482.19352110542	0.485657947754073	0.0703991378370801	6.89863487927932	5.25046249880589e-12	1.68578738526475e-09
AT2G18280	2046.68521313401	0.305264500762969	0.0768043210884442	3.97457456086932	7.05051726282762e-05	0.00228063187132286
AT2G19590	3300.17458231736	0.614175103544387	0.0676023969035316	9.0851083937277	1.03595406428081e-19	1.79613715665007e-16
AT2G20260	389.973447435821	0.481490159412329	0.114246839448151	4.21447246801822	2.50362689876949e-05	0.000997565213269856
AT2G21320	322.046094950575	0.447842794991516	0.108534382125866	4.12627580513755	3.68685077271156e-05	0.0013658679208819
AT2G21960	673.80410895005	0.456246520282673	0.0968313458412546	4.71176473195616	2.45580803387632e-06	0.000160674715816406
AT2G22990	559.714091160391	0.503347129421464	0.0946851834705281	5.31600733052534	1.06068878158809e-07	1.07545158451312e-05
AT2G23380	1638.61036618387	0.26343114345308	0.0727472448109008	3.62118378693026	0.000293258087967544	0.0066901430647122
AT2G24260	2759.6273711989	0.283852540903719	0.0793198693705443	3.5785805392303	0.000345465412402661	0.00755318955893737
AT2G24270	7458.77688962833	0.311952884854611	0.0590176282349397	5.28575773348222	1.25185480771468e-07	1.25460454659868e-05
AT2G24280	16086.8136030812	0.313032442092474	0.0843912184011879	3.70930113373109	0.000207832123714541	0.0052147516077608
AT2G24790	2394.01495103853	0.458731472506308	0.072267726084211	6.34766717264308	2.18604377887707e-10	4.56646108893623e-08
AT2G26500	2151.84347484462	0.47313693315865	0.0739818442965202	6.39531141265297	1.60220478377626e-10	3.56141365911702e-08
AT2G26800	571.80816225557	0.315742231948187	0.0902613431110235	3.49808922696638	0.000468604329793635	0.00943316158056329
AT2G28800	7247.31163844352	0.323612205220799	0.0574471499778698	5.63321601411843	1.76879676226786e-08	2.20628764490648e-06
AT2G28840	8566.00762002801	0.296290080003093	0.0635842467792052	4.65980325334281	3.16511771339503e-06	0.000201013959395029
AT2G29400	4611.33149118295	0.251486158739065	0.0626025220658144	4.01718893169633	5.88965037382088e-05	0.00197896818180826
AT2G29650	546.384003804916	0.54433483120216	0.0967295506099346	5.62738922872918	1.8295757707118e-08	2.25522727060599e-06
AT2G29980	14599.864053838	0.258885247520406	0.0638019938337905	4.05763569387539	4.95720154934917e-05	0.00171552815294642
AT2G30350	409.921658754418	0.384278248857784	0.0960840778937472	3.99939570927382	6.35044240242816e-05	0.00210475194371908
AT2G30520	2668.89585651726	0.327465312957305	0.08843128670555	3.70304815362088	0.000213024428069856	0.00529809520626631
AT2G30570	1990.9407227171	0.40286694261654	0.0925122796148156	4.35474019550613	1.33224829135133e-05	0.000629387489794258
AT2G30950	5446.70336804675	0.300793149506877	0.0618558083809806	4.86281171291531	1.15729923556368e-06	8.53840601966089e-05
AT2G31380	393.839944731904	0.741520170523808	0.111014350363684	6.6794983539928	2.3976153332564e-11	6.81473027016385e-09
AT2G31585	253.741287360191	0.443589045241734	0.11172669375626	3.97030494976836	7.17806992042462e-05	0.0022976707853327
AT2G32460	1927.65006935529	0.493193849499339	0.123639869043636	3.98895480328661	6.63650635679066e-05	0.00218005108517508
AT2G32540	83.921519963666	0.718985044813428	0.12860801708549	5.59051497027198	2.26397164617924e-08	2.72588475010109e-06
AT2G34460	563.193891495479	0.374068205854147	0.0923207036784473	4.05183443095306	5.08176225472823e-05	0.00175513135403343
AT2G34560	910.583785690206	0.347268440585642	0.0844154243183463	4.11380317506938	3.89193312267443e-05	0.00142599842084614
AT2G34750	4729.79167495989	0.289840024525813	0.0686476742719841	4.22213902509586	2.4199476361884e-05	0.000971228058246167
AT2G35260	608.582367529617	0.537156722450172	0.089303455607149	6.01496010202735	1.79931010692951e-09	2.86205859027007e-07
AT2G36320	2245.4738290778	0.4482544250621	0.0964584615284922	4.64712393250947	3.36594961288864e-06	0.000208424408529512
AT2G36800	340.086732150904	0.589855596854431	0.104826541059755	5.62696804541316	1.83404686327976e-08	2.25522727060599e-06
AT2G36885	885.506684212743	0.588265971043083	0.105373807369949	5.58265840179605	2.36869703892353e-08	2.83230822488663e-06
AT2G39250	190.621378965611	0.456415351817193	0.118802017097457	3.84181483587757	0.000122127955210093	0.00349414931919569
AT2G39570	1744.70799247452	0.545688467663784	0.076639531650391	7.12019575162684	1.07773886379438e-12	3.97570987669511e-10
AT2G39730	11280.2360085424	0.684001937805185	0.0827375034828648	8.26713290843788	1.37218959863471e-16	1.14732468592523e-13
AT2G40400	1264.40623074435	0.406185394950236	0.0784353522162891	5.17860101947603	2.23556008094723e-07	2.08387853136898e-05
AT2G40970	472.091202389568	0.433926776920876	0.100927562260486	4.29938826621955	1.71270195650722e-05	0.000744231241150933
AT2G41190	471.603428461082	0.522457000917363	0.0991844975659851	5.26752681859163	1.38273965658056e-07	1.36993943804535e-05
AT2G41210	489.748739207964	0.345884735393097	0.094092278289547	3.67601615861311	0.000236904523844094	0.0056998089309797
AT2G41560	7666.87874492202	0.256690401826208	0.0563304116090856	4.55687069371256	5.19213655301526e-06	0.000293228871518497
AT2G41850	321.313574896489	0.675136112123337	0.118848802273202	5.68063034048404	1.34199238379416e-08	1.74943337971603e-06
AT2G42220	415.866653006162	0.452576544697323	0.105395220917267	4.29408981506463	1.75411458578311e-05	0.000758424904945327
AT2G42490	2465.1412007753	0.273962934806194	0.0726463335558195	3.77118735931371	0.000162472624606179	0.00434044740434811
AT2G42890	518.036887999793	0.391204854722091	0.0946819140440416	4.13178016807013	3.5996459745887e-05	0.00133641674319955
AT2G43140	254.629321411879	0.45497824225261	0.113103161843477	4.02268367070279	5.75387520588521e-05	0.00194086942256105
AT2G43160	4416.24404638328	0.264650247727421	0.0590136235579258	4.48456189895964	7.30638946329695e-06	0.000385040062354537
AT2G43710	2073.62986737021	0.448861282436961	0.0701117506626169	6.40208350518754	1.53270793250268e-10	3.45118053684825e-08
AT2G43910	1387.29961228035	0.529392624985124	0.0866820445680326	6.10729278045154	1.01335248809601e-09	1.83015681652173e-07
AT2G44798	1499.86632362348	0.441881054344204	0.104777168612812	4.21734105048312	2.47199952654671e-05	0.000989827431668983
AT2G45670	1691.54737321873	0.385733152922413	0.0696195111318533	5.54058979517779	3.01454612261845e-08	3.46133779297739e-06
AT2G46080	1186.05905807677	0.41056915399336	0.094678053257807	4.33647651029945	1.44784891538263e-05	0.000662343126514617
AT2G46260	1569.90346096165	0.341857643141001	0.0776495433581522	4.40257119818735	1.06975466964143e-05	0.000531444311239056
AT2G46450	7251.19174283179	0.297689304245146	0.0622821582441059	4.77968831905914	1.75567155714076e-06	0.000120315547263662
AT2G46550	1807.48351897826	0.499803189558957	0.100226270759886	4.98674834222204	6.14039630587213e-07	5.01571954696401e-05
AT2G46820	5327.41653676935	0.274906544571275	0.0588231032725276	4.67344511386337	2.96188885615448e-06	0.000188798635985318
AT2G46830	846.148272614188	0.7313915950041	0.094468126294165	7.74220494991733	9.77073195923711e-15	5.46467582933074e-12
AT2G46900	1665.8519087755	0.328614892092486	0.0755020083198317	4.35239935208677	1.34655694670678e-05	0.000630367418896257
AT2G47160	1297.56064241863	0.380423732251214	0.0935914299383851	4.06472828229745	4.80884516660341e-05	0.00167421199796325
AT2G47400	7253.21288516191	0.298140069507808	0.0804966380687673	3.70375802841742	0.000212428895799538	0.00529809520626631
AT2G47520	173.279513901489	0.512079534453297	0.122152251324479	4.19214160116489	2.76333421014767e-05	0.00108150538454944
AT2G47560	62.2714749498229	0.52746212786642	0.126483996779388	4.17018865071455	3.04347595145789e-05	0.00116485178910324
AT2G47710	2786.92800640166	0.432580571562568	0.1183917060589	3.6538080745906	0.000258379435020956	0.0061032461095277
AT2G47910	725.447148121481	0.382630551615279	0.0903014811871642	4.2372566494476	2.26267445720051e-05	0.00092471777653849
AT3G01060	347.326110372954	0.526017527015159	0.101937735716382	5.1601845314544	2.46706550299874e-07	2.27521179207405e-05
AT3G01540	12313.9519742341	0.202195349650925	0.0547012483780985	3.69635713344855	0.000218715246779125	0.00538052593572684
AT3G01670	2883.20710567858	0.432795933361118	0.0912473060064441	4.74310916456595	2.10462780682232e-06	0.000140665600055908
AT3G02730	643.5005734831	0.468040801618347	0.107545549599373	4.35202389463707	1.34886556933044e-05	0.000630367418896257
AT3G03270	4800.28832605142	0.74462054194209	0.0732848460434809	10.1606345942283	2.97136088319437e-24	1.2879363748206e-20
AT3G03380	4072.4528836829	0.283039288309693	0.066087722439107	4.28278170079903	1.84571233397052e-05	0.000792102981346062
AT3G04350	952.642352353216	0.380389844651159	0.0899170075151128	4.23045489572398	2.33219205085591e-05	0.000942553514632631
AT3G04870	1986.0092447443	0.323021070157349	0.0644562483247552	5.01147799558307	5.4013560735386e-07	4.46791099513308e-05
AT3G05937	491.868864143002	0.426183155216372	0.10128131068581	4.20791508651043	2.57737674731658e-05	0.00101560359193125
AT3G07310	1582.1114688314	0.322547752718633	0.0783105713687288	4.11882772761167	3.80804694600095e-05	0.00140635086951494
AT3G07870	104.046238991262	0.513757221264524	0.128349522116671	4.00279808441758	6.25977236793376e-05	0.00209117405231668
AT3G08940	453.812434991622	0.462282606852957	0.114849399531356	4.0251199287006	5.69462861282936e-05	0.00192462906216833
AT3G09600	802.92978838599	0.571099078497569	0.0874103447733127	6.5335410811917	6.42325642559192e-11	1.61400608560743e-08
AT3G10740	1251.20676337845	0.258213448140433	0.0735060067275491	3.51282105552958	0.000443375976624365	0.0090607884684968
AT3G10770	2994.72479743792	0.251234218960638	0.067844079255067	3.70311192545036	0.000212970864209818	0.00529809520626631
AT3G11170	7066.0283540561	0.271927573127446	0.0527972359187468	5.15041305468971	2.59913401741926e-07	2.3717781891587e-05
AT3G11900	915.365347658773	0.301882058111706	0.0868105124288064	3.47748273412486	0.000506145647720965	0.00997994486012014
AT3G12120	28143.1827304292	0.359657460093071	0.0767194241323261	4.6879582864534	2.75944245022877e-06	0.000178519452246516
AT3G12760	2959.44513517005	0.230899852115157	0.0623338486751399	3.70424507747819	0.000212021202506585	0.0052968639899988
AT3G13040	795.00824774885	0.313028570094057	0.0867731649169331	3.60743520642257	0.000309238727293958	0.00693606863366449
AT3G13520	168.723591879606	0.508725259343966	0.129033397892974	3.94258593241049	8.06077542766722e-05	0.00248679224848566
AT3G13750	2670.14577010049	0.428236874403021	0.0703409534825094	6.0880163432744	1.14318204525465e-09	2.00206972733588e-07
AT3G14415	14393.1734399786	0.35889509754829	0.0730694256745814	4.91169999264328	9.02901292501219e-07	6.86600991639742e-05
AT3G14660	4014.08151853214	0.22092347511713	0.0610372601381403	3.61948545228165	0.000295189404969901	0.00670731833310257
AT3G15353	150.3316287563	0.482828965402935	0.128547241877968	3.75604297960193	0.000172621061003876	0.00453370199370206
AT3G16140	315.311657950287	0.686374199643999	0.119822254041692	5.72826980374759	1.0146011030658e-08	1.33266317613294e-06
AT3G17020	2001.94215374907	0.317539189784056	0.0749693685636399	4.23558575812872	2.27956680934625e-05	0.000926311738721481
AT3G17040	762.882788185783	0.59068357577117	0.0953915829014847	6.19219807245673	5.93309269850792e-10	1.13538814636303e-07
AT3G17090	2002.19965395887	0.249978779598925	0.0643364513596709	3.8854921947968	0.000102122774244989	0.00299594697099766
AT3G17510	1595.61580685765	0.535259159534024	0.0923669083946371	5.79492340749495	6.83523684595533e-09	9.25854190899793e-07
AT3G17609	1094.08983271202	0.320754853748255	0.0807913394506219	3.9701638310415	7.18232281513219e-05	0.0022976707853327
AT3G18890	376.853298664998	0.512324372677925	0.109593147608299	4.67478472749997	2.94262121894817e-06	0.000188798635985318
AT3G19100	2903.78020586196	0.284873321319361	0.0770709830552305	3.69624611009848	0.000218810866743775	0.00538052593572684
AT3G19860	1639.05528869416	0.290612198505982	0.080733497910516	3.59964829999182	0.000318647864725393	0.00711031747568709
AT3G20390	4106.0824865844	0.207222642570746	0.0585800879077461	3.53742457500383	0.000404049571811909	0.00850171295640155
AT3G20395	1505.38362455835	0.525188240722448	0.0978859856484183	5.36530574058672	8.08122134263908e-08	8.44049491799256e-06
AT3G20570	154.002688309842	0.456284932396935	0.12842179158386	3.55301796345816	0.000380838457904012	0.00811253244157894
AT3G21690	2643.31836943967	0.245752152186072	0.0659358584413646	3.72713964745927	0.000193665165871062	0.00493064118336633
AT3G21720	793822.026175708	0.479338163357507	0.0725266737196439	6.60912928683889	3.86586997919564e-11	1.01555232877718e-08
AT3G21790	1176.06862161212	0.359046053116731	0.081431760004185	4.40916484057669	1.0377001922695e-05	0.000518491237278634
AT3G22750	177.032072776731	0.571688959074791	0.123108470532913	4.64378248385394	3.42087718612015e-06	0.000210323293095571
AT3G22840	2414.65641465118	0.90062605794019	0.0986428331782433	9.13017224791991	6.83903937802608e-20	1.31750294151351e-16
AT3G22890	4334.47310231216	0.237334321922402	0.0678888758566251	3.49592357993422	0.000472423978301483	0.00948019321272119
AT3G23170	217.171303002137	0.526202582891085	0.12419651203792	4.23685475748646	2.26672658339404e-05	0.00092471777653849
AT3G23530	883.408421568766	0.376264914747045	0.0855051759070092	4.40049284450629	1.08005289342906e-05	0.000533503050321167
AT3G23820	4378.87576896843	0.327942149858109	0.0736498696835718	4.45271867101836	8.47898173684574e-06	0.000437525551647117
AT3G23880	828.113278832437	0.324095112028292	0.0873704189997953	3.70943753891178	0.000207720192645603	0.0052147516077608
AT3G24506	1288.27131763	0.373457409594806	0.0770685220242572	4.8457839826909	1.26112676912244e-06	9.11058996793535e-05
AT3G25290	862.490415502073	0.436699173249975	0.0964122953720359	4.5294966950516	5.91243590888436e-06	0.000327507392294687
AT3G25585	1161.78305056686	0.283391188560445	0.0810982063092003	3.49441993180428	0.000475093091877969	0.00951173675170928
AT3G25690	954.79565889761	0.642279397470079	0.0797771489115111	8.05091942032795	8.21743615297092e-16	6.19451774000913e-13
AT3G25890	2847.60307879391	0.359266425829772	0.0862405440562032	4.16586455664793	3.10174823895351e-05	0.0011819365047687
AT3G26060	6083.18487994075	0.239089221758721	0.0633098103298302	3.77649562545076	0.000159050351701223	0.00426875386655698
AT3G26070	2091.1007321192	0.291576517813862	0.0685357043364772	4.25437398851789	2.09634673993412e-05	0.000865391899451851
AT3G26395	360.570873235521	0.414769003283139	0.11837850629492	3.503752634366	0.000458751280173089	0.0092810148140502
AT3G26510	243.076909448782	0.559280047769055	0.109454709480321	5.10969377584992	3.22681387521561e-07	2.82558075598425e-05
AT3G26570	4006.74843000869	0.34935223680781	0.0590915292885383	5.91205272589844	3.37870340599777e-09	4.92268568514196e-07
AT3G26650	7350.67814733049	0.619884598801297	0.0737037951103144	8.41048412600056	4.08321826418028e-17	3.9330465702421e-14
AT3G26900	1490.20039542765	0.244308196459755	0.0696236957802145	3.50898058084962	0.000449827747083607	0.00913245138048662
AT3G27170	147.104759526209	0.601865942367469	0.125132741442381	4.809819839555	1.51066392471649e-06	0.000106040045047508
AT3G27390	1919.80565422262	0.327154425997997	0.0830028020403058	3.94148652763713	8.09781841075203e-05	0.00249378287043728
AT3G27770	2572.58878642638	0.599938436906351	0.0838720606592503	7.15301892180448	8.48898975056905e-13	3.19961096294275e-10
AT3G29180	2712.18473323849	0.271199743826974	0.0681780889888074	3.97781380864894	6.95517991552259e-05	0.00225821927669158
AT3G29240	966.020302952965	0.438366665707103	0.0924420632000292	4.74206925432366	2.11546277147766e-06	0.000140665600055908
AT3G30390	2708.35967808722	0.385632085738257	0.0802378320412001	4.80611297598676	1.53892958070353e-06	0.000107156470161598
AT3G42806	464.971901335957	0.681518891277175	0.104121674080572	6.54540850687631	5.93329740459086e-11	1.51281632942347e-08
AT3G44630	344.998236527458	0.461616109064774	0.11318813372773	4.07830833376204	4.53645783932745e-05	0.001611743975784
AT3G46780	1041.46238074842	0.57278251501853	0.123907843546339	4.62264937089571	3.78869813059941e-06	0.000228084889542822
AT3G46820	406.787981691171	0.371521961448162	0.104994853805652	3.53847782040686	0.000402441089007284	0.00847815747412915
AT3G47070	517.909907948402	0.482073818063667	0.0963016298689599	5.00587392674077	5.56091467917793e-07	4.56943785344014e-05
AT3G47470	1998.41340521128	0.757662550431209	0.0877270622095238	8.63658865746168	5.79164571510456e-18	7.17253952917734e-15
AT3G47650	3954.27148233279	0.245469603845526	0.0616604229356846	3.98099124460376	6.86284773918363e-05	0.00223242127771043
AT3G47730	949.416105027131	0.338530256450871	0.0815734852262403	4.15000358893545	3.32470061636342e-05	0.00125312302796759
AT3G48115	806.887090308879	0.592695468209543	0.105055587141059	5.64173200435048	1.6834799611791e-08	2.11508518600893e-06
AT3G48140	7552.93173896174	0.593661809452948	0.0770733910296993	7.70255209381131	1.33375215858575e-14	7.00745300774539e-12
AT3G49580	24.5798456763287	0.376091234504418	0.108117200609737	3.47855135337779	0.000504131833445377	0.00995516825543958
AT3G50440	4034.94437378335	0.540589552662881	0.0848037777049643	6.3745928223105	1.83449681786768e-10	3.97581322852374e-08
AT3G50820	1885.41301568758	0.419391314705496	0.0928983582732107	4.51451804424876	6.34609190755685e-06	0.000341703545010002
AT3G50950	406.901523931831	0.417570175920144	0.102359302757231	4.07945506341039	4.51413944668557e-05	0.00160862356139751
AT3G51730	1297.57237214503	0.386748814904836	0.0832151786638113	4.64757537164341	3.35859391480658e-06	0.000208424408529512
AT3G51820	3024.71692995676	0.325103775871433	0.064119231310799	5.07030058260662	3.97187897009758e-07	3.35924085773423e-05
AT3G51870	2625.83694578847	0.252246649563807	0.0705441732098313	3.57572621644467	0.000349257017350043	0.00761687819725163
AT3G52360	274.654995231627	0.59272669180964	0.115987371044878	5.11026921698487	3.21700065128437e-07	2.82558075598425e-05
AT3G53920	655.198608243664	0.322974630998118	0.0863744333311588	3.73923878330798	0.000184578336837364	0.00476932817300478
AT3G54050	2051.39650429694	0.43024090633	0.0866422829290137	4.96571525801666	6.84483227726926e-07	5.46892636052048e-05
AT3G54110	10542.0185143313	0.27009667305359	0.0617679753927282	4.37276228233616	1.22684289010269e-05	0.000595826387355756
AT3G54500	779.441602268661	0.58010303263518	0.0968140207838194	5.99193203565545	2.07362590712484e-09	3.23896630430004e-07
AT3G54890	582.406684852995	0.683268686632196	0.113565823131086	6.01649922304106	1.78229353388047e-09	2.86124123059441e-07
AT3G55330	911.596164760813	0.326137073309554	0.0861793738639716	3.78439826940887	0.000154080915795332	0.00416114473217984
AT3G55610	3757.20535626646	0.368435991109562	0.0616808495447713	5.9732638870697	2.32553272002783e-09	3.56814923007456e-07
AT3G55630	129.857183644169	0.480510748221557	0.127072494330331	3.78139069948879	0.000155954692495352	0.00420519822470361
AT3G55770	2180.35511265865	0.357692751413587	0.0821850068310628	4.35228717750003	1.34724629361687e-05	0.000630367418896257
AT3G55800	4444.57632740318	0.48712146403332	0.0603416637645847	8.07272179192411	6.87481342910962e-16	5.41797796517739e-13
AT3G56200	30.819258980984	0.50309644229133	0.115295007261182	4.36355792191111	1.27964039473532e-05	0.000611195734543277
AT3G56680	8165.93156285288	0.24935013617257	0.0635177759893692	3.92567485697709	8.6486916117919e-05	0.0026307195643026
AT3G56940	5164.40694359582	0.467230084293098	0.064990701657173	7.18918356594677	6.51798937300451e-13	2.56086752263619e-10
AT3G58490	549.851116922335	0.517704706905149	0.104453817212257	4.95630241883014	7.18473577423761e-07	5.71417196576751e-05
AT3G58670	1495.96453719787	0.282400148445649	0.0737301936705467	3.83018319072259	0.000128047895951186	0.00362168747145457
AT3G60300	5587.18058338548	0.389901562730252	0.0600365992571456	6.49439787653938	8.33661573281308e-11	2.03577807852835e-08
AT3G60750	18935.1636298663	0.243783336797032	0.0692526517706057	3.52020219535487	0.000431217935208115	0.0089005435245694
AT3G61220	476.801502740698	0.37999498212365	0.0982764425047608	3.86659277074709	0.0001103664918702	0.00319454797336481
AT3G61310	675.449677573906	0.342275645589961	0.0928247392858376	3.68733215114112	0.000226617476007323	0.0055029324916176
AT3G61870	1276.2757258075	0.356393830553559	0.0993749520371897	3.58635474279457	0.000335332715164262	0.00735949191837718
AT3G62980	3398.02291402257	0.312144819121415	0.0731586407490714	4.26668423477205	1.98399660487485e-05	0.000835518681357013
AT3G63520	5483.36725056863	0.309639530316511	0.0611318376559963	5.06511078660727	4.08162906691283e-07	3.43530508554052e-05
AT4G00430	1228.69592908822	0.328145675058154	0.0839136050102769	3.91051814563283	9.20983406924733e-05	0.00277005693241524
AT4G01050	2000.25812389026	0.592598874641528	0.0941507762331617	6.29414751901751	3.09093773825774e-10	6.30478570657797e-08
AT4G01310	6928.05149829197	0.22126637975534	0.0598562948644331	3.69662673335327	0.000218483214456532	0.00538052593572684
AT4G01360	81.9580168058928	0.67330458815964	0.128293171858894	5.24817165562163	1.53616131501818e-07	1.48793099887068e-05
AT4G01800	6647.2261362274	0.242263225419124	0.0561463591293465	4.31485191873284	1.59709923456959e-05	0.00070819709792756
AT4G02380	15388.8521376004	0.691826720821434	0.0895464113963974	7.72590112806316	1.11064812928459e-14	6.01763039548007e-12
AT4G02520	70.0288390892782	0.455802747732181	0.128894271811773	3.5362529406877	0.000405845909564873	0.00851883338987381
AT4G02770	2010.98711116297	0.54832911631956	0.0875059552293753	6.26619199667327	3.69984112836203e-10	7.37331557282078e-08
AT4G02970	1666.65952684356	0.332563030529107	0.0944556572757961	3.52083760910237	0.000430185980265736	0.00888982661006834
AT4G03280	3531.38029977791	0.481904985227336	0.0680142111837904	7.08535726342713	1.38686048696243e-12	4.89168906313459e-10
AT4G03420	1224.6960025126	0.579982140996089	0.104045228039357	5.57432716449715	2.48488364966893e-08	2.93081038897686e-06
AT4G04640	6448.06478930941	0.35697421686235	0.0592950929250074	6.02029947594193	1.74094661395516e-09	2.82098433577145e-07
AT4G04692	1873.95849893467	0.523555659366981	0.0897176598619911	5.83559201357174	5.35999065582555e-09	7.43452143925627e-07
AT4G04830	529.323099925854	0.528505176739902	0.0992282491195807	5.32615642651315	1.00312750965984e-07	1.0230720448519e-05
AT4G04850	903.303564200531	0.398140831697036	0.0876759213827178	4.54105101398472	5.59744843016126e-06	0.000313059873813342
AT4G05120	155.741256096438	0.474197629199441	0.122177942276627	3.88120490788586	0.000103940217731037	0.00303898059868587
AT4G05150	712.290060394419	0.573081739515689	0.105410258084368	5.43667902849652	5.42827950512756e-08	5.84067867479031e-06
AT4G05180	376.945464066785	0.476650995344947	0.129219782550379	3.68868439442788	0.000225416628836208	0.00548144952421062
AT4G07410	4765.00938565009	0.27739726479038	0.0701975677100717	3.9516649057711	7.76093639617129e-05	0.00242085089421027
AT4G07825	2388.93480477613	0.29455072855386	0.0690257842224983	4.26725653133332	1.97891555319366e-05	0.000835518681357013
AT4G08390	2385.03488399512	0.258484867038772	0.0634937954186505	4.07102560706027	4.6806603264378e-05	0.00165281647127859
AT4G08920	1359.9537986331	0.292789655066168	0.0725569649135958	4.0353073673194	5.45308635116557e-05	0.00185321834765423
AT4G10040	726.867626192236	0.31528320221006	0.0876883083976923	3.59549873832846	0.000323770697626387	0.00717333446872003
AT4G10265	478.342243446423	0.719984707650537	0.106093746100474	6.78630677220777	1.150404029932e-11	3.38062797812898e-09
AT4G10340	1908.72751675932	0.685605183512018	0.100845061539408	6.79859948564855	1.05641051599091e-11	3.15793888383628e-09
AT4G12310	128.284231489773	0.546175009323379	0.126929001943017	4.302996170793	1.68503763621093e-05	0.000737757134763262
AT4G12800	1447.50685926027	0.493350737347139	0.125991912755368	3.91573337175262	9.01298128178252e-05	0.00272242281295375
AT4G14100	432.745061130835	0.398835947969079	0.09817389386619	4.06254587917933	4.85404035575192e-05	0.00168656015406867
AT4G14690	3023.69066293469	0.539766820254519	0.11763532882386	4.58847546609687	4.46494769333843e-06	0.000259776050694972
AT4G15230	1739.32771480845	0.313245623926862	0.085875731691587	3.6476617754111	0.000264637685849722	0.00621274003886651
AT4G15233	977.398498834519	0.445140397387728	0.102478131752647	4.34375988100729	1.40064606290248e-05	0.000646562862029072
AT4G15540	813.083524691462	0.297551208961894	0.0836735248986747	3.55609745522513	0.000376404499004222	0.00804698052248484
AT4G15545	1848.79534444304	0.384177818873327	0.0753215887419834	5.10050073677205	3.38756062206201e-07	2.95143347061865e-05
AT4G15560	3605.551605303	0.350933282998016	0.0771660465496137	4.54776807533329	5.4217835914562e-06	0.000304216452778859
AT4G16380	966.689960870647	0.345994705899315	0.0957358644614373	3.61405527432912	0.000301444752760032	0.00681414488051295
AT4G16690	475.217722239805	0.649893412174356	0.114831310608607	5.65954885239849	1.5177144257991e-08	1.94919501588924e-06
AT4G16745	80.394744186779	0.582946300395528	0.128936621003771	4.52118487251559	6.14944525476297e-06	0.000334007821476147
AT4G17730	3542.45112598848	0.475586222473932	0.0632976736169813	7.51348659907689	5.757303879906e-14	2.64098148325468e-11
AT4G18020	3196.53074577525	0.334569336513152	0.0723414703114438	4.62486226880331	3.74847398912316e-06	0.000226449623774974
AT4G18370	550.483471595501	0.384407125655547	0.0927352557971048	4.14521017224119	3.39502169981445e-05	0.0012709178399216
AT4G18480	9363.65294234916	0.223585015987523	0.0600360784499746	3.72417755723046	0.000195952982217475	0.0049742793641092
AT4G18810	1616.35826822754	0.306719570227425	0.0678409664629141	4.52115567066834	6.15029374693833e-06	0.000334007821476147
AT4G19500	1911.04430656284	0.239448008353711	0.0671887695791668	3.56380999166201	0.000365510580316481	0.00785281591267305
AT4G19510	794.540530376668	0.386065898057225	0.0846063268665188	4.56308543764476	5.04072894342372e-06	0.000285608360853204
AT4G19860	1181.16123746666	0.316873501582294	0.0813621301004612	3.89460675612889	9.83581665232433e-05	0.00292009227941779
AT4G20070	578.783401539885	0.352917233718518	0.0986859876260894	3.57616356899303	0.00034867353587742	0.00761373018267345
AT4G20380	628.046824012705	0.36385045491055	0.0984465802301458	3.69591766478785	0.000219093973389269	0.00538052593572684
AT4G21280	2403.42918741574	0.368463722802707	0.0930697061721732	3.95900812366455	7.52616771479165e-05	0.00237684327575697
AT4G21326	345.621552502643	0.539829106115587	0.103696714317118	5.20584581363609	1.93114947387152e-07	1.8296322173762e-05
AT4G21400	1891.98705160978	0.305147428043398	0.0690080146960708	4.421912866025	9.78309111018319e-06	0.00049307916764057
AT4G21790	3266.53455992362	0.222097561229628	0.061279402794968	3.62434278239841	0.000289697177909174	0.00663509864014433
AT4G21870	1284.21495827598	0.396523307710543	0.0973482763828314	4.07324425705471	4.63627562907196e-05	0.00164048462973163
AT4G22570	265.851640721487	0.513112182692984	0.115883724897948	4.42781920537032	9.51906375036451e-06	0.000481170633538833
AT4G22758	208.948380565381	0.405831229146423	0.116739193098884	3.47639227558019	0.000508208347218026	0.00999015456243326
AT4G22780	435.38302395481	0.5391497742669	0.120957074978971	4.45736451845115	8.29734438168225e-06	0.000430522560249526
AT4G23250	734.547087013963	0.328823924553107	0.0907069858999387	3.62512237939249	0.000288824646891196	0.00662386471931158
AT4G23890	130.62626183219	0.449205597910921	0.128678254760084	3.49092081446433	0.000481358897806419	0.00960182360614125
AT4G24040	1345.09978906841	0.454239125443087	0.10379640942847	4.37625085438162	1.2073805378222e-05	0.000589677852528485
AT4G24110	3529.01370589649	0.513157457610023	0.0929430060809555	5.5212057286274	3.36681297848047e-08	3.8152812693395e-06
AT4G24520	6932.41361843532	0.262015399670077	0.0522031302467229	5.01915112047376	5.19003102927515e-07	4.32619028776791e-05
AT4G24580	389.737381407663	0.360078059727443	0.0990969866943588	3.63359242030253	0.000279502265759358	0.00646134704498101
AT4G25030	865.036476335121	0.356986182085514	0.0843703165243538	4.23118220710324	2.32466260768295e-05	0.000941705614299228
AT4G25050	5573.47138049822	0.378088791617856	0.0685879128120433	5.5124697066371	3.53833106581991e-08	3.93253743712728e-06
AT4G25080	3827.50704766608	0.248749243258344	0.0681631869720361	3.64931943925089	0.000262935977316755	0.00620242717648694
AT4G25100	566.130698468541	1.01693941732141	0.10690392340265	9.51264822611935	1.85869407005396e-21	4.60371968379937e-18
AT4G25170	7894.5873113291	0.195402354691157	0.0517009731661967	3.77947150168762	0.000157161578629694	0.00423116063708329
AT4G25290	341.658103994008	0.49495855357179	0.106664156919483	4.64034562187011	3.47826941015367e-06	0.000213096236866588
AT4G25700	1422.64072125436	0.393299812310736	0.0811363529488303	4.84739328323983	1.25094284320825e-06	9.07483138725715e-05
AT4G26050	877.085761029693	0.499900260396082	0.0914000111439171	5.46936760881731	4.51644135482634e-08	4.9249094471685e-06
AT4G26400	1001.41845760119	0.360756943218921	0.0811488667796052	4.44561899057336	8.76391551950463e-06	0.000448226452145048
AT4G26850	6407.93048524932	0.362887746789273	0.056580035648237	6.41370657744682	1.42023441998919e-10	3.24000320707535e-08
AT4G27130	7058.75306952786	0.26228903913076	0.0592281250914314	4.42845419681715	9.49108687059886e-06	0.000481170633538833
AT4G27440	3922.23597953965	0.319195235340977	0.0707831050041823	4.5094833763243	6.4985686409197e-06	0.000348830288223733
AT4G27450	26178.8896166121	0.556126692158798	0.0912749524239613	6.09287298859007	1.1090205282295e-09	1.96829811410276e-07
AT4G28030	477.402200351726	0.401454422717894	0.0957288163399513	4.19366328830655	2.74485327002413e-05	0.00107670285058096
AT4G28080	9570.07662504158	0.401601500639737	0.0695788399075131	5.77189129875637	7.8386679722973e-09	1.05354128142396e-06
AT4G28740	710.304787764533	0.302092246836887	0.0859972064802257	3.5128146506288	0.000443386664208818	0.0090607884684968
AT4G28750	406.557587329568	0.702061045589444	0.106608667121018	6.58540308727896	4.53652923773727e-11	1.17394543169983e-08
AT4G29220	462.870131937543	0.498630642511626	0.0945365581607323	5.27447425855983	1.33137203388391e-07	1.32662806456777e-05
AT4G30200	4807.19410677436	0.356569865043285	0.077437694718862	4.60460330511922	4.1325284056351e-06	0.000243706726179936
AT4G30210	3847.53248542539	0.271971853011943	0.0679941282134498	3.99993146699606	6.33608297555154e-05	0.00210450204272246
AT4G30370	563.432066118355	0.448797223154416	0.107204346500164	4.1863715213611	2.83449256290246e-05	0.00109942801019246
AT4G30440	3307.84252528709	0.473917241302875	0.121818521722021	3.89035455859753	0.000100097857798135	0.00296335933952206
AT4G31290	5594.25555373351	0.330791345957411	0.0851244489748772	3.88597341822486	0.000101920659413169	0.00299508541170427
AT4G31390	1151.1211859243	0.582867999075289	0.0783844670038422	7.43601406445385	1.03768794531687e-13	4.49785839897595e-11
AT4G31780	1940.37446368292	0.33536820895685	0.0801741054758818	4.18299907390593	2.87688564307752e-05	0.00110853992824047
AT4G32150	715.060229328601	0.36165375351281	0.0953779147240064	3.79179765629519	0.000149560751073571	0.00409003833140941
AT4G32260	4900.01209619589	0.433697414588569	0.0717446152589803	6.04501693991987	1.49394304609115e-09	2.56455292407211e-07
AT4G32690	570.578095513594	0.48529665830693	0.0892153030215587	5.43961228478548	5.33966472070434e-08	5.78619418297324e-06
AT4G32980	346.631509026811	0.46027917582448	0.110960335056373	4.14814154617176	3.35185148431293e-05	0.00126061607451231
AT4G33010	7562.75018287523	0.371188276773994	0.0826248857430826	4.49245131700615	7.04080167212596e-06	0.00037450394295445
AT4G33070	1580.0838410963	0.712336385693556	0.124231590701334	5.73393918303828	9.81245281328414e-09	1.29868936547115e-06
AT4G33560	1288.88187145598	0.991634153696838	0.126477410234688	7.84040526965874	4.49094623264516e-15	2.78085806362863e-12
AT4G33565	92.4497584990712	0.44805246222275	0.128851599472109	3.477275129361	0.000506537748120067	0.00997994486012014
AT4G33630	1216.28819749948	0.274741420909399	0.0734739990399288	3.73930131065948	0.000184532435338504	0.00476932817300478
AT4G34350	4575.67226058847	0.263788516104618	0.0723204027087596	3.64749788751753	0.000264806487987216	0.00621274003886651
AT4G34790	1321.79261957589	0.480379170678824	0.0949914460624464	5.05707819589384	4.25728705462074e-07	3.56583782381712e-05
AT4G35250	708.6309159052	0.370881642098493	0.0968121779350805	3.83093997066356	0.000127654649800585	0.00361649970169389
AT4G35350	30.8781559169737	0.513051687235729	0.118118828238141	4.34352164585785	1.40216654817702e-05	0.000646562862029072
AT4G35770	866.835645069985	0.406576824944831	0.0935662063962016	4.34533835029286	1.39061147385263e-05	0.000646392003583295
AT4G36040	1936.94708798837	0.311305804583348	0.0864285269832635	3.60188719453279	0.000315915453434332	0.00705843058201604
AT4G36190	1319.79712035091	0.344982128177683	0.0807597136877541	4.27171063918709	1.93979178771895e-05	0.000824516045740065
AT4G37280	1040.59698519095	0.282398559356055	0.0803384907001927	3.51510909521453	0.000439573370916297	0.0090347576414828
AT4G37760	1030.28563987218	0.346119403480925	0.0826604582532686	4.18724273727625	2.82363792737215e-05	0.00109767341669907
AT4G37870	162877.238706368	0.305538812462688	0.0717621040594629	4.25766240367639	2.06575585414884e-05	0.000861216505860327
AT4G37920	2259.73145362744	0.295245471481574	0.0755409325110452	3.9084170881582	9.29028190676113e-05	0.00278676310898658
AT4G37930	6972.54888311808	0.312235691278121	0.0676266454124679	4.61705130239325	3.89231071876349e-06	0.00023270649393766
AT4G38932	778.724293319343	0.43662146211837	0.114417214746873	3.81604693912811	0.000135606718494077	0.00381061472487894
AT4G38960	194.072724302432	0.434738582931673	0.115351665136687	3.76881064019773	0.000164027261206963	0.00436181695522442
AT4G38970	14665.1732501767	0.345402986247816	0.0908951685974507	3.80001480361965	0.000144687444350864	0.00398822084285419
AT4G39675	47.9927328194269	0.656341539059971	0.121341269424901	5.40905449704549	6.33583497261356e-08	6.698213826535e-06
AT5G01600	942.240876456856	0.484483158551158	0.103173799871987	4.69579640521414	2.65569959062203e-06	0.00017309969737671
AT5G01810	1771.73880554457	0.312324515145542	0.0881382597536153	3.54357478827725	0.000394741333312887	0.00836677901831153
AT5G02830	696.813067494203	0.324887084896635	0.0875583903378146	3.71051915919386	0.000206834641397477	0.00520478811690776
AT5G02840	1356.16117792225	0.652554404697971	0.0896328258324786	7.28030605570306	3.3306369110742e-13	1.40845323815133e-10
AT5G03230	652.01088532766	0.412644758919042	0.108933903297009	3.78802876267054	0.000151847273924661	0.00411223114075799
AT5G03240	10076.4154353178	0.476071868028015	0.0697755572060558	6.82290313529301	8.92188179393508e-12	2.71381730777625e-09
AT5G03555	384.459427421016	0.54414919947469	0.118621385292917	4.58727739632276	4.49063834226009e-06	0.000260220173500977
AT5G04810	5378.29465002999	0.276712789112989	0.0677045854561919	4.08706127138221	4.36871771508851e-05	0.00156497577983894
AT5G04880	299.994209700604	0.384367243129808	0.109976633840263	3.49499006932771	0.000474079394030829	0.00950241448983412
AT5G05100	2012.7836563959	0.356867849918589	0.0732090640467811	4.87464024523724	1.09006921790779e-06	8.1463879741747e-05
AT5G05430	255.266042737461	0.39239533999447	0.109939490449094	3.56919373003792	0.000358081565036895	0.00774116979377767
AT5G06530	95.8092951554839	0.594101828748421	0.128836355260699	4.6112902491402	4.00177317286213e-06	0.000236801171573664
AT5G07020	1105.48453263199	0.37341579014646	0.090202288668402	4.13975959655742	3.47669971231092e-05	0.00129632300240961
AT5G08050	553.95872896504	0.369263538039298	0.105882314328705	3.48749024216588	0.000487576714894451	0.00969450124178898
AT5G08650	2696.64787438782	0.271937893353923	0.0637375878203491	4.26652314048043	1.98542909631497e-05	0.000835518681357013
AT5G09660	2741.7932922008	0.382627610157954	0.0797066362203453	4.80044859878665	1.58310605983495e-06	0.000109354154842304
AT5G10450	2594.40803552045	0.250253078439084	0.0708866272052884	3.53032847386502	0.000415044035914405	0.00866587374102692
AT5G10470	1382.66251399107	0.273756041778298	0.0717732440518582	3.81417957895983	0.000136636088597328	0.00382713490161627
AT5G10770	125.987282702481	0.855945653038802	0.12641566091972	6.77088302834857	1.27998732642051e-11	3.69873671091315e-09
AT5G13100	1735.03135683075	0.39091583352162	0.0732827180275479	5.33435227354245	9.58862130378971e-08	9.83713113402994e-06
AT5G13630	5607.31054068235	0.88147329033663	0.0859937649783737	10.2504325814588	1.1781507649306e-24	6.80892598745559e-21
AT5G13650	11406.6673449559	0.319217128514029	0.0537775880855808	5.9358766333297	2.92279522292589e-09	4.33123278419564e-07
AT5G13770	303.275917572078	0.473198473691759	0.112318347354273	4.21301136313199	2.5198838089152e-05	0.00099976534276823
AT5G14120	1072.00580074035	0.401772514908871	0.0876865022806966	4.58191973061876	4.60726752588559e-06	0.000264505974714584
AT5G14180	5693.68941793576	0.30034632078387	0.0705730489404238	4.25582180865412	2.08282544812548e-05	0.000861916481463791
AT5G14390	1164.76089823514	0.38626763105018	0.0904257206044202	4.27165665330953	1.94026154494144e-05	0.000824516045740065
AT5G15120	4629.15311976459	0.311428875963504	0.0712931390002115	4.36828677108158	1.25224996037243e-05	0.00060309749480381
AT5G15230	7477.96702945527	0.370950542055166	0.0671817163985657	5.52159965450191	3.35927199040741e-08	3.8152812693395e-06
AT5G15860	1526.87813659872	0.403754088064853	0.088353334007714	4.56976629800525	4.88268386518332e-06	0.000278745837455174
AT5G16110	1509.62371674053	0.342749481091273	0.0834050040534926	4.10945943808656	3.96586363649554e-05	0.00144758197325389
AT5G16880	2234.03968156065	0.313829092162164	0.0789209954677285	3.97649687896412	6.99379163715611e-05	0.0022665113907479
AT5G17170	375.943630796558	0.705123143749202	0.10185432110235	6.92285939484734	4.42617042246581e-12	1.44794231669268e-09
AT5G17230	3452.3615739784	0.466743321302507	0.0796488847843309	5.86001075302347	4.62837199077952e-09	6.52412305497036e-07
AT5G17290	494.694284207742	0.359580618449868	0.100957229344711	3.561712427964	0.000368443824024767	0.00789626578608333
AT5G17300	316.437651388773	0.613845475718949	0.120765529881741	5.08295269618785	3.71612273547559e-07	3.17389832451605e-05
AT5G18200	828.748245217692	0.455052080619923	0.0954163774100842	4.76911923268877	1.85033125167549e-06	0.000125808012711959
AT5G18650	5673.85909916774	0.326812141013393	0.0868536224366924	3.76279229172745	0.000168026749234844	0.00444770653165455
AT5G19140	5004.36308533834	0.603394044369533	0.0808636901369554	7.46186630053106	8.53054249913451e-14	3.79237297051267e-11
AT5G19330	3511.77917802525	0.241749902541362	0.05939911581959	4.06992426075191	4.70284241526206e-05	0.00165727402024011
AT5G19550	11160.1558936058	0.546365366095975	0.0680384030056033	8.03024971134286	9.72744706172659e-16	7.02726988150898e-13
AT5G19940	1189.81974805198	0.437319824712484	0.0879763695530542	4.97087828168174	6.66502841607043e-07	5.34991956841801e-05
AT5G20250	14056.5399783861	0.332044053534409	0.0788717396383827	4.20992430313811	2.55456263436019e-05	0.00101121020444149
AT5G20520	1673.98992179321	0.371296380502151	0.0914802955001032	4.05875799233434	4.93344085082118e-05	0.00171071994943075
AT5G20830	185.276511885161	1.05194586934241	0.122361850310767	8.59700851753009	8.18209165363693e-18	9.45740700605048e-15
AT5G21222	1400.48163331624	0.305629431949214	0.08128423064254	3.76000891603768	0.000169907301303088	0.00448094429186273
AT5G21940	1089.18569388888	0.375934667065545	0.103318261458756	3.63860813913923	0.000274115523146334	0.00638792330686981
AT5G22090	814.408082909227	0.372738992151369	0.0801688940229056	4.6494216577925	3.32867086601191e-06	0.000207598904586023
AT5G22740	3169.07494634579	0.44540159094779	0.0801864792823238	5.55457222881181	2.78292424732213e-08	3.23827789262223e-06
AT5G23060	420.944146977039	0.860103242819102	0.100920554090982	8.52257749242738	1.56041179880402e-17	1.69090123547901e-14
AT5G23380	610.978524771664	0.631363943791699	0.0898840784250214	7.02420222640836	2.15292797876115e-12	7.31911084230605e-10
AT5G24120	61.7858231055245	0.4625845454539	0.127509407880419	3.62784639301063	0.000285795201482985	0.00657177347919364
AT5G24380	144.83215636142	0.42981734178551	0.123085430217313	3.49202453147091	0.000479374218462145	0.00957533433144778
AT5G26200	266.710953976442	0.932126789151185	0.119314942912477	7.8123222992693	5.61437693147029e-15	3.3566230082011e-12
AT5G26270	170.735832909461	0.624061316815301	0.121745959900376	5.12593039905361	2.96071974961979e-07	2.64602881540762e-05
AT5G26570	7039.3720182195	0.234092564271228	0.0605268631173804	3.86758130546514	0.000109920184815621	0.00318695010758067
AT5G35630	3697.18110151308	0.460563486851346	0.0904368021752448	5.09265559787137	3.53082732202374e-07	3.03056852025978e-05
AT5G35935	826.338141107739	0.760803815593103	0.0899637243179045	8.45678434681798	2.74851536343942e-17	2.80316231595957e-14
AT5G39110	124.755207389503	0.438242727712226	0.116716487047239	3.75476283427599	0.000173505689882336	0.00454214382769481
AT5G39890	2140.47303824187	0.44955851915282	0.126896373016194	3.54272158035161	0.000396020568955891	0.00837342027385029
AT5G40890	1168.69522350268	0.413183148344214	0.0955662695519926	4.32352492444442	1.53555780824368e-05	0.000695130581705718
AT5G40950	7858.64942115302	0.189376520802739	0.0526435002805319	3.5973390787765	0.000321489269294451	0.00714528034029523
AT5G42760	171.064773447365	0.42160794183812	0.118993589598366	3.54311474476192	0.000395430607433392	0.00837115491047637
AT5G43060	2937.00278136322	0.393463483502923	0.0756168180935208	5.20338587926694	1.9568994188889e-07	1.84395228938564e-05
AT5G43460	3105.36526739321	0.219924690611406	0.0610003843040583	3.60530008327792	0.000311792436099192	0.00697529968656488
AT5G43910	202.535002717968	0.461165432055894	0.114050771530313	4.0435099725154	5.26569154371439e-05	0.00179768518902296
AT5G44510	503.753249170177	0.390515909943909	0.0951926907072329	4.10237285071549	4.08934589602261e-05	0.00148328617458661
AT5G44870	137.122992389216	0.535187423704935	0.122930036609516	4.35359362500594	1.33923860668919e-05	0.000630367418896257
AT5G45060	697.351329311793	0.385180714466772	0.0892344339385769	4.31650314195868	1.58520425764403e-05	0.000706536540335016
AT5G45680	758.766595122038	0.378679616243799	0.086575982160363	4.37395691962672	1.2201446775527e-05	0.000594237876949685
AT5G46390	401.594303323593	0.357339377985268	0.10009576726642	3.56997491246712	0.000357015417691018	0.00773382417792477
AT5G46410	851.750063993109	0.362414575980222	0.0881055491172703	4.11341373626582	3.8985076218772e-05	0.00142599842084614
AT5G46450	484.925583975227	0.482775498229067	0.0968247964255185	4.98607294878681	6.161888704022e-07	5.01571954696401e-05
AT5G46840	5368.21693320335	0.259603070578332	0.0735836612620117	3.52799882645082	0.000418714012982865	0.00869420785281068
AT5G47110	7940.19133859965	0.437493101452707	0.0731766490549819	5.97858889553678	2.25078776790352e-09	3.48429984999208e-07
AT5G47435	3863.00038878596	0.285671338787294	0.060283338989983	4.73881081528617	2.14976091062072e-06	0.000142261659039473
AT5G47540	2215.60754559473	0.310932705619805	0.0737851906211231	4.21402591769941	2.50858480208592e-05	0.000997565213269856
AT5G47550	3369.09220670537	0.444750260946769	0.0940173632405609	4.73051195669881	2.2395433522748e-06	0.000147080313036896
AT5G47560	324.959941494611	0.479211407055962	0.111423078680182	4.30082719605554	1.70161718711294e-05	0.000741272331411158
AT5G47910	4253.09184128956	0.427604139039009	0.0832660697912403	5.13539476657266	2.81552390252698e-07	2.55578813727815e-05
AT5G48412	2032.55694918409	0.442911557726097	0.0951232831606836	4.65618451139796	3.22123272877673e-06	0.000203831142523836
AT5G48545	607.922598666775	0.420238169831873	0.0870973560558046	4.82492453114903	1.40056290421091e-06	9.87112180211739e-05
AT5G48620	1876.71551602194	0.315531128496688	0.0728284871872686	4.3325234490364	1.47409957033748e-05	0.000670812030197144
AT5G48850	510.512616670574	0.590208015151063	0.108579389599507	5.43572787918622	5.45731886789728e-08	5.84067867479031e-06
AT5G49360	1362.51307952748	0.486380551035505	0.129032278759778	3.76944866594978	0.000163608553271386	0.00435736573981458
AT5G51010	330.831434475805	0.495063915120903	0.114883862703405	4.30925548176429	1.63805053862656e-05	0.000724503067313961
AT5G51070	1769.34687288203	0.35471465394645	0.079034254870695	4.48811283824698	7.18568683317924e-06	0.00037983365339531
AT5G51110	2901.66001157307	0.373789732802613	0.0629453416069042	5.93832241211657	2.87953337035415e-09	4.30390944613796e-07
AT5G52440	3471.33539003765	0.327825673192219	0.0761747377623448	4.30360094202086	1.6804423082887e-05	0.000737607816230618
AT5G52780	535.821256037419	0.368812690876197	0.101450491393952	3.63539580546757	0.000277554160188037	0.00642487854384536
AT5G52882	1094.43234204334	0.493365573814433	0.106582912004407	4.62893689556947	3.67547740825061e-06	0.000223597990541225
AT5G52960	1562.5004411508	0.316080410268566	0.0767930719152649	4.11600164422822	3.8550155492704e-05	0.00141907132894374
AT5G53580	2542.92211066003	0.278508192041687	0.0700945806274459	3.97331989932237	7.08777548467734e-05	0.00228416080582408
AT5G53970	248.626838507853	0.406298708493963	0.112953731558829	3.59703661744325	0.000321863187551654	0.00714528034029523
AT5G54270	656.8746471745	0.710955298439622	0.128874026877595	5.516668607825	3.4548602240282e-08	3.86453977833554e-06
AT5G54390	3273.51140348496	0.436304928709112	0.0675053235801789	6.46326697761688	1.0246627528427e-10	2.40075713632252e-08
AT5G54470	79.3059361747911	0.524594324957476	0.128088416353336	4.095564141494	4.21141603985282e-05	0.0015211985687285
AT5G55930	752.720455011701	0.479090776294595	0.0977737546262673	4.89999364477597	9.5839755394721e-07	7.25619947176277e-05
AT5G56260	15736.4292918431	0.368058487808135	0.0586410283845776	6.27646714164605	3.46352539273428e-10	6.98262828595662e-08
AT5G56290	4732.34683194629	0.207529545245661	0.0555616931347207	3.73511917180896	0.000187626315394589	0.00481725355728679
AT5G56750	740.621145840741	0.388791392756865	0.0969459923746558	4.01039159261322	6.06181278670534e-05	0.00202895193235323
AT5G57345	310.303496527093	0.405687964516466	0.104302427128712	3.8895352264031	0.000100436389688821	0.00296335933952206
AT5G57350	2241.54917819757	0.266981936498101	0.070344089320184	3.79537128248094	0.000147422666631936	0.00404432625643117
AT5G58140	1120.31556824875	0.323789718136849	0.077320515564882	4.18763009754051	2.81882443812089e-05	0.00109767341669907
AT5G58330	4617.75644594617	0.248286897314872	0.062735908311595	3.95765206875921	7.56901003227214e-05	0.00238360058403395
AT5G59400	121.062552397093	0.500580022622691	0.128135876769968	3.90663438875391	9.35906005201068e-05	0.00280254547809605
AT5G59540	44.3086833851679	0.654980545543892	0.124660321291444	5.25412207155	1.48732213142264e-07	1.44871860194414e-05
AT5G59680	210.012289388149	0.443071475497293	0.116865742529191	3.79128618796583	0.00014986913781978	0.00409201749845567
AT5G61410	4571.89885786523	0.543689938947633	0.0712913286726656	7.62631233097068	2.4156416465925e-14	1.16339985746169e-11
AT5G61440	277.716203018372	0.530390015181715	0.126720300302284	4.18551734739028	2.84517337444457e-05	0.00110110749924375
AT5G61670	406.323287867052	0.384931437461967	0.101180217032578	3.80441403222161	0.000142140264654753	0.00393678579646023
AT5G61960	3776.1918791738	0.29107499698518	0.0625873134566107	4.65070284870065	3.30805685112782e-06	0.000207058085504889
AT5G62130	185.691222077617	0.45171282100559	0.119047541070014	3.79439018181762	0.000148006770980234	0.00405393585348389
AT5G62630	949.086081965705	0.365108534349565	0.0972828477570018	3.7530617448777	0.000174687805387439	0.00456135115934852
AT5G63190	2133.99387715112	0.371801872869095	0.0830141877843242	4.47877504788769	7.50725947075319e-06	0.000394426862739148
AT5G63650	526.415443614341	0.373341393714194	0.0933282629662472	4.00030367916754	6.32612501122506e-05	0.00210450204272246
AT5G64040	503.498018109549	0.747704756742652	0.107706839964702	6.94203596528957	3.86488781656973e-12	1.28864278776319e-09
AT5G64840	7392.76384700495	0.446575990433306	0.0725658912216325	6.15407573606948	7.55165924915804e-10	1.39287944746704e-07
AT5G64920	1608.48577190323	0.268306784269391	0.074322401076512	3.61003923962548	0.000306150687169035	0.00687570027737918
AT5G64940	3535.18257568861	0.47877721134047	0.0613666505261861	7.80191206844781	6.09761306895983e-15	3.52401384632085e-12
AT5G65207	238.844082688538	0.834247390473894	0.12197448564693	6.83952374178256	7.94568902320757e-12	2.46004207650666e-09
AT5G66190	3565.15533612865	0.3428200963197	0.0741079879975906	4.6259533632305	3.72879202403131e-06	0.000226048238156136
AT5G66260	636.239556957577	0.703316632578863	0.0989833335981141	7.10540458694213	1.19970564028806e-12	4.3334367481905e-10
AT5G66570	6055.57894021507	0.618672642260179	0.093135087665372	6.64274504666842	3.07894169167912e-11	8.34104547661448e-09
AT5G66985	1334.2556507177	0.864722325528396	0.104616696615794	8.26562445098128	1.38965384729668e-16	1.14732468592523e-13
AT5G67030	2172.54331862462	0.329697661715529	0.0727607238095166	4.53125868536793	5.86332875351881e-06	0.000325828185668298
AT5G67260	3762.59136426455	0.282109661867101	0.0606180636824946	4.6538877148029	3.2573423197767e-06	0.000204973016136265
AT5G67380	2323.94798013175	0.278770481415774	0.068813235181886	4.05111721137559	5.09736634438578e-05	0.00175702062980041
AT1G03230	3828.91971355767	-0.270638503701664	0.0747130538687986	-3.62237239260658	0.000291913473550135	0.00667703931980506
AT1G03360	882.148764100753	-0.332230137553231	0.0823386026919932	-4.03492562044095	5.46195971652619e-05	0.00185321834765423
AT1G03530	1504.61204960882	-0.258302047226644	0.0734958576990595	-3.51451163797969	0.000440563366860534	0.0090347576414828
AT1G04660	317.424621668266	-0.961623298743023	0.122523666912788	-7.84846979341146	4.21144026496012e-15	2.70436856718069e-12
AT1G07260	314.196812771063	-0.415645079797237	0.10846758718779	-3.83197497587578	0.000127118671812159	0.00361308775717905
AT1G07985	4323.93217378818	-0.334829013071209	0.0946747870455395	-3.53662282768223	0.000405277998360384	0.0085172241643301
AT1G09590	14589.3494806693	-0.220112740905261	0.062501406698964	-3.52172459038284	0.000428749317921042	0.00887071082829955
AT1G10580	1976.72656011721	-0.264063296355891	0.067196046434604	-3.92974453657598	8.50361577603979e-05	0.00260027672530825
AT1G11475	944.052520074688	-0.294412288299481	0.0805212580882032	-3.65632995918893	0.000255851989995932	0.00606834719911008
AT1G13609	276.688210949661	-0.60812610949627	0.11800715873367	-5.15329846105988	2.5594412087312e-07	2.34791490354399e-05
AT1G14980	7449.85086010231	-0.419896172753934	0.0697159196923428	-6.02295967129088	1.71256126643402e-09	2.801168607305e-07
AT1G15810	1729.67020773382	-0.281475640459575	0.0800836073425936	-3.51477224615315	0.000440131279411443	0.0090347576414828
AT1G16470	2198.44918527071	-0.222748479337179	0.0637668814834302	-3.49316877594304	0.000477324723477102	0.00954539337444752
AT1G17180	54.9270691788342	-0.569708617355462	0.12828564694294	-4.4409381012738	8.95675580522326e-06	0.000456741859267532
AT1G18800	3153.56135228733	-0.269405925317677	0.0724493539317223	-3.71854144581566	0.000200376419345524	0.00505695248706359
AT1G19180	414.728819255037	-0.373958567223866	0.101315956660385	-3.69101353380484	0.000223362251254703	0.00545444325669583
AT1G20200	3118.5922622829	-0.245084121417963	0.065786878052959	-3.72542562698701	0.000194985937484754	0.0049569885397517
AT1G20330	1095.08161109507	-0.292388189338368	0.0796970226839018	-3.66874670460467	0.000243742418713685	0.00585179028927171
AT1G20370	941.875309584302	-0.278159111870924	0.0782891000052861	-3.55297368154881	0.000380902571118481	0.00811253244157894
AT1G21090	719.8874427564	-0.396487763147143	0.0852014150909528	-4.65353495272222	3.26292262392485e-06	0.000204973016136265
AT1G23020	2030.0656382678	-0.311710056753023	0.0655695560152544	-4.75388390124992	1.99545653239678e-06	0.000134619553924885
AT1G23100	657.538006171133	-0.477704499269759	0.100737887423275	-4.74205397282716	2.1156223901622e-06	0.000140665600055908
AT1G24100	2206.37852428771	-0.349079245559384	0.0835439237282822	-4.17839179656833	2.93577607367212e-05	0.001126116937286
AT1G25310	183.33898449484	-0.574965106134443	0.119593647967181	-4.80765589065588	1.52710328276828e-06	0.000106761760954179
AT1G30960	521.062875852677	-0.343434639491884	0.0910117695966431	-3.77351897467722	0.000160960971186838	0.00430669956548982
AT1G33040	2312.7326641735	-0.405207459174344	0.0833017442586953	-4.86433342759264	1.14843176051131e-06	8.50919224946375e-05
AT1G41880	14456.090828902	-0.275661487259607	0.0754402742427878	-3.65403612362877	0.000258149923945955	0.0061032461095277
AT1G47395	345.046929480283	-0.927729867981957	0.116551855156707	-7.95980352894943	1.72312669098335e-15	1.15943112935182e-12
AT1G47400	64.2152005703601	-0.521519457790142	0.128979536726161	-4.04342790358591	5.26753587692526e-05	0.00179768518902296
AT1G48470	965.122263357882	-0.631585097754935	0.0970159751413152	-6.51011440986866	7.50935887316182e-11	1.85996091632685e-08
AT1G48920	29337.7911109426	-0.232212049179893	0.0629306323118425	-3.68996847241584	0.000224281846375162	0.00546161257618246
AT1G51380	416.959415466371	-0.365954046629296	0.1008546178127	-3.62853039916248	0.000285039190762795	0.00657081425847494
AT1G51510	2558.64518859701	-0.255515118584691	0.0663439895065243	-3.8513680061336	0.000117459834043651	0.0033717195408093
AT1G51940	529.807223287179	-0.338700531295701	0.0923278636572678	-3.66845411427474	0.000244021477629683	0.00585179028927171
AT1G52100	107.726844904347	-0.509789320412497	0.1291358620847	-3.94769750387486	7.89064161445739e-05	0.00244299900556183
AT1G52930	2122.26813112558	-0.291705165873625	0.07427918383117	-3.92714554506475	8.59599678663496e-05	0.002623897751526
AT1G54990	1300.95109501758	-0.256080765593245	0.0716393693102818	-3.57458151933356	0.000350788508778227	0.00763108050840264
AT1G55040	700.119941833197	-0.337531258411243	0.091056279597145	-3.70684218490546	0.000209859623447094	0.00525042734679034
AT1G56110	11880.8021703729	-0.411999971184204	0.0666267678799214	-6.18370039991635	6.26161548667895e-10	1.18004227508739e-07
AT1G56340	12168.2168133483	-0.232752989023598	0.0593510266004241	-3.92163375017232	8.79506063313865e-05	0.00266588743456919
AT1G56430	51.7805677727509	-0.506915086656949	0.12689855394203	-3.99464825177219	6.47903702964606e-05	0.00213968655276197
AT1G56450	4074.37092232383	-0.276675741540794	0.05590239831114	-4.94926425161368	7.44945487811869e-07	5.8699626296057e-05
AT1G60640	2653.71682189324	-0.443826429345493	0.0997315821498421	-4.45020944998811	8.57865827839346e-06	0.000440049636777473
AT1G61730	1786.33776251496	-0.316702039233557	0.0782739609221651	-4.04607145853373	5.20843397081647e-05	0.00178819461754487
AT1G61870	2385.74136430717	-0.287913190303104	0.0671392964225017	-4.28829620869559	1.80048885182554e-05	0.000776539196839582
AT1G63000	2180.52625069636	-0.314934909400047	0.0692418259791705	-4.54833339454084	5.40724259523853e-06	0.000304216452778859
AT1G63300	505.468108351822	-0.37250911644097	0.101759209562305	-3.66069192207011	0.000251535058916794	0.00599878246423572
AT1G64600	777.428064220643	-0.313284641858624	0.0859634219339203	-3.64439472988226	0.00026802180771269	0.00627967851638191
AT1G67250	1212.11930988443	-0.420039686407934	0.0743497119153038	-5.6495133012274	1.60902735775164e-08	2.03630046194875e-06
AT1G68560	37631.8649271181	-0.29319085340897	0.0546283993474946	-5.36700428551759	8.00551553458557e-08	8.41209868719058e-06
AT1G73620	443.08996338696	-0.402120494785698	0.10703864322415	-3.75677869854551	0.000172114572715015	0.00452825866727303
AT1G74030	786.524549899484	-0.369894414225436	0.0909795822243056	-4.06568600538833	4.78913797643071e-05	0.00167421199796325
AT1G75500	733.902335602157	-0.368719210025164	0.0806902828375114	-4.56956150181882	4.88745729532663e-06	0.000278745837455174
AT1G75990	1110.73218205655	-0.279568170379236	0.0783817241347882	-3.56675198798231	0.000361433250762278	0.00778450894623152
AT1G76790	6090.49643786778	-0.400184857415692	0.0652319362024714	-6.13479961982993	8.52665993066026e-10	1.55616031450303e-07
AT1G79470	1102.82708168349	-0.3313837351031	0.0887273026606778	-3.73485641021254	0.000187822321186173	0.00481725355728679
AT1G80090	715.498672627479	-0.59019490262473	0.114372310246241	-5.16029536654504	2.46560533091617e-07	2.27521179207405e-05
AT1G80270	1795.83038462068	-0.305434126379197	0.0732675622138113	-4.168749677898	3.06275132901335e-05	0.00116964719256461
AT2G02130	1911.09785081835	-0.365432118955812	0.10439574393621	-3.50045035532393	0.000464472742667619	0.009363986526013
AT2G02850	876.00255918685	-0.4180183928686	0.0980683772768656	-4.26251972833663	2.02134646875589e-05	0.000848573972767304
AT2G03090	4993.39621768306	-0.440525062625277	0.0744144802517613	-5.9198836185495	3.22169518715174e-09	4.73370772498618e-07
AT2G05840	3720.09325269469	-0.252959152712031	0.0595881787173732	-4.24512307905593	2.18473467789603e-05	0.000899737050958704
AT2G14750	1169.82894466683	-0.28415902277018	0.0789531992593598	-3.59908180334432	0.000319342732003899	0.00711666360859075
AT2G15000	1833.49253492399	-0.287258161480679	0.0745409570998977	-3.85369564138683	0.000116348213206401	0.00334735788088261
AT2G15010	1594.86284458876	-0.319155783833299	0.0857193224810172	-3.72326535716584	0.000196662632977787	0.00497771785484505
AT2G15490	218.304917644369	-0.510995108441431	0.118400285225266	-4.31582666772484	1.59006715189735e-05	0.000706886776399902
AT2G16570	1320.04888629411	-0.368675798677455	0.0872461905468903	-4.22569508612885	2.38204355381612e-05	0.000958233669050207
AT2G16600	17994.8153710747	-0.323808745065027	0.0659117082943755	-4.91276517396317	8.9800807109604e-07	6.85888279148156e-05
AT2G17560	1784.51117274618	-0.284593503871931	0.0796041637074062	-3.5751082684316	0.000350082992111343	0.00762530014726942
AT2G17870	1313.43883020092	-0.336102455323409	0.0960962830543023	-3.49755937108913	0.000469536188950636	0.00943316158056329
AT2G18340	638.891571225072	-0.448514510954278	0.108031408534487	-4.1517047406736	3.30007846658689e-05	0.00124927424571361
AT2G19520	3012.54101754038	-0.30642996083375	0.0722871316146342	-4.23906653908114	2.24451129577459e-05	0.000919984322603779
AT2G21130	249.446745487398	-0.392155310039172	0.111703240212938	-3.51068876150425	0.000446947360681813	0.00909527387265407
AT2G22230	1004.4919277477	-0.278143630199488	0.0768530441519167	-3.61916217202376	0.00029555838081038	0.00670731833310257
AT2G27020	4093.52569516962	-0.245869833360804	0.0646267386735946	-3.8044598630081	0.000142113952006581	0.00393678579646023
AT2G27040	2115.13877030962	-0.242133355333086	0.0688116669597679	-3.51878345680325	0.00043353040964906	0.00892701929037458
AT2G28420	848.388401581697	-0.457486678854024	0.125838619377202	-3.6355030047072	0.000277438759894314	0.00642487854384536
AT2G28790	985.312245656217	-0.384846610179483	0.109570388042807	-3.51232314728257	0.000444207532484847	0.0090607884684968
AT2G29140	2826.5236795413	-0.230380230485977	0.0641378470681263	-3.59195453257528	0.00032820712179758	0.00723056553713651
AT2G29380	172.139294014811	-0.471414993948745	0.125044392480669	-3.76998108109184	0.000163259922815412	0.00435477006426708
AT2G29550	1687.18546252989	-0.417938161198757	0.0848910339628641	-4.92323089599292	8.5126911314301e-07	6.55969061496601e-05
AT2G30870	1808.86929350904	-0.272594378648457	0.0690633656515479	-3.947018452935	7.9130460231313e-05	0.00244556848394029
AT2G32220	764.955318105753	-0.385790412388656	0.102525465069555	-3.76287405404044	0.00016797180473387	0.00444770653165455
AT2G33210	4329.931669631	-0.265536713260806	0.0680637733020754	-3.90129286665201	9.56803109440022e-05	0.00285035263083696
AT2G34260	841.770844195909	-0.494358391981005	0.0874856155317101	-5.65073914124568	1.59759377925923e-08	2.03630046194875e-06
AT2G35240	1990.10757863936	-0.279420700443649	0.0757888272576365	-3.6868323545077	0.000227062833614196	0.00550603553734675
AT2G35310	413.839118574678	-0.405582292735204	0.0995169336549513	-4.07551034622363	4.5913540732408e-05	0.0016279120024918
AT2G36490	517.737770211048	-0.395800048760615	0.0930023332888187	-4.25580772830137	2.08295654477638e-05	0.000861916481463791
AT2G36640	5139.46100662348	-0.482544272918471	0.122209784841782	-3.94849130569368	7.86452717666748e-05	0.00244299900556183
AT2G37230	2185.75553390097	-0.320717655752798	0.0717907946055205	-4.4673924771984	7.91787853927566e-06	0.00041349451239145
AT2G38465	355.166850349872	-0.473820566231896	0.109423323315903	-4.33016062639575	1.49000615667475e-05	0.000676275569225832
AT2G38540	1898.633727312	-0.588142717582966	0.08838335426288	-6.6544511971524	2.8435908763194e-11	7.82574263708347e-09
AT2G39460	29177.8765412197	-0.256694123414417	0.0670395371692865	-3.82899605595754	0.000128667068699089	0.00362736526358506
AT2G39795	803.16838830815	-0.340684120143374	0.0911290967341254	-3.73847796535656	0.000185137715912473	0.00477666327156317
AT2G40080	1163.48603098096	-0.436468903254227	0.102912469988461	-4.24116633584993	2.22361265560539e-05	0.000913578109547066
AT2G40660	2323.22967599648	-0.226369824314469	0.0622350545563893	-3.63733631998928	0.000275472137373013	0.00640066698661284
AT2G41240	55.6130101119188	-0.953908820299232	0.126971410572806	-7.51278430314246	5.78828563638701e-14	2.64098148325468e-11
AT2G42710	1724.46281224918	-0.270908163722025	0.0748383419554987	-3.61991135350266	0.000294703961328354	0.00670731833310257
AT2G47470	6482.34623566512	-0.212893118248089	0.0573574900498756	-3.71168818689532	0.00020588151542939	0.00518833388737612
AT2G47640	1167.73522984088	-0.286775006672065	0.0780152287425133	-3.67588496879958	0.000237026314409757	0.0056998089309797
AT2G47990	1332.71480963836	-0.329826039039145	0.0912873919232752	-3.61305139833939	0.000302614688790868	0.00682420074475806
AT3G01800	566.591390490439	-0.30890349228332	0.0878979922152723	-3.51434070902075	0.00044084698146813	0.0090347576414828
AT3G02710	1311.49698687548	-0.275199730715488	0.0723814284678872	-3.80207653455725	0.000143488384119009	0.00396146752206271
AT3G03060	1390.53417839527	-0.398818184931606	0.07229099214725	-5.51684481130444	3.45139952252701e-08	3.86453977833554e-06
AT3G04710	991.232548825293	-0.33133293184117	0.0798347101110783	-4.15023654974345	3.32131850286838e-05	0.00125312302796759
AT3G04770	979.642199660735	-0.496048027366642	0.0803469224265881	-6.1738273525022	6.66563275102355e-10	1.24267463050803e-07
AT3G05130	1455.48813954153	-0.343909455782427	0.0963394059644597	-3.56976932065886	0.000357295718451825	0.00773382417792477
AT3G07770	6193.42313113505	-0.27309485931049	0.0639561515982122	-4.27003270969361	1.95444301776313e-05	0.000828511810317289
AT3G09440	8247.18538960837	-0.370138396628485	0.0592172748300396	-6.25051385243283	4.09104445188539e-10	8.06028735304418e-08
AT3G10110	339.047910763709	-0.388678788342004	0.106374711404229	-3.65386456246169	0.000258322567182571	0.0061032461095277
AT3G10190	86.747303385173	-0.467615809008421	0.1289824581179	-3.62542174983969	0.000288490243854969	0.00662386471931158
AT3G10530	1650.55743687205	-0.32547895843147	0.0821084823912857	-3.96401137802559	7.37007373539714e-05	0.00234033586857721
AT3G11250	2818.75257226417	-0.396979098004534	0.0624182399765996	-6.35998544901875	2.0177286252771e-10	4.31893566729067e-08
AT3G11830	6055.76983233427	-0.204245647235122	0.056485755094642	-3.61587885109985	0.000299330350829474	0.00677518227504103
AT3G12580	1857.6258075946	-0.522276526421141	0.0865884864149923	-6.03170869528806	1.62235033317286e-09	2.68081461228439e-07
AT3G12860	998.356506493659	-0.389789765183982	0.0902532182670238	-4.31884616048535	1.56847061842908e-05	0.000702691048638847
AT3G13860	2143.82873055327	-0.255245257146389	0.0673398561594824	-3.79040395545078	0.000150402481929386	0.00410012300580456
AT3G13940	1427.80709862211	-0.312277762563779	0.0895650875321219	-3.48660143330718	0.000489199829472917	0.00971563189393062
AT3G14360	511.894416681856	-0.371421463409805	0.0988948986476755	-3.75571913707133	0.000172844446754935	0.00453370199370206
AT3G15000	9782.72243941948	-0.310005738651535	0.0709784647500279	-4.36760276153216	1.25617697823285e-05	0.000603312921013884
AT3G15140	641.523622466695	-0.32394908925625	0.091783348386654	-3.52949739740977	0.000416349799646754	0.00866587374102692
AT3G15280	990.745145274334	-0.456885448764814	0.128386549208134	-3.55867068304901	0.000372736532187475	0.007978402463045
AT3G15357	982.211228132681	-0.535738688867158	0.0888220967121129	-6.03159246064158	1.62351790454413e-09	2.68081461228439e-07
AT3G15460	871.454707504657	-0.334560213201765	0.0871382666768132	-3.83941781218365	0.000123326404166304	0.00352262470417689
AT3G15670	22353.4726944181	-0.502531399657167	0.0902586035758153	-5.56768418464453	2.58147151746822e-08	3.02415899796378e-06
AT3G15680	188.853863756074	-0.607618239116465	0.118446665676459	-5.1298889305689	2.89913186482234e-07	2.60441182757978e-05
AT3G16810	2252.97150021772	-0.23733994782219	0.0674463309547717	-3.51894527785872	0.000433266065499845	0.00892701929037458
AT3G17520	15903.2196983843	-0.33249353348411	0.0880331590073093	-3.77691244110079	0.00015878452053797	0.00426822638308112
AT3G17820	6243.20729857961	-0.247099540242777	0.0613179089901221	-4.02981028401642	5.58218871780339e-05	0.00189031226541553
AT3G18240	1409.55912206883	-0.293980259590447	0.0770468498297109	-3.81560388569037	0.000135850285635171	0.0038112819617194
AT3G18290	2794.96036780778	-0.321666954086232	0.0721740948829615	-4.45682006276423	8.31843682567719e-06	0.000430522560249526
AT3G19508	536.495446582045	-0.384188259684621	0.10141417097511	-3.78830942451732	0.000151675873586039	0.00411223114075799
AT3G21540	1916.96386596564	-0.302252647668633	0.0761661694770646	-3.96833200020185	7.23774542290374e-05	0.00230772451380689
AT3G21800	283.605913110192	-0.522546601155191	0.110198389137202	-4.74187150326303	2.11752921989803e-06	0.000140665600055908
AT3G22310	5260.05609115752	-0.239477337117326	0.0666199729147759	-3.59467779165385	0.000324793286293592	0.00718273724203866
AT3G22330	2617.95142777903	-0.303398529039809	0.0696048106106848	-4.35887299136241	1.30733953994751e-05	0.00061930745747568
AT3G22660	4377.01931584375	-0.384850488729518	0.0805711965680717	-4.7765269118769	1.78348694375924e-06	0.00012174053791692
AT3G23390	8774.21803766726	-0.339306383473294	0.0725324091225886	-4.6779968786067	2.89690955266823e-06	0.000186716051390936
AT3G23990	11714.6115003732	-0.21741711861261	0.0550608405433794	-3.94867053366755	7.85864226455891e-05	0.00244299900556183
AT3G24660	564.445321085221	-0.333508665878971	0.0875073609249016	-3.81120699280585	0.000138289906006381	0.00386098291519909
AT3G25230	6722.76107728683	-0.308631623368307	0.0825644463314584	-3.73806931532361	0.000185438826692257	0.00477732299731108
AT3G25700	1367.84581604141	-0.33251028482461	0.0883780225800756	-3.76236393525706	0.000168314882390858	0.0044485418153852
AT3G26340	984.753964407227	-0.317768756892848	0.0820829606049866	-3.87131207927634	0.000108251094352269	0.00314908972127457
AT3G27060	2108.11410133735	-0.394283461407885	0.0686202317511599	-5.7458777294383	9.14453708365077e-09	1.21959987658721e-06
AT3G27080	1719.19129198387	-0.26536986596752	0.0763281925713863	-3.47669526851866	0.00050763442425926	0.00999015456243326
AT3G27280	1945.0299178767	-0.389505403529319	0.0692732506652421	-5.62273893297682	1.87953338161679e-08	2.28620239950462e-06
AT3G29360	2158.87520380157	-0.244229321268914	0.0644791461907087	-3.78772573300772	0.000152032539002531	0.00411223114075799
AT3G44750	6265.69761414433	-0.288305207299317	0.0757166932990515	-3.80768354688475	0.000140274617875187	0.00390382235107544
AT3G48460	652.676829827332	-0.390526348027467	0.0875275110888108	-4.46175543174323	8.1290972303273e-06	0.000423250113451696
AT3G49910	33013.7454866877	-0.26145097530559	0.0639004630477155	-4.09153490969792	4.28527421102408e-05	0.00154465871664731
AT3G50980	2129.37408837714	-0.352290721655767	0.0965664376431166	-3.64816938735732	0.000264115492832519	0.00621274003886651
AT3G51260	3752.20083084127	-0.234085695848747	0.0575857433767243	-4.0649939051297	4.80337172059082e-05	0.00167421199796325
AT3G51670	1011.16946802336	-0.434796957148851	0.0836647846774142	-5.19689327863922	2.02646621460756e-07	1.89918222858734e-05
AT3G53870	18996.1501620168	-0.230088434021569	0.0632144858078924	-3.63980551421083	0.000272844041063256	0.0063668505840575
AT3G54470	4807.17645332772	-0.295115100773326	0.06856821278124	-4.30396372900751	1.6776914208019e-05	0.000737607816230618
AT3G54940	8065.56434783599	-0.424011041968119	0.113219842485474	-3.74502412880958	0.000180376439264826	0.00469574580176208
AT3G55010	2021.19825168855	-0.239502595132188	0.0629254943521261	-3.80612973482497	0.00014115835776895	0.00392212116506097
AT3G55340	1211.05596493783	-0.292992791306568	0.0800299970438195	-3.66103713768905	0.000251196340667395	0.00599878246423572
AT3G56070	3994.57188187532	-0.314175067112992	0.068121152673367	-4.6120045651521	3.98804233954053e-06	0.000236796842749841
AT3G56980	23.5253824697848	-0.658370908613719	0.108064913847896	-6.09236509030479	1.11254594060486e-09	1.96829811410276e-07
AT3G57150	14224.1866356091	-0.324871721542085	0.0744092895239882	-4.36601026055157	1.26536538167403e-05	0.000606047099101223
AT3G57940	1754.79710027994	-0.278320683914424	0.0760652828350726	-3.65897126180269	0.000253229732097034	0.00602262976008008
AT3G58270	193.526999932047	-0.449140921924432	0.118506878597828	-3.78999875145361	0.000150648041975647	0.00410037009697608
AT3G58660	4751.22021975462	-0.393429144064629	0.0875888250621499	-4.49177328027252	7.06325927708531e-06	0.00037450394295445
AT3G59820	3174.52236732993	-0.240798745633578	0.068016546905342	-3.54029653943908	0.00039967767427959	0.00843018432683642
AT3G60245	33444.5890794755	-0.333738255992242	0.0900180926369841	-3.7074575367655	0.000209350506210969	0.00524525878133784
AT4G00310	296.379856365181	-0.42169235618164	0.105717346339916	-3.98886626255035	6.638983579262e-05	0.00218005108517508
AT4G02450	5342.13469148416	-0.243595693973826	0.0631424186830679	-3.85787714589317	0.000114376109619052	0.00329958899929304
AT4G02930	8862.01062220717	-0.287839179090835	0.0583689920648495	-4.93137141671108	8.16543092333411e-07	6.32018934592709e-05
AT4G03210	861.022749120865	-0.449720109978145	0.097476153995593	-4.61364232731707	3.95673094184099e-06	0.000235745020857866
AT4G05410	1813.17363891531	-0.308466383253255	0.0793761529716083	-3.88613420662487	0.00010185321214772	0.00299508541170427
AT4G07960	90.6038738144971	-0.463550685696095	0.129229722620994	-3.58702840410485	0.000334467902070715	0.00734981557173898
AT4G09160	390.140270935424	-0.482684810475289	0.0996601600333953	-4.84330759968221	1.27695368483256e-06	9.18664854258376e-05
AT4G11120	2229.77057061732	-0.308791676063188	0.0821300877148982	-3.75978748659213	0.000170057754299555	0.00448094429186273
AT4G12400	298.521239182542	-0.45350912444345	0.113674670226163	-3.98953543072669	6.62028303127795e-05	0.00218005108517508
AT4G12870	392.746810511848	-0.464177292500843	0.102508316274036	-4.52819155920927	5.94906391547672e-06	0.000328029010738868
AT4G13577	142.923144837262	-0.434705419918257	0.123177692460069	-3.5290920883193	0.000416988000643798	0.00866875054575799
AT4G13850	8450.08219916289	-0.423149395045317	0.114455630276304	-3.69706054672717	0.000218110336189788	0.00538052593572684
AT4G14130	298.117456547704	-0.527819736349237	0.113625323623108	-4.6452649771982	3.39640233489414e-06	0.000209561650115284
AT4G16146	341.905710393838	-0.448413223785417	0.109613614837208	-4.09085335294686	4.29788842093596e-05	0.00154599148220306
AT4G16160	5161.959947218	-0.327369586781926	0.0815446874435291	-4.01460348975688	5.95458127166797e-05	0.00199691547559341
AT4G20020	2095.44815683389	-0.351387490128558	0.0705376864356671	-4.98155678027568	6.30747706795686e-07	5.11023539272131e-05
AT4G20980	4604.08843503672	-0.232011576204593	0.0656530580019734	-3.53390357228477	0.000409470437148121	0.00856380993881076
AT4G21020	8388.73064816328	-0.336329672528171	0.0797807679031622	-4.21567354348366	2.49033795658299e-05	0.000994872799337233
AT4G22810	675.925344754936	-0.345546628676264	0.0888331795081739	-3.88983745250804	0.00010031139021854	0.00296335933952206
AT4G23885	810.295523678725	-0.329635712404519	0.0895104749585001	-3.68264957321865	0.000230822354461437	0.00558158714316931
AT4G25240	348.456773011811	-0.415403324074198	0.103360206602548	-4.01898697505077	5.84489015374243e-05	0.00196774185408905
AT4G25320	1047.04845517603	-0.278374995170388	0.0787346319692485	-3.53561054656499	0.000406833985438493	0.00852924744804424
AT4G25340	2729.29015898772	-0.386957075556976	0.0842059700815052	-4.59536390569968	4.31994674214845e-06	0.000253895717340237
AT4G25630	6543.43868687576	-0.350050272484915	0.0715466609631075	-4.89261508186128	9.95048967751859e-07	7.46846710081461e-05
AT4G27530	546.232179118753	-0.463609125716429	0.129019423005704	-3.59332815878376	0.000326480989820834	0.00720168880599698
AT4G28450	1798.80059508021	-0.292142379468499	0.0663667429976637	-4.40193937916741	1.07287536646571e-05	0.000531471802965215
AT4G29030	301.350195668591	-0.390379393255026	0.109835633491587	-3.55421442791541	0.000379109979460441	0.00809483845306051
AT4G29430	881.278355206757	-0.329096836027082	0.0830350026610254	-3.96335070127663	7.39050895974869e-05	0.00234253463151961
AT4G29510	2128.17454902928	-0.303320410820094	0.0705140338329111	-4.30156089976128	1.69599146461766e-05	0.000740682619988436
AT4G29690	855.137525657936	-0.335961260135123	0.0910139405864556	-3.69131649470762	0.000223096325232828	0.00545444325669583
AT4G30800	1144.31602864052	-0.37108443329914	0.0903722763073776	-4.10617557133334	4.02263775349205e-05	0.0014621487079674
AT4G30840	635.349899676836	-0.401790063101339	0.0916888552173904	-4.38210360625304	1.17538887267187e-05	0.000575674923005224
AT4G31300	3374.2418988474	-0.277093439573268	0.0650724361964109	-4.2582306083778	2.06051331168705e-05	0.000861216505860327
AT4G31360	297.604328906675	-0.416334506311755	0.109616576896446	-3.7980980441039	0.000145810650394251	0.00401280167704051
AT4G31700	35229.1979619925	-0.251909709794744	0.0701805229136881	-3.58945330322711	0.000331372181959175	0.00729102904924895
AT4G34590	538.537722914839	-0.329172382008593	0.0937899245893072	-3.50967743550272	0.000448650603644369	0.00911923114418062
AT4G34870	16150.5098941157	-0.370005141091103	0.0761722209588958	-4.85748132893179	1.18888344077951e-06	8.7342631763708e-05
AT4G35160	635.759154642575	-0.384942592769987	0.101026048161842	-3.81033010569033	0.000138781357949599	0.00386847457255651
AT4G35720	116.23755552892	-0.480676220530309	0.128368011014178	-3.74451716383779	0.000180741021589017	0.00469818265713699
AT4G36250	2917.33090895269	-0.274905257911345	0.0694650552745685	-3.95746115546516	7.57506010960149e-05	0.00238360058403395
AT4G36420	2577.93459357717	-0.327344403492249	0.0676546890315544	-4.83845847461622	1.30850026488157e-06	9.35656461955043e-05
AT4G36680	1223.28743274079	-0.30715387809314	0.0717577847561698	-4.28042586789485	1.86536016549077e-05	0.000798558383932814
AT4G37910	9683.41234602282	-0.298096357758977	0.0611889258889874	-4.87173705745059	1.10621328708093e-06	8.23155621090526e-05
AT4G38710	4277.52970388767	-0.393053996776458	0.0784364534776287	-5.01111382972667	5.41158904705242e-07	4.46791099513308e-05
AT4G39210	884.096813267457	-0.372998461835653	0.0922582376235214	-4.04298273459059	5.27755082023699e-05	0.00179768518902296
AT4G39940	806.37437430685	-0.463719485327538	0.0937949617679221	-4.9439700873798	7.6547453929367e-07	5.97828719021335e-05
AT5G02050	3636.67120082621	-0.401998259586171	0.0709984825763306	-5.66206832877001	1.4955924444905e-08	1.93511804496838e-06
AT5G02490	894.78396093694	-0.84564505871612	0.0872797766205723	-9.68890035537507	3.36128061649768e-22	9.71298055480614e-19
AT5G03300	4573.66375429357	-0.210505873984101	0.06044925740484	-3.48235665782134	0.000497021233728126	0.00984840474328942
AT5G03740	2616.82515092895	-0.247853024992237	0.0658420690476632	-3.76435656681469	0.000166978478864238	0.00443349596714878
AT5G04000	575.268223085234	-0.470312982809773	0.0927370378904874	-5.07146867646519	3.94757247798336e-07	3.35504958937625e-05
AT5G06360	5677.33430154126	-0.20237283300868	0.0560371725286519	-3.61140335739114	0.000304544571548109	0.00685739452143001
AT5G07330	2126.9318788683	-0.329762806479537	0.0934943655571174	-3.52708748291445	0.000420157914177798	0.00870826692629028
AT5G09420	395.072348612446	-0.477166833972197	0.098280894495065	-4.85513320186719	1.20305847526224e-06	8.76412934625914e-05
AT5G09590	6112.7590154882	-0.305593160529511	0.0586090092306817	-5.21409872886118	1.84713076854319e-07	1.75964578379131e-05
AT5G09640	97.1151967492261	-0.51058498133896	0.129209896801453	-3.95159344584524	7.76325468439792e-05	0.00242085089421027
AT5G10830	164.687950852788	-0.420223323332956	0.118306950428956	-3.55197494153398	0.000382351271350302	0.00812402738072491
AT5G11750	482.940356738158	-0.331692492803027	0.0948327332546414	-3.49765826017456	0.000469362141304481	0.00943316158056329
AT5G12950	6095.9608658406	-0.393512182434215	0.0869908042288492	-4.52360667225229	6.07946569789994e-06	0.00033251033523719
AT5G13520	1741.34148807528	-0.299753084680173	0.072864628452147	-4.11383535534025	3.89139032687002e-05	0.00142599842084614
AT5G14580	2346.86330783486	-0.30844546869305	0.0781272150977638	-3.94799006091641	7.88100756846897e-05	0.00244299900556183
AT5G14610	558.184782315644	-0.343406669156236	0.0944188055207816	-3.6370579702012	0.000275769883435217	0.00640066698661284
AT5G14920	1887.12624664043	-0.599467174386658	0.089954311295504	-6.66412944252757	2.66238738207314e-11	7.44523748877164e-09
AT5G17270	1200.80344694907	-0.294739472128714	0.0776443758855805	-3.79601830482935	0.000147038646294826	0.00404018391356529
AT5G17810	200.856762126821	-0.445116722147607	0.117040388111315	-3.80310360663076	0.000142894558157939	0.00395136499097663
AT5G20000	1728.09269800585	-0.295814039724733	0.0837985379624097	-3.53006206214993	0.000415462197346169	0.00866587374102692
AT5G20150	607.973045564181	-0.384520192028784	0.097938230564597	-3.9261500826806	8.63163096481344e-05	0.00263014442298656
AT5G20290	55008.5360094193	-0.267094079280226	0.068934404525331	-3.87461212031039	0.000106794665469637	0.00311718166651948
AT5G22100	1181.04789932691	-0.391359282478874	0.0796085901325758	-4.91604337957908	8.8310837109581e-07	6.77492607878724e-05
AT5G22470	2932.33204873438	-0.582073848266176	0.0898402235471582	-6.47898931329616	9.23390429520268e-11	2.22357545375311e-08
AT5G22650	14396.8481747892	-0.260255641430252	0.0604645249868652	-4.30427000769108	1.67537235760022e-05	0.000737607816230618
AT5G22810	24.3445395063382	-0.487018791493387	0.11333535420816	-4.29714800731016	1.73009681585183e-05	0.000749910464830974
AT5G23530	1201.94698329951	-0.313798839690313	0.0849616947829197	-3.69341549144094	0.000221262062873509	0.00542170873236278
AT5G23860	846.706732097844	-0.352887289194513	0.086731060196418	-4.0687533208442	4.72653548692049e-05	0.00166224487367601
AT5G24130	2513.85660629616	-0.382226121178596	0.0653564613719879	-5.84832950185427	4.96534228917972e-09	6.94266972659661e-07
AT5G25610	87.5919165895426	-0.702292458098264	0.128089410904617	-5.48282994775603	4.1857533185995e-08	4.62245802789032e-06
AT5G26860	2947.06882324358	-0.298485548952601	0.0696340628075934	-4.28648763145344	1.81520304022072e-05	0.000780942687626474
AT5G27120	8261.46901837885	-0.306388866955792	0.0880696174148568	-3.47893945664065	0.000503402303333018	0.00995209707547076
AT5G27330	2810.75540607692	-0.408967904621129	0.0947274236061516	-4.31731265405777	1.57940364155411e-05	0.000705765472609925
AT5G27395	1677.41871422738	-0.337773924078179	0.0885868193488922	-3.81291400414641	0.00013733790859698	0.00384058816008781
AT5G33390	51.5066569432061	-0.584306260430399	0.127446004791503	-4.5847357976133	4.54560845536091e-06	0.000261833087704477
AT5G33395	205.498311346743	-1.13554170435511	0.119841443231446	-9.4753673999242	2.65823589693756e-21	5.76106174763793e-18
AT5G35940	711.44133914128	-0.657921595190159	0.0961229173689368	-6.84458621522004	7.66972356500236e-12	2.41777576672747e-09
AT5G37600	2070.00140544354	-0.288055594349163	0.0738283389120537	-3.90169410004338	9.5521822512577e-05	0.00285035263083696
AT5G38720	1134.55604383838	-0.416220443514328	0.107532934855237	-3.87063223071751	0.000108553455316379	0.00315259599376109
AT5G39850	1525.70791828836	-0.295881873287216	0.0791792083232611	-3.73686324418948	0.000186330197913648	0.00479316464603386
AT5G39960	671.871707513459	-0.299216676677583	0.0835470660843443	-3.58141453316279	0.00034173893384482	0.00748114852904228
AT5G41460	380.515689679185	-0.408940345355511	0.1005902241766	-4.065408430123	4.7948417838269e-05	0.00167421199796325
AT5G42020	11794.3480064329	-0.220993434875083	0.0554318061375597	-3.98676229900691	6.69810707825651e-05	0.0021953077603556
AT5G44310	9328.92722542452	-0.427283119109029	0.11579601527736	-3.68996392566343	0.000224285855014529	0.00546161257618246
AT5G46230	170.202742491688	-0.537164061758174	0.123458197945562	-4.35097928446222	1.35530857830632e-05	0.000631675809964381
AT5G47210	32665.7546227354	-0.262945286022281	0.0664569329207781	-3.9566268629299	7.60155269018097e-05	0.00238760363301373
AT5G47880	2690.34070193215	-0.274245112018749	0.0731720241780691	-3.74795032800179	0.000178285549546513	0.00464829301960517
AT5G48500	893.812761682325	-0.344331447211343	0.0908757448938959	-3.78903576100945	0.000151233144691045	0.00410984367187043
AT5G49210	1174.8799581848	-0.292631339942217	0.0745820420423466	-3.92361662310164	8.72295089789879e-05	0.00264866064216759
AT5G52300	4526.50663779392	-0.450949882439393	0.120577397623058	-3.73992051021971	0.000184078458189091	0.00476932817300478
AT5G52310	309.238241914351	-0.50621461903324	0.122910359458965	-4.11856755819061	3.81234807170389e-05	0.00140635086951494
AT5G52640	634.527800944708	-0.576196255682245	0.0981829510330262	-5.86859785349523	4.39495985319232e-09	6.29750528385525e-07
AT5G53400	2149.66687818273	-0.263471950346301	0.066159147415425	-3.98239639776362	6.82238672899838e-05	0.00222761847659838
AT5G53450	2431.35942989686	-0.368041907099481	0.0826726138508261	-4.45179957372067	8.51536289227766e-06	0.00043809899651724
AT5G55920	4030.11010180766	-0.39703331666024	0.0775602593263487	-5.11903028830333	3.0711064208908e-07	2.73060733976434e-05
AT5G56000	2070.67158583311	-0.426271730347077	0.0726553374978561	-5.86703943615506	4.4364518609206e-09	6.30485265283946e-07
AT5G56010	13645.5431341015	-0.365693883002492	0.0613373795635279	-5.96200694592338	2.49158553937455e-09	3.78939562119964e-07
AT5G56030	14987.9402742109	-0.301078601519883	0.0607606820351258	-4.95515506797355	7.22726270683923e-07	5.7217479822456e-05
AT5G56130	394.125597856253	-0.376724691329701	0.0980430602580252	-3.84244117164697	0.000121816617890666	0.00349100251403035
AT5G56500	2021.19205262922	-0.298919158848072	0.0721192306767058	-4.14479128580918	3.40123357782687e-05	0.0012709178399216
AT5G56710	26838.7467727731	-0.336501188391413	0.0862653729154111	-3.90076779383281	9.58880914425707e-05	0.00285164276060256
AT5G57280	1073.19450469178	-0.324876444349631	0.0846560857091908	-3.83760295114094	0.000124241152533936	0.0035370986906952
AT5G58290	5250.91864142319	-0.251071486578333	0.0577986605693124	-4.34389800914586	1.39976520971483e-05	0.000646562862029072
AT5G58710	4747.2751644773	-0.226950475744174	0.0646877414609948	-3.50840005568937	0.000450810584147988	0.00914170047714364
AT5G59320	48.5716843344183	-0.459122326475393	0.125174356673167	-3.66786248140401	0.000244586665251875	0.00585724254438814
AT5G60760	1035.63370266231	-0.355856935927445	0.0870312753076284	-4.08883972651902	4.33536258358346e-05	0.00155624257710497
AT5G60960	2915.69628914379	-0.335298702795209	0.0703779170609982	-4.76426010881506	1.89547868880022e-06	0.000128374255884446
AT5G61030	2208.04079391415	-0.561600048551182	0.0944424073235332	-5.94648171797758	2.73967117631509e-09	4.13047120477835e-07
AT5G62290	572.102101833107	-0.343158844328411	0.0931705306491516	-3.68312643426525	0.000230390815774718	0.00557893291047774
AT5G62440	2355.49624153769	-0.273215478363752	0.0698709337310453	-3.91028806650048	9.21861143155838e-05	0.00277005693241524
AT5G62490	2995.76888335066	-0.376554304618096	0.100960304156649	-3.72972632920991	0.000191687856285105	0.00488747654745758
AT5G63980	3259.6631767607	-0.234399329588979	0.0628312251712309	-3.73061847751944	0.000191010292524271	0.00487737327214406
AT5G64080	936.12505599435	-0.434054767341829	0.0958640833302897	-4.52781429981799	5.95969191272023e-06	0.000328029010738868
AT5G65165	580.668651472344	-0.463826348257323	0.106178273463757	-4.36837342637377	1.2517532941171e-05	0.00060309749480381
AT5G65900	1026.9559166066	-0.339658800403777	0.0855531162702936	-3.97015112027797	7.18270599636824e-05	0.0022976707853327
AT5G66420	1341.53847897405	-0.272509014016257	0.0744956758279	-3.65805143704995	0.000254140050909702	0.00603600027763345
AT5G66580	398.598747989639	-0.407105285936258	0.102537331024865	-3.97031287890199	7.17783103084083e-05	0.0022976707853327
AT5G66780	11822.5307227532	-0.404176075551936	0.083558254193533	-4.8370574451664	1.31775353750532e-06	9.35656461955043e-05
