# Supplementary material for: Extensive transcriptomic and epigenomic remodelling occurs during Arabidopsis thaliana germination
Source: Genome Biol. 2017 Sep 15;18:172. doi: 10.1186/s13059-017-1302-3 (PMC5599894; doi:10.1186/s13059-017-1302-3)
Supplement: Supplementary file 1 — SD1: List of genes that are differentially expressed during the germination time course. SD2: Lists of genes that are misexpressed in each of the mutants at 24 h SL. SD3: TF binding data, gene expression data, parameters and output model used in DREM modelling. (ZIP 2580 kb) [file 13059_2017_1302_MOESM1_ESM.zip › SD2_file6_smb.txt]

baseMean	log2FoldChange	lfcSE	stat	pvalue	padj
AT1G03880	1337.45486501456	0.730662691580562	0.128951303268735	5.66619082598846	1.46006915343491e-08	2.89663814620977e-06
AT1G04770	1687.83741564793	0.388775554868285	0.0954198446971511	4.07436792736566	4.61394883946447e-05	0.00323613361194897
AT1G05510	408.733245000464	0.445980221082735	0.109405279225417	4.07640494352966	4.57373401946981e-05	0.00322068271944295
AT1G14930	828.292877911119	0.516442905120845	0.106215344448884	4.86222501843301	1.1607356411386e-06	0.000135838674946956
AT1G14940	611.852129787822	0.667658022637102	0.114287302093221	5.8419265343451	5.16005630971619e-09	1.11967846862185e-06
AT1G15460	8.20624186340268	0.713322111497427	0.0782456111180294	9.11644885003733	7.76262202696626e-20	8.51069365493338e-17
AT1G16030	356.646577923455	0.630128021776074	0.11400937337383	5.52698434461104	3.25782019477672e-08	5.60856632044577e-06
AT1G17810	126.791948218785	0.836370944022376	0.128090623600174	6.52952511678804	6.59785471974341e-11	2.49890748485409e-08
AT1G18100	43.2943590386526	0.537899965615636	0.12019620922698	4.47518244606084	7.63460916224478e-06	0.000703701519728854
AT1G20620	5782.86637856698	0.385231192292339	0.0894272263518961	4.30776183056885	1.64914821681291e-05	0.0013686616137223
AT1G26770	15468.2744307943	0.334839183426002	0.0700494566281456	4.7800396968599	1.75260585670179e-06	0.000198415938048668
AT1G29680	43.6395512666025	0.482108761322712	0.117320401706958	4.10933438948599	3.96801157771821e-05	0.00287005726303639
AT1G30760	4.14735860189387	0.350035539635054	0.0586987037271823	5.96325842665855	2.47256898463755e-09	5.9890795952308e-07
AT1G36370	1020.3271663262	0.372477918597476	0.0937196688405376	3.97438364012191	7.05617483696425e-05	0.00459334931340007
AT1G47540	554.819874310159	0.559918858332954	0.107456298342556	5.21066579594998	1.88164140900186e-07	2.64841028317012e-05
AT1G47980	503.653692805329	0.534288958224569	0.129190584215408	4.13566485103679	3.5392842798337e-05	0.00262373063463401
AT1G52560	42.2492239422863	0.595836078524226	0.124477091339659	4.78671273654986	1.69535221398365e-06	0.000192982961581931
AT1G53540	26.2691074355627	0.568034469210421	0.104606430866853	5.43020600648766	5.62890369786006e-08	8.75042484553156e-06
AT1G54860	193.527661481447	0.800237187160127	0.128989787778016	6.20388017489639	5.50877358456106e-10	1.61624313436608e-07
AT1G54870	2712.35420747981	0.701032093371273	0.127837640272709	5.48376903606637	4.16358291909767e-08	6.77590592091591e-06
AT1G60680	56.0545035754728	0.563660244618265	0.119069184633549	4.73388850652672	2.20258749035612e-06	0.000238969270893794
AT1G62180	411.046453565519	0.507382120253101	0.114054328395072	4.44860030647484	8.6431683529469e-06	0.000776059655001021
AT1G64900	139.325499124176	0.593294345868827	0.128496510125601	4.61720201808519	3.88948594048951e-06	0.000393310104982218
AT1G69530	35297.0066067217	0.271319168901729	0.0636839280478716	4.26040254140381	2.0405904837765e-05	0.00164121777480882
AT1G70840	429.599921462885	1.25588495983987	0.121634148077549	10.3251017883495	5.42612223631661e-25	1.02755956640647e-21
AT1G70940	1759.30116784953	0.256490264792978	0.0653920101882801	3.92234867921138	8.76899663742849e-05	0.00545274534191859
AT1G72570	528.798516015401	0.566992724397334	0.098466180491118	5.75824838101117	8.49912356135087e-09	1.770452429065e-06
AT1G73190	543.938288943735	0.577955315962741	0.123257384239433	4.68901169312531	2.74527703017144e-06	0.000290288658961936
AT1G74310	221.584597257584	0.897770065923899	0.117312913771891	7.65278124171026	1.9667833842504e-14	1.32161498959097e-11
AT1G75490	176.32950684296	0.501157911255704	0.123305993752443	4.06434347596973	4.81678500669582e-05	0.00334461494914935
AT1G75830	20647.516948131	0.921134571951495	0.0920431682016077	10.0076365247867	1.41082684393347e-23	2.44907783216484e-20
AT1G77950	261.054321645895	0.470240383991367	0.113159576562409	4.15555093326125	3.24504641636416e-05	0.00244034519491992
AT1G78000	451.382654414128	0.420676234622664	0.104092049861669	4.0413867839255	5.31360333118793e-05	0.00360546159582983
AT2G02120	1814.90296432971	0.99903506144599	0.0925866729515571	10.7902685083921	3.82669859444344e-27	9.9642448026064e-24
AT2G02930	126.348527553174	0.870205057344478	0.128812245329287	6.75560817312006	1.4223733849846e-11	6.17280416304461e-09
AT2G05580	3956.67817648301	0.625600392116967	0.128232664090088	4.87863522571333	1.06822414837319e-06	0.000127155298484354
AT2G05914	150.218584234533	0.552802491716855	0.125300870581612	4.41180088494914	1.02514368092544e-05	0.00089350493796476
AT2G06002	103.958353083864	0.498802049948794	0.127924428902279	3.89919309571299	9.65137848725194e-05	0.0058785925516943
AT2G23240	199.264734523188	0.398668971540903	0.104942687169871	3.7989209376312	0.000145327439133939	0.00827135487595377
AT2G29300	89.2175487251505	0.759092168144978	0.126950580263064	5.97943047264536	2.23919108070173e-09	5.48759875318797e-07
AT2G32120	138.598704218028	0.707840055951101	0.128985239625916	5.48776013444629	4.07062298032048e-08	6.67678325220912e-06
AT2G33070	897.573671836558	0.449544767558177	0.106503497095407	4.22093902846655	2.43286739709071e-05	0.00192696048474512
AT2G33590	612.287276863349	0.383841480497206	0.099255340545115	3.86721236750719	0.000110086554670991	0.0065148097169074
AT2G33830	86.3694662838766	0.57030102832504	0.127823361331135	4.46163379202364	8.13371387458819e-06	0.000736666929224116
AT2G34740	37.8692866602182	0.688459539180616	0.114013712635517	6.03839242900111	1.55657140528206e-09	3.90116180312385e-07
AT2G37040	58.4144600007743	0.501146620857381	0.128390612899652	3.90329642907047	9.489136592734e-05	0.00581377071656594
AT2G41260	2690.57373569328	0.641840310454152	0.128886453246554	4.97988961823893	6.36205491471051e-07	8.23155067877855e-05
AT2G41280	583.64450387494	0.659571912649265	0.126449336309297	5.21609627935049	1.82733220593039e-07	2.60720254669425e-05
AT2G42000	72.0736759326879	0.420843180152894	0.0979411187817561	4.29689986583333	1.73203387433576e-05	0.0014260868630944
AT2G42560	1080.31792948801	0.515960859647859	0.127058058227592	4.06082752125526	4.88990872160867e-05	0.00337290359535862
AT2G44460	136.03465490433	0.525261362195722	0.127679913170715	4.11389191260975	3.89043652987116e-05	0.00283362529208902
AT2G47180	259.822754804733	0.671921529596419	0.121511204760745	5.52970839947994	3.20763534128772e-08	5.56818764953037e-06
AT3G05260	488.056687314317	0.509698720249472	0.111281935187362	4.58024673448846	4.64427707092193e-06	0.000452079138618574
AT3G11050	790.001271619679	0.413917416946458	0.107575938607913	3.84767655576849	0.000119243338653177	0.00693203571303315
AT3G16120	163.347144965729	0.524751429481779	0.12540033438071	4.18460949146002	2.85656737770357e-05	0.00221208754813915
AT3G21370	1349.48768006378	0.748863129827696	0.128758965611748	5.81600765639709	6.02697069664672e-09	1.28695101765262e-06
AT3G21380	636.239516820862	0.689944367336789	0.128264778047258	5.37906335504345	7.48743584608099e-08	1.13022301528778e-05
AT3G22500	662.408930890691	0.645192055180099	0.112644416504792	5.72768784463144	1.01808678622729e-08	2.09933539079117e-06
AT3G22640	4880.71258543228	0.761999524378611	0.124043438699747	6.14300548554662	8.09744857919746e-10	2.27943177504408e-07
AT3G22890	4334.47310231216	0.425801168407115	0.0680184120352014	6.2600868745179	3.84763067288136e-10	1.19626857532525e-07
AT3G46230	50.254235060854	0.534760360586165	0.112209912901283	4.76571406892208	1.88185975411582e-06	0.000210758174935412
AT3G47340	154.267796333826	0.804708724818874	0.129166548047001	6.23000875215814	4.66409117484528e-10	1.40808236613336e-07
AT3G49570	102.86333127464	0.934979463776393	0.128263544343236	7.28951837845965	3.11065001376291e-13	1.70520922201829e-10
AT3G50950	406.901523931831	0.417906141080452	0.103353795761268	4.04345227964103	5.26698801048873e-05	0.00359435127886799
AT3G56350	849.671986088819	0.548687194193908	0.129129864151942	4.24911152658142	2.14620053112497e-05	0.00171293115953503
AT4G04610	705.684908049393	0.639470238385175	0.104585523079289	6.11432844200032	9.69644188814477e-10	2.65771817068347e-07
AT4G04810	40.9520173533115	0.516448471556085	0.121507858259356	4.25032980544959	2.13455978667242e-05	0.00171019288139127
AT4G04830	529.323099925854	0.591423960623498	0.0999815219649015	5.91533264347703	3.31205524721834e-09	7.58169481920938e-07
AT4G08390	2385.03488399512	0.254783433026705	0.0640535315256756	3.97766410310376	6.95955902583768e-05	0.00454465749427036
AT4G09595	16.353295521173	0.364434939679698	0.0895670327100162	4.06885132456714	4.7245481249106e-05	0.00330258597281922
AT4G09600	378.982087361441	0.432915685423904	0.1093412566059	3.95930775685401	7.51673228137359e-05	0.00481479790173689
AT4G10250	5.070028249568	0.235875920096589	0.0586244636073263	4.02350666569019	5.73379605503229e-05	0.00386539500396044
AT4G11310	859.532541615509	0.906689098087991	0.129210275696441	7.01715937994059	2.26424281065572e-12	1.09689399973882e-09
AT4G11910	527.897907169643	0.375198201718551	0.0979715211615169	3.82966598119871	0.000128317310420689	0.00742493859270383
AT4G15396	346.490169103352	0.595386662039277	0.113031859939474	5.26742338273555	1.38351873290203e-07	2.0295830088086e-05
AT4G21990	1217.2860586994	0.376188537907695	0.0771679229922806	4.87493408297806	1.08844793658989e-06	0.000128826471404
AT4G25140	3216.58114339713	0.608664367684484	0.129219910207301	4.71029864289516	2.47354072116797e-06	0.000264237573141795
AT4G25200	27.681544052568	0.691912477038352	0.107718201878649	6.42335710187431	1.33301279181723e-10	4.70643889260078e-08
AT4G26740	239.655003349868	0.654142796794147	0.11998506547416	5.45186848220725	4.98433139348867e-08	7.86580358013353e-06
AT4G27170	1191.49042234685	0.776337302516627	0.126091508002018	6.15693566377366	7.41659598597995e-10	2.11637138334176e-07
AT4G27260	931.106762566865	0.40797334386069	0.0879339780272733	4.63954154029236	3.49182944687355e-06	0.000360090590137738
AT4G27460	176.172437058346	0.685619440413419	0.122592853614246	5.59265422249495	2.23624365672392e-08	4.15921353689428e-06
AT4G28520	23978.5439430934	0.635885820052121	0.127434240301342	4.98991337452519	6.04063751781846e-07	7.91399497696078e-05
AT4G31290	5594.25555373351	0.338503123604031	0.0852706930198481	3.96974753711969	7.19488255471191e-05	0.00466905291268548
AT4G35030	42.8156315066824	0.531714811930363	0.123144308026802	4.3178188293903	1.57578689394719e-05	0.00132590658541266
AT4G38780	161.133525223167	0.481961283084175	0.122464323507186	3.93552399002062	8.30153707334875e-05	0.00520871442093156
AT5G01600	942.240876456856	0.525733316745749	0.103551428541505	5.07702620959039	3.83388003686838e-07	5.15248742245195e-05
AT5G01670	730.48821343126	0.479732684583378	0.114337067626677	4.19577565299956	2.71939324676697e-05	0.00212163598214991
AT5G04500	34.230891864089	0.639678892525191	0.115055819582807	5.55972652965029	2.70197686539655e-08	4.81067351137398e-06
AT5G04590	4028.22423142992	0.410178218162926	0.07163369240332	5.72605158831539	1.02794973770198e-08	2.09933539079117e-06
AT5G05320	179.994552212869	0.589836546372086	0.121416525366045	4.85795936421218	1.18601741823128e-06	0.000138021948822211
AT5G12030	459.632289015875	0.506510632412039	0.103780825603055	4.88058010204465	1.05774239767927e-06	0.000126631217735959
AT5G14120	1072.00580074035	0.391513021452267	0.0883754741748765	4.43010942920142	9.41852830379904e-06	0.000834882396155054
AT5G14780	637.820935344977	0.791923551804754	0.0963988450932755	8.21507302331775	2.12035188800951e-16	1.63589074737504e-13
AT5G18450	110.575155492615	0.520883791353652	0.128839940841514	4.0428751204907	5.27997451554705e-05	0.00359435127886799
AT5G20960	4639.27442772656	0.339271708512234	0.0666361359024916	5.09140729601563	3.55415633786387e-07	4.80757342039235e-05
AT5G22300	222.977773746074	0.523046515334259	0.114629278942362	4.56293994135006	5.04422477808112e-06	0.000486464103482443
AT5G25180	21.3239924491462	0.407102518363977	0.10217866140679	3.98422246640357	6.77014275605487e-05	0.00446293809339807
AT5G28810	2.95301276642892	0.357458680464739	0.0471614472920183	7.57946799748098	3.46974772954085e-14	2.25869734231455e-11
AT5G35935	826.338141107739	0.863133874148818	0.0904805216450067	9.5394440533318	1.43600043127961e-21	1.99422166559904e-18
AT5G43770	63.8915495072067	0.622233584801084	0.126088959772605	4.93487761278425	8.02010350963957e-07	0.000100039985754073
AT5G44120	46178.1639476663	0.585259066391974	0.127664138647176	4.58436544979518	4.55367200969045e-06	0.000445340571050994
AT5G45310	177.962015588794	0.79477488447788	0.123452998655078	6.4378742771445	1.21158287614215e-10	4.35146256774433e-08
AT5G45690	337.349772017305	0.612872175036888	0.124044534830894	4.94074306354887	7.7825407870733e-07	9.76615103226048e-05
AT5G48180	2653.0361664007	0.423164053244936	0.0854548603326489	4.95190152552694	7.34917937613171e-07	9.33480216976827e-05
AT5G48850	510.512616670574	1.00826175081999	0.108369699139639	9.30390836944927	1.35375768614062e-20	1.65883096235267e-17
AT5G49990	812.103544553749	0.417520028235196	0.0880897930094303	4.73970949381728	2.14024850665257e-06	0.000234650087589893
AT5G50240	96.8674707855074	0.618126182062576	0.129054963974392	4.78963507506174	1.67084894620303e-06	0.000191238760430524
AT5G54000	77.8604725778572	0.48934583121661	0.125905397834588	3.88661518594703	0.00010165170311612	0.00611996135147944
AT5G54070	26.9806848103587	0.576483040019413	0.102419170156387	5.6286634537183	1.81611352222397e-08	3.50291303531922e-06
AT5G54740	5232.53969847592	0.42000507073682	0.0979811907041968	4.28658875972234	1.814377268004e-05	0.00147637862772622
AT5G55135	22.0481450077979	0.524330761243156	0.104692840203278	5.00827716800005	5.49194095153507e-07	7.33350140778379e-05
AT5G55750	51.8969078497884	0.49487123132847	0.121106586999961	4.0862453776245	4.38410121835953e-05	0.00311690144981732
AT5G59170	700.16115701282	0.579354306249424	0.127612087661766	4.53996417474961	5.6263787236276e-06	0.000532741341781303
AT5G66430	16.7241258573221	0.385816153862049	0.0989131537715435	3.90055456884083	9.59725898794817e-05	0.00586277131900142
AT1G01600	253.084453641837	-0.717359438141581	0.116822180378555	-6.14060990658641	8.2205233925401e-10	2.28322297053337e-07
AT1G02205	887.808497004125	-0.659426804812102	0.0947589186040118	-6.95899462052518	3.42709598424742e-12	1.5864408099524e-09
AT1G02360	13.1248488880066	-0.462186253794379	0.0926891085940326	-4.98641383874669	6.15103184258241e-07	8.00825901955214e-05
AT1G02730	123.231894924756	-0.799501224069507	0.126095660308529	-6.34043409672704	2.29118666923968e-10	7.45745461045808e-08
AT1G03780	48.1815136587274	-0.507189571008932	0.123172104727902	-4.11773081355847	3.8262124365105e-05	0.00280350954499843
AT1G03870	212.038763295961	-0.738231812167121	0.125973973298295	-5.86019312432939	4.62329170946519e-09	1.03556763010612e-06
AT1G04430	1536.9297198891	-0.509540360539455	0.0768688413388096	-6.6286983342651	3.38659872195872e-11	1.39416177692811e-08
AT1G04680	433.302255225482	-0.481851156735939	0.107179921321867	-4.4957222471634	6.93341950175685e-06	0.000641911385071542
AT1G05135	224.120121700498	-0.548882668383531	0.120749697019167	-4.54562356621404	5.47728521142841e-06	0.000520992366389339
AT1G05620	1194.49384465284	-0.303477343597209	0.0741802880213864	-4.0910779897446	4.29372697052485e-05	0.00306310364804806
AT1G05850	2212.70824456833	-0.300023566443574	0.0730021149289573	-4.10979280169547	3.96014289003373e-05	0.00287005726303639
AT1G08560	72.6308044452457	-0.55193604724057	0.125210617866439	-4.40806104662239	1.04300150407192e-05	0.000905281847138421
AT1G09240	70.4558601197042	-0.613174678858586	0.128767624670021	-4.76186992211669	1.91807307949782e-06	0.000213665135395824
AT1G09560	553.321271527277	-0.58218027387224	0.10783259042206	-5.3989269069172	6.7040678512677e-08	1.02289251422881e-05
AT1G10400	89.6031063682947	-0.523472418519541	0.129125174318459	-4.05399195999155	5.03509475325487e-05	0.00345019930279777
AT1G10550	42.5096683149879	-0.627204958276346	0.121029613872657	-5.18224373529166	2.19232466012318e-07	3.0044944075675e-05
AT1G10670	2626.96704797668	-0.239889209327663	0.0623467239445535	-3.84766342399968	0.000119249728537372	0.00693203571303315
AT1G12090	4180.62671873299	-0.326114705561882	0.0814125221435457	-4.00570694747523	6.18322707653931e-05	0.00410200010291052
AT1G12240	399.564490721768	-0.875999245002275	0.115665879988953	-7.57353201381374	3.63211150472629e-14	2.29274287136222e-11
AT1G14540	24.5665369028021	-0.744163298318989	0.106564594798447	-6.98321332452374	2.88503819800956e-12	1.36586887960766e-09
AT1G16630	55.3708216306801	-0.526204116074081	0.126321643226994	-4.16558954294569	3.1054900094004e-05	0.00236059218382453
AT1G17180	54.9270691788342	-0.865123751076698	0.127248270415247	-6.79870734787637	1.05562002418091e-11	4.67864270717289e-09
AT1G18370	89.443319494664	-0.671194618563909	0.129109238105333	-5.19865679957244	2.00733756229657e-07	2.80636568860402e-05
AT1G19380	18.2368078738291	-0.38150208288256	0.0969959928480932	-3.93317364646224	8.38316313922551e-05	0.00524413427487107
AT1G20010	2795.70629557249	-0.288259121597729	0.0697173891909185	-4.13468038523849	3.55448970601694e-05	0.00262565869028507
AT1G21120	7.3238961410385	-0.35296059446061	0.0745950723286781	-4.73168781049514	2.22660673418393e-06	0.000240323548599925
AT1G22360	2981.06622028521	-0.29865285159628	0.0675279300796124	-4.42265668804274	9.74945955353156e-06	0.00085692401670724
AT1G23020	2030.0656382678	-0.306099559602754	0.0662138166215784	-4.62289557105819	3.78420254385418e-06	0.000384530357029397
AT1G25310	183.33898449484	-0.506622408623603	0.12032127597584	-4.21058041908841	2.54715431069226e-05	0.0020022555262653
AT1G25450	548.433517521853	-0.513584648407675	0.0925666542585937	-5.54826846147996	2.88512635302263e-08	5.09322602201816e-06
AT1G27020	194.024268762702	-0.505976434642807	0.124546339581805	-4.06255564267684	4.85383727058002e-05	0.0033591456539353
AT1G29080	2837.40851532161	-0.46867842351109	0.0998693091155056	-4.69291745043547	2.69336191689477e-06	0.000286252153524668
AT1G29090	1643.70430074304	-2.51351079294183	0.101440226922637	-24.7782449743408	1.53863546293918e-135	1.6025657664243e-131
AT1G30700	21.9196446886543	-0.603369670820504	0.102867554002967	-5.86550031901313	4.47780406038832e-09	1.0138819171951e-06
AT1G30720	5.94728021285051	-0.294814470216294	0.0659782007526021	-4.4683617748498	7.88209194361027e-06	0.000723312146596236
AT1G31070	763.157994872487	-0.341530709293785	0.0873219149177358	-3.91116834319923	9.18507212647336e-05	0.0056607762564073
AT1G35140	21.3603260529968	-0.507727225782117	0.101727906859247	-4.99103187569384	6.00575846022295e-07	7.91399497696078e-05
AT1G45688	822.49392521649	-0.351677832802313	0.0904476183931978	-3.88819339911731	0.000100993141619824	0.0060979366176306
AT1G47395	345.046929480283	-0.551343170612404	0.116427998754873	-4.73548610736837	2.18530675071719e-06	0.000238335732587381
AT1G47620	462.033987204897	-0.594175291985985	0.106160219051077	-5.59696746386805	2.18133624327144e-08	4.09364101653941e-06
AT1G49470	301.25861645706	-0.698700706278438	0.120149820734702	-5.81524551602296	6.05449569055525e-09	1.28695101765262e-06
AT1G54000	8369.82541252956	-0.296971777282402	0.0731672900879377	-4.05880519731536	4.93244382216333e-05	0.00339101443100608
AT1G54410	8256.8993319475	-0.374119193100665	0.0938498997970733	-3.98635687315174	6.70955706162638e-05	0.0044370407349441
AT1G55020	2240.1821309741	-0.40001997737583	0.0727082576573456	-5.50171315149672	3.76118534952588e-08	6.36985788747753e-06
AT1G55450	16.3432896824991	-0.541435614422784	0.0986419496636498	-5.48889814393345	4.04448751373071e-08	6.67678325220912e-06
AT1G56430	51.7805677727509	-0.540250923703521	0.126209245510806	-4.28059704752188	1.86392582789012e-05	0.00150493949305345
AT1G57990	53.5109245824487	-0.85657918485596	0.127360009841793	-6.72565262769693	1.74807146852447e-11	7.43144423690475e-09
AT1G58270	1777.27243123608	-0.491914365207507	0.0928988566620847	-5.29516059596753	1.18911859748375e-07	1.76932353601315e-05
AT1G59870	789.10345706394	-0.463520071689842	0.094416428381763	-4.90931588532079	9.13946596231489e-07	0.000111990714977048
AT1G60960	1238.02620077636	-0.342262245325415	0.0822858645286003	-4.15942941459227	3.19043594140055e-05	0.00240796996722156
AT1G61840	390.82844248638	-0.466810601095651	0.110907389615567	-4.20901260694833	2.564890791669e-05	0.00200861804816755
AT1G62480	374.246269534629	-0.466359781548363	0.103183640548781	-4.51970660337273	6.19253900779507e-06	0.000578460897181072
AT1G63000	2180.52625069636	-0.270000006103901	0.0697496839534129	-3.87098536939951	0.000108396298448915	0.00645143797996955
AT1G65310	38.7371980188414	-0.583850610402039	0.11368498350877	-5.13568804236137	2.81113635782835e-07	3.82737133790342e-05
AT1G65840	1066.68909258565	-0.371412493965872	0.0880769259214461	-4.2169102756507	2.47672463284208e-05	0.0019542670767702
AT1G65960	310.43732011855	-0.570068496502322	0.115299109343959	-4.94425759007121	7.64345840562779e-07	9.64975042712925e-05
AT1G66200	900.643886290038	-0.612859566632282	0.103145057532431	-5.941724996756	2.82038284045114e-09	6.75303390223421e-07
AT1G66280	1442.00372278182	-0.772722692687831	0.0854309902274227	-9.04499281385823	1.4967501510061e-19	1.55894011978041e-16
AT1G66950	69.3789999218091	-0.830701772784447	0.128194885943603	-6.47999151190713	9.17277785069567e-11	3.35224798961125e-08
AT1G67750	1124.22218493542	-0.424878624896833	0.0886119287787335	-4.79482424942772	1.62817511478729e-06	0.000187384065282508
AT1G69810	31.0857807741404	-0.443777179058216	0.116640232036009	-3.80466646295089	0.000141995394539233	0.00814850155274589
AT1G70830	1376.65791842809	-0.541644896358916	0.0915391546120651	-5.91708431932061	3.27698719971725e-09	7.58169481920938e-07
AT1G72150	769.89398146667	-0.431372224169683	0.0951553446922176	-4.53334729189377	5.80562428142632e-06	0.000544761078407169
AT1G72500	331.557060053872	-0.416244679614956	0.107403218581711	-3.87553264335635	0.000106391715070345	0.00635027454621879
AT1G73620	443.08996338696	-0.564424862627367	0.108317953814275	-5.2108154073437	1.88012448976725e-07	2.64841028317012e-05
AT1G77330	94.7925351480717	-1.08165109858353	0.128740362762507	-8.40180247572315	4.39676957888138e-17	3.66356428390712e-14
AT1G78570	1456.80379586541	-0.380918828666366	0.0801237758314373	-4.754129778753	1.9930298940085e-06	0.000220834072989846
AT1G78820	225.72974166045	-0.766713076306643	0.126807588229566	-6.04627126034939	1.48236437788393e-09	3.81223856243211e-07
AT1G78850	597.490272389599	-0.790005461908201	0.0995442198267511	-7.93622636535948	2.08425465840538e-15	1.49714168238767e-12
AT1G79580	217.867523361087	-1.35293216106512	0.121546736954148	-11.1309624179833	8.86728910803179e-29	2.63877856299157e-25
AT2G02130	1911.09785081835	-0.403527258708824	0.104684768102461	-3.85468933086682	0.000115876680059873	0.00679951302064005
AT2G02680	153.643572826271	-0.71238130251188	0.126192968881836	-5.64517428208647	1.65014001320767e-08	3.23450121044851e-06
AT2G03850	114.57918662979	-0.778583539667427	0.128454130040442	-6.06117949981288	1.35126926213202e-09	3.65562207785351e-07
AT2G04160	1009.33758461259	-0.510783869151542	0.0843071334665445	-6.0586079510607	1.37304587718351e-09	3.66283763331222e-07
AT2G06850	978.022353071331	-0.393556447295859	0.0957985000551756	-4.10816919961365	3.98807901389165e-05	0.00287459079371547
AT2G15480	34.2352887860796	-0.472643778399049	0.119239940472863	-3.96380421295678	7.37647574706087e-05	0.00474407358015441
AT2G15970	407.211467038959	-0.577627827680139	0.111166225388404	-5.19607304882364	2.03542303839996e-07	2.82665982086063e-05
AT2G16630	11.3249537996094	-0.367998537683833	0.0892124046200973	-4.12497050439253	3.70782271603644e-05	0.00272924575963799
AT2G19800	2174.3851980182	-0.4859587823448	0.0803498515019336	-6.04803584899103	1.46622336138393e-09	3.81223856243211e-07
AT2G22470	26.5725713583906	-0.409706027788435	0.102078769306065	-4.01362624739336	5.97929984792264e-05	0.00399214086961784
AT2G23630	220.859930404174	-1.89718848520935	0.125115483546223	-15.1634988047538	6.16933789565453e-52	4.28378259014598e-48
AT2G25060	59.1482765118267	-0.554753909522736	0.124306056824852	-4.46280675047387	8.08930032640656e-06	0.000735843734058407
AT2G27420	177.479632305734	-0.665022069716184	0.123190873779255	-5.39830629749273	6.72729463056726e-08	1.02289251422881e-05
AT2G28315	50.396236749029	-0.673044540553718	0.123126496205365	-5.46628517253619	4.59564785725379e-08	7.36399542418875e-06
AT2G30870	1808.86929350904	-0.508167210233238	0.0702888436032944	-7.22969939726566	4.84064294863654e-13	2.58552392982174e-10
AT2G32560	1160.29794364922	-0.415276112773762	0.0850616945336845	-4.88205784108042	1.04984449632829e-06	0.00012641220059546
AT2G34080	448.98498910602	-1.02166599933428	0.115088271370283	-8.87723820307623	6.85409154053371e-19	6.79893242289799e-16
AT2G34300	1016.77219573134	-0.395116457822328	0.0795652085661323	-4.96594510267536	6.83672940933319e-07	8.79110557566789e-05
AT2G38470	126.750596397283	-0.706953160079968	0.125758556298943	-5.62151141747729	1.89293985632643e-08	3.61759909606751e-06
AT2G38540	1898.633727312	-0.433479648446421	0.0886123593359348	-4.89186442720787	9.98852405216826e-07	0.000121678914930244
AT2G41100	14.6955884839583	-0.598742512258954	0.0940158417248378	-6.36852791268233	1.90851043910839e-10	6.62603015951113e-08
AT2G41240	55.6130101119188	-0.893728897251532	0.12644485327826	-7.06813186998411	1.57033289509379e-12	7.78847727088067e-10
AT2G41800	245.926829818411	-0.814192169542403	0.118526989400456	-6.86925546376252	6.45378432398344e-12	2.92258220114998e-09
AT2G41850	321.313574896489	-1.16408781450698	0.122994282011131	-9.46456855938742	2.94775418235345e-21	3.83779171078779e-18
AT2G43150	121.016528721637	-1.19372448693236	0.12885040192467	-9.26442191177839	1.96136898304874e-20	2.2698487381049e-17
AT2G43290	103.663762814358	-0.542985001817181	0.128629662720859	-4.22130471565895	2.42892329114043e-05	0.00192696048474512
AT2G43480	111.798557577386	-0.707818392449269	0.12883603635314	-5.49394728745874	3.93047852768141e-08	6.55006385681051e-06
AT2G43860	551.659725010753	-2.94291422273634	0.115484066024129	-25.4832924060836	3.01990078195293e-143	6.29075531888615e-139
AT2G44490	141.390500084813	-0.833535457964562	0.125768469095306	-6.62753919134469	3.41329031843567e-11	1.39416177692811e-08
AT2G44500	495.185997738529	-0.475172899945957	0.0972383020551884	-4.88668446386763	1.02548246088211e-06	0.000124196657806019
AT2G46740	182.031363206346	-0.823016705629718	0.125006757381603	-6.58377773224956	4.58642620237716e-11	1.8026385702211e-08
AT3G01290	9.75973639550077	-0.336208822554211	0.0838408215118191	-4.01008502173152	6.06968880310148e-05	0.00403954273026859
AT3G02120	45.3143993129935	-0.479780807290693	0.120564538816261	-3.97945210093554	6.9074274792548e-05	0.0045247994283131
AT3G02640	59.3250161412609	-0.575243801139028	0.125811423005183	-4.57227004828749	4.82468574770461e-06	0.00046745594795551
AT3G02850	144.749791651175	-0.49522845452297	0.126447113374295	-3.91648683238065	8.9848720861003e-05	0.00557035328647486
AT3G03130	107.662679204066	-0.491525035860317	0.129041087581797	-3.80905837877991	0.000139497021929594	0.00802724437518059
AT3G03780	761.515979907915	-0.44161340020948	0.102460835320084	-4.3100702705565	1.63202678135959e-05	0.00135986999530006
AT3G04290	175.522107580426	-0.751503978511402	0.126645532216736	-5.93391622552707	2.95792800527611e-09	7.00188616794393e-07
AT3G06035	199.877602667595	-0.730087749046677	0.120836011273942	-6.04197160556324	1.522422627801e-09	3.86751045850277e-07
AT3G06070	70.831358128461	-0.510223681660201	0.129070724314877	-3.95305507401877	7.71596685822024e-05	0.00490034468364591
AT3G09260	148907.467101221	-0.283736531610057	0.0636975258283427	-4.45443567737142	8.41141410985747e-06	0.000758520204859051
AT3G09440	8247.18538960837	-0.369219336421854	0.0594218146375638	-6.21353182621338	5.18067332421134e-10	1.54169437166638e-07
AT3G09520	645.10099777323	-0.651164842185456	0.0990064409745537	-6.57699474676416	4.80051729135054e-11	1.85184399437265e-08
AT3G09940	18.6393229358692	-0.556386747738044	0.100600810510281	-5.53063881807577	3.19066682412194e-08	5.56818764953037e-06
AT3G10310	46.453567802157	-0.551429600098061	0.124776575211865	-4.41933591430729	9.90046582782846e-06	0.000866540351510482
AT3G13600	35.466530359873	-0.552701218411966	0.119895670382401	-4.60985135367402	4.02956981362041e-06	0.000401179496745396
AT3G14530	101.894575032309	-0.703962084646003	0.128985286268371	-5.4576929277136	4.82360916773503e-08	7.67027500557926e-06
AT3G16370	764.952340956004	-0.61000321888811	0.102967671760167	-5.92422076230814	3.13781695528856e-09	7.34425449388944e-07
AT3G16420	32104.3711554676	-0.285310271455842	0.0722877533659112	-3.94686870418615	7.91799487657817e-05	0.00501336630012158
AT3G16430	1409.75995110441	-0.434914915070518	0.09206977183186	-4.72375358836307	2.31530931831383e-06	0.000248609321699976
AT3G17390	8080.291052596	-0.422038527896408	0.0681653133610343	-6.19139716502294	5.9633238167014e-10	1.72530553369037e-07
AT3G21330	98.3098891486778	-0.521605685703082	0.127938749965249	-4.07699532662905	4.56214093548973e-05	0.00322068271944295
AT3G21710	276.774661887779	-0.520877486419971	0.120707976689561	-4.31518695537058	1.59467885969047e-05	0.00133408655928563
AT3G23050	207.768994754247	-0.567659294330823	0.122776735049895	-4.62350863215358	3.77303032758054e-06	0.000384530357029397
AT3G23410	142.487925746532	-1.4469593998211	0.125935859944639	-11.4896535463145	1.48707112123599e-30	5.16286308774448e-27
AT3G23470	735.698704028105	-0.41721655816184	0.0904210109255978	-4.61415498334942	3.94697829356951e-06	0.00039528608092955
AT3G23530	883.408421568766	-0.435478779306834	0.0885010810299837	-4.9206040676418	8.62775096617467e-07	0.000106345964719754
AT3G23800	5872.89503915423	-0.28507677557827	0.0749597450810701	-3.80306490196779	0.000142916894143667	0.00815644334768967
AT3G23810	559.993038377358	-0.816187721790747	0.129190591708711	-6.31770248123814	2.65480483749093e-10	8.37912720754144e-08
AT3G23890	409.880610628925	-0.467467655265265	0.111748123828243	-4.1832259840332	2.87401447863181e-05	0.00221735539275478
AT3G27060	2108.11410133735	-0.317573885466364	0.0691012426983087	-4.59577676269687	4.31140100995064e-06	0.000423635822822084
AT3G29360	2158.87520380157	-0.359071332943783	0.0653543770515907	-5.49422011413761	3.92440771145607e-08	6.55006385681051e-06
AT3G30775	2408.98694917134	-0.420582989168323	0.0772299229653198	-5.44585535009774	5.15570230598998e-08	8.07507028090806e-06
AT3G43190	84.7409484502015	-0.561517039166328	0.127952726238182	-4.38847264669511	1.14149488070048e-05	0.000986658915347378
AT3G45010	7692.03362638901	-0.400426518910391	0.0901433661593895	-4.4421074558317	8.90820504210723e-06	0.000793020595009127
AT3G46700	30.9093668297534	-0.551136001974937	0.11789778383827	-4.67469348474756	2.94392973621937e-06	0.00030972222391508
AT3G48460	652.676829827332	-0.639200689832153	0.0895194380097873	-7.14035637446996	9.30892536059478e-13	4.72961522406219e-10
AT3G51160	1676.88159739545	-0.33838786816646	0.07871089766726	-4.29912347838987	1.71474922655003e-05	0.00141745798167713
AT3G51280	71.5182708762451	-0.487926415420304	0.128776500640766	-3.78893985309804	0.000151291534309354	0.00858734046648
AT3G51600	902.283420713819	-0.469043960952795	0.0937138244768051	-5.00506689990959	5.58426333832929e-07	7.40928596183041e-05
AT3G51740	332.871306455654	-0.484814268164262	0.116921735019396	-4.14648540824199	3.37617685259547e-05	0.00252075770668159
AT3G54810	385.724385927598	-0.48939552013457	0.102627282187573	-4.76866881498526	1.85447236382574e-06	0.000208813588166778
AT3G56060	177.185264500865	-1.3311898678152	0.126069459788711	-10.5591780122341	4.60678079364339e-26	1.06626500791539e-22
AT3G56100	48.1925630562151	-0.581264786888616	0.124875939613718	-4.65473804390708	3.24392865676365e-06	0.000337871389245218
AT3G56970	9.85721550269849	-0.3342149060974	0.0853831538967908	-3.91429562910491	9.06684948353525e-05	0.00560449678313124
AT3G56980	23.5253824697848	-0.487403697142425	0.107484461950975	-4.53464331769868	5.77009112050144e-06	0.000543876778874052
AT3G58120	147.118842899056	-0.706641266796704	0.125793593568861	-5.61746625363619	1.93778004956628e-08	3.66962692841047e-06
AT4G01700	1042.0682627734	-0.58866531399981	0.0904265245016009	-6.50987436755228	7.52136829201306e-11	2.79781469448079e-08
AT4G01750	28.6437271430954	-0.46818528436846	0.114856400042069	-4.07626640045286	4.57645857114451e-05	0.00322068271944295
AT4G01950	22.0607941593164	-0.670861467408411	0.106142188990587	-6.32040354347606	2.60881129333095e-10	8.36063816175032e-08
AT4G02130	226.135697646689	-0.452249060231188	0.114316846103837	-3.95610162145656	7.61827641065664e-05	0.00485309834588344
AT4G02330	152.370940934855	-1.10116613237569	0.125089348953065	-8.80303672208624	1.33162964472853e-18	1.26087168769727e-15
AT4G05190	78.4495691331538	-0.571531552787762	0.129085816879847	-4.42753175060078	9.53175451386873e-06	0.000841338891010167
AT4G08950	182.788324333942	-0.482982758083402	0.122004572106472	-3.95872670789673	7.53503968108217e-05	0.00481479790173689
AT4G11610	52.1041422094501	-0.708918968489521	0.125605736284333	-5.64400153576381	1.66142590138731e-08	3.23450121044851e-06
AT4G12730	524.512549429055	-0.794811464366472	0.106490774633972	-7.46366497096472	8.4148403049043e-14	4.86915384420726e-11
AT4G12870	392.746810511848	-0.543353983489821	0.103884075494743	-5.23038763065583	1.69154971946142e-07	2.44699112542367e-05
AT4G13340	732.567123960712	-0.491395881534742	0.105895815989751	-4.64037107549465	3.4778409856416e-06	0.000360090590137738
AT4G16220	102.432811525313	-0.492816245405318	0.128096751770527	-3.84721890753445	0.000119466219623585	0.00693203571303315
AT4G16230	578.541261907036	-0.35074032622723	0.0919433549337546	-3.81474361556568	0.000136324393760884	0.00786640843887253
AT4G19030	1115.32793312734	-0.675052494899064	0.0892920457509491	-7.56005184136896	4.02908745970558e-14	2.46852708450373e-11
AT4G19120	950.83385561374	-0.371876940480799	0.0867510207570838	-4.2867154442149	1.81334331904908e-05	0.00147637862772622
AT4G20860	234.291331028204	-0.508201532260609	0.113811852125631	-4.46527776122674	7.99649401314058e-06	0.000730591959595313
AT4G21850	307.551398930588	-0.552814197497046	0.116488519075221	-4.74565392268464	2.07833796828866e-06	0.000229068032896408
AT4G22010	1955.76926913967	-0.43596424199942	0.0803380284483356	-5.42662361050823	5.7430056986153e-08	8.86167049687817e-06
AT4G23500	577.772423622034	-0.360893191365356	0.0926208421141116	-3.89645767764371	9.76098550992517e-05	0.00592802009204814
AT4G23550	34.2693923941222	-0.730540393581991	0.117067621838702	-6.24032830007041	4.36653461678082e-10	1.33763650885531e-07
AT4G23560	30.9659836754678	-0.655625127001393	0.115289760110097	-5.68675939975326	1.29472663172321e-08	2.59331254475253e-06
AT4G23670	831.387561187809	-0.551095409565747	0.128539912734495	-4.28734855845174	1.80818449679476e-05	0.00147637862772622
AT4G23800	231.611278582044	-0.590772211720886	0.122989500976427	-4.80343612284528	1.5596566070163e-06	0.000180495593226426
AT4G25810	33.4727657712538	-0.624921723254816	0.114179705283321	-5.47314184866882	4.42125930134292e-08	7.13947693847087e-06
AT4G25900	425.519978277966	-0.58148934144537	0.105575400184104	-5.50781091458198	3.63323346836267e-08	6.20359724421825e-06
AT4G30140	70.1831518537642	-0.950137072664402	0.126354732417914	-7.51960021190072	5.49439910611651e-14	3.27010936512894e-11
AT4G30270	37.212198100358	-0.738014958496574	0.121850255319443	-6.05673707093835	1.38910361015633e-09	3.66283763331222e-07
AT4G30280	156.816546639618	-1.54281780794238	0.12862548254036	-11.9946512733842	3.79010036146552e-33	1.57903161259377e-29
AT4G30650	76.823903340514	-0.530423791996857	0.129142496250434	-4.10727535394899	4.00353847732602e-05	0.00287578310417857
AT4G31320	444.998291072097	-0.768554100916441	0.106818887394305	-7.19492703644669	6.24941751840248e-13	3.25454040814605e-10
AT4G31840	136.260200275589	-0.748525842710757	0.127893786670019	-5.85271467989328	4.83613384234556e-09	1.0717181284032e-06
AT4G33270	112.987400745311	-0.748642913746811	0.128983831382243	-5.80416092252842	6.46891263442161e-09	1.36115069785492e-06
AT4G34160	391.936459859691	-0.446503729377958	0.108804828710762	-4.10371244244045	4.06572762280798e-05	0.00291041828559152
AT4G34970	26.8305949361168	-0.427417005439106	0.112963317736051	-3.78367964048122	0.000154526699530682	0.00874713499435773
AT4G35710	9.55787489185996	-0.379278567776312	0.0820084000461311	-4.62487461727045	3.74825068221737e-06	0.000384530357029397
AT4G37160	39.9284956339148	-0.707931014294797	0.121053461400469	-5.8480856813571	4.97262414359782e-09	1.09036561616091e-06
AT4G37450	265.417896180606	-0.501449010850637	0.12638380432438	-3.96766827467548	7.2579262955832e-05	0.00469533734979173
AT4G38420	27.2778047678624	-0.582424895704632	0.110511878690286	-5.27024698708543	1.36240306557455e-07	2.01278143680733e-05
AT4G38590	21.6097424744363	-0.481786432918289	0.105682963435112	-4.55878996252883	5.14491936973265e-06	0.000492988870384499
AT4G39210	884.096813267457	-0.358497042759703	0.0929466939166918	-3.85701769103293	0.000114778858146274	0.00677325324092078
AT4G39940	806.37437430685	-0.409447509359793	0.0944670924474952	-4.33428719728369	1.46233165487315e-05	0.0012433400286801
AT5G01870	329.717739176605	-0.522023616497047	0.114523889979075	-4.55820717050765	5.15921337160102e-06	0.000492988870384499
AT5G02270	1537.03956952309	-0.436993665724556	0.0834355091306747	-5.23750223708885	1.62764328231257e-07	2.37100959537434e-05
AT5G02490	894.78396093694	-0.37511107370401	0.0868828742195096	-4.3174339830919	1.5785359953067e-05	0.00132590658541266
AT5G03553	95.2175946784498	-0.593887725985577	0.128851391225361	-4.60909052155183	4.04434229353046e-06	0.000401179496745396
AT5G03630	1551.83489897344	-0.452917798081615	0.0750275696812034	-6.03668491470656	1.57312462897798e-09	3.90116180312385e-07
AT5G05180	243.540819074549	-0.459545654719491	0.114299484724343	-4.0205400385468	5.8064879157158e-05	0.00390177257329922
AT5G06150	73.5655062438058	-0.527526039140325	0.127007777551274	-4.15349397738543	3.27436834702276e-05	0.00245353838261983
AT5G08370	4671.59774089579	-0.493208790367224	0.0882393546365837	-5.58944240241237	2.27799908919749e-08	4.19938044487371e-06
AT5G09890	921.471615248367	-0.305658070162567	0.0803696744925311	-3.80315177450386	0.000142866765661339	0.00815644334768967
AT5G10130	221.283862068619	-1.06789580469704	0.121589351827572	-8.78280695345298	1.59444698441383e-18	1.44408370140541e-15
AT5G13820	380.67946043924	-0.521827919247099	0.111807076090376	-4.6672172951316	3.05306399021284e-06	0.000319589829045848
AT5G15150	456.185011339556	-0.379560755584874	0.0978430020592281	-3.87928362372928	0.000104764544800498	0.00628919375429159
AT5G15230	7477.96702945527	-0.35354110500858	0.0677633593434818	-5.217290117164	1.81559768430351e-07	2.60720254669425e-05
AT5G15470	759.340899379695	-0.392767163965523	0.0854485744684151	-4.59653266785281	4.29579648028498e-06	0.000423635822822084
AT5G16250	116.784297916013	-0.667819417151211	0.128776738916502	-5.18586992317162	2.15008845494705e-07	2.9661253380796e-05
AT5G17160	196.585519367046	-0.699664792839935	0.125681431560939	-5.56697026879971	2.59206600281679e-08	4.65476956074798e-06
AT5G17330	36.0924835587006	-0.438983143806566	0.111419740933497	-3.93990454589715	8.1514036314898e-05	0.00514551178932012
AT5G17810	200.856762126821	-0.463993210724333	0.118111778897185	-3.92842454035202	8.55041709480435e-05	0.00533274666173262
AT5G18220	73.6757759492741	-0.534341977819169	0.128973438756893	-4.14303893087919	3.42733736814039e-05	0.00254981659699045
AT5G18270	41.8518322043401	-0.596408135111688	0.120184994602561	-4.96241762196643	6.96210979393271e-07	8.8974054673259e-05
AT5G20230	11.997188300702	-0.346248987221479	0.0890143503594397	-3.88981086558882	0.000100322380564733	0.0060750450858836
AT5G20790	450.378482906523	-0.458450752770961	0.119078911454481	-3.84997433358473	0.0001181302031593	0.00691227601688592
AT5G22460	116.892916377641	-0.531228747603872	0.127047264791218	-4.1813473786851	2.89786736568041e-05	0.00222750830606969
AT5G23220	31.2346572920272	-0.496243772260203	0.115915261311246	-4.28109091630074	1.85979351917067e-05	0.00150493949305345
AT5G23820	4194.51883595755	-0.321289905643297	0.0800048040462601	-4.01588266446502	5.92237176104472e-05	0.00396684650013899
AT5G24030	23.5747036320694	-0.541531367221738	0.110038351391745	-4.92129662406376	8.597271200571e-07	0.000106345964719754
AT5G26000	5271.60395263413	-0.310656429651263	0.0637875644704951	-4.87017230129483	1.11500976830321e-06	0.000131224680697876
AT5G26260	2899.76846666093	-0.721966946496737	0.12663304751924	-5.70125224528806	1.1893049491779e-08	2.40528265983736e-06
AT5G33390	51.5066569432061	-0.531728668494581	0.126907489595883	-4.18989194560374	2.79087323071104e-05	0.00216927911451275
AT5G33395	205.498311346743	-1.04885985092134	0.120600815535797	-8.6969548776394	3.4090891930099e-18	2.95894737414955e-15
AT5G35735	128.708836270969	-0.546248813740267	0.126482492291334	-4.31877016213488	1.56901073975136e-05	0.00132590658541266
AT5G38700	27.0011901569887	-0.423304032819808	0.109420501368331	-3.86859891452043	0.000109462530069475	0.00649633607942234
AT5G39580	351.623955058138	-1.15312707841103	0.116144113648101	-9.9284160186097	3.13191006841827e-23	4.66005847394436e-20
AT5G40780	271.318667707157	-0.649735635361806	0.122466777630948	-5.30540321163488	1.12424208728532e-07	1.68482639713961e-05
AT5G40890	1168.69522350268	-0.385343704654423	0.097217476465347	-3.96372873134367	7.37880965853789e-05	0.00474407358015441
AT5G43060	2937.00278136322	-0.605335161284146	0.077069854285747	-7.85437012816689	4.0178615166022e-15	2.78986910841135e-12
AT5G44110	431.145744093419	-0.564130887634474	0.101223068141381	-5.57314550914951	2.50180437221202e-08	4.57149884890777e-06
AT5G44380	304.18313735232	-0.904082620266129	0.112456280878924	-8.03941419011986	9.02689735862628e-16	6.71568924562658e-13
AT5G44417	63.5297093337649	-0.932744406370084	0.127003840739334	-7.34422204037492	2.06959307098359e-13	1.16518089896376e-10
AT5G46230	170.202742491688	-0.516698156128192	0.124063300285288	-4.16479454391448	3.11633071168809e-05	0.00236059218382453
AT5G46960	190.497580323414	-0.572943477711992	0.128839207931533	-4.44696522829032	8.70919287024091e-06	0.000778631745407676
AT5G47770	287.751023884855	-0.482758496758536	0.115900914177443	-4.16526910235961	3.10985525765951e-05	0.00236059218382453
AT5G48110	300.123750524127	-0.438513580339686	0.112281473569855	-3.90548472867047	9.4036697187448e-05	0.00577840247525584
AT5G48430	4.22898910554103	-0.227334577961907	0.0577412045612385	-3.93712912103874	8.24622408913117e-05	0.00518964030213569
AT5G49360	1362.51307952748	-0.595585956397713	0.129075968768256	-4.61422805562694	3.9455900611519e-06	0.00039528608092955
AT5G51310	38.1638644468879	-0.510250537683427	0.117412790555136	-4.3457832427875	1.38779562903186e-05	0.00118480207985093
AT5G52310	309.238241914351	-0.50777958874296	0.123332367454778	-4.11716404397366	3.83563064819045e-05	0.00280350954499843
AT5G55180	93.3668339753864	-0.53770136960155	0.128985394548709	-4.16869965380845	3.06342349554486e-05	0.00234610936895938
AT5G55520	55.5939779013911	-0.477508581564031	0.127343622059782	-3.74976440783081	0.000177000781373825	0.00996514399134636
AT5G56120	34.5602548692372	-0.473647436147391	0.117282375484143	-4.03852185114914	5.37890834368044e-05	0.00363792336711712
AT5G56320	174.783864110882	-0.821780820994228	0.124252457438222	-6.61379933996733	3.74579411467495e-11	1.50055071543834e-08
AT5G57560	259.481691530003	-0.511995718327547	0.117408977183921	-4.36078850704495	1.29594582757557e-05	0.00111094022774595
AT5G59290	1602.0414435817	-0.472864510254969	0.0742912620563751	-6.36500844333673	1.95278993352606e-10	6.66861755824286e-08
AT5G60120	1278.13871321482	-0.298580627229244	0.0770266472209671	-3.87632901082534	0.000106044270503478	0.00634772470936193
AT5G60520	88.8671235923506	-1.34581440967607	0.128491459903067	-10.4739599868453	1.13781344736343e-25	2.37017919220276e-22
AT5G60530	44.0762015572868	-1.02054425915463	0.122792004988572	-8.31116210904453	9.47693559351924e-17	7.59284789802305e-14
AT5G60930	136.928114927157	-0.479819181084278	0.124457630311995	-3.85528135062068	0.000115596607659521	0.00679951302064005
AT5G61430	85.0346332716524	-0.523809921587645	0.128779567711178	-4.06749246714686	4.75217442542222e-05	0.00331078747344382
AT5G62340	122.965450034973	-1.27414004560223	0.128153233245505	-9.9423168135083	2.72416364175364e-23	4.36515790933616e-20
AT5G63800	541.346182582276	-0.596506149526645	0.107083054502662	-5.57049994788688	2.54009392686744e-08	4.60110405135441e-06
AT5G64100	610.766309533348	-1.63846673627951	0.112175122856381	-14.6063288771901	2.55942597947817e-48	1.33288506446274e-44
AT5G64120	83.5946514139485	-0.681051924956822	0.107183516269546	-6.35407335624356	2.09686759661931e-10	7.04513692018983e-08
AT5G64330	927.289531036128	-0.35190776525502	0.0782418059646577	-4.49769481821495	6.86942057577866e-06	0.000638825446491274
AT5G64620	412.082849678978	-0.399191269521421	0.105603376480881	-3.78009948946747	0.000156765704757558	0.00884982763090704
AT5G65020	2517.14121084253	-0.373992208496194	0.0853080354121312	-4.38402088020668	1.1650859877146e-05	0.00100288868636706
AT5G66690	328.75245498756	-0.477672347774965	0.119944584230066	-3.98244198219687	6.82107792490518e-05	0.00448233041809779
AT5G67450	66.3275056900333	-0.811285117757584	0.127733646347401	-6.35138149545271	2.13389770362961e-10	7.05574969274738e-08
