# Supplementary material for: Extensive transcriptomic and epigenomic remodelling occurs during Arabidopsis thaliana germination
Source: Genome Biol. 2017 Sep 15;18:172. doi: 10.1186/s13059-017-1302-3 (PMC5599894; doi:10.1186/s13059-017-1302-3)
Supplement: Supplementary file 1 — SD1: List of genes that are differentially expressed during the germination time course. SD2: Lists of genes that are misexpressed in each of the mutants at 24 h SL. SD3: TF binding data, gene expression data, parameters and output model used in DREM modelling. (ZIP 2580 kb) [file 13059_2017_1302_MOESM1_ESM.zip › SD2_file7_vnd2.txt]

baseMean	log2FoldChange	lfcSE	stat	pvalue	padj
AT1G01710	727.608215637929	0.297994359100028	0.0837793011254297	3.55689717026747	0.000375260959984313	0.00968249471878306
AT1G01720	1044.42229537454	0.408495277345385	0.0919385560157598	4.44313349097371	8.86581202365696e-06	0.000430214057434352
AT1G02060	569.63193749113	0.395875392100665	0.0953122152441339	4.15345914567891	3.27486703391e-05	0.00130814531499918
AT1G03030	644.475579793801	0.366742129044763	0.0877074054982387	4.18142717780117	2.89685033073277e-05	0.00119470103295048
AT1G03106	4148.96255884038	0.343806609339891	0.0857574062227094	4.00906026060345	6.09608600271435e-05	0.00216688147914665
AT1G03880	1337.45486501456	1.24657548281145	0.128931632948972	9.66849991968074	4.10348549187177e-22	3.20892565464372e-19
AT1G03990	161.943910996674	0.746972315267222	0.122971183089269	6.0743687789437	1.24476373375843e-09	1.40602979082091e-07
AT1G04770	1687.83741564793	0.543718478502967	0.0951710491497795	5.71306593087218	1.10958664658335e-08	1.0898606617552e-06
AT1G05510	408.733245000464	0.715627093159115	0.109484889802857	6.53630920620831	6.30554867407435e-11	8.90308441953331e-09
AT1G05890	2748.46303240344	0.267918190754063	0.0695388339101119	3.85278520920242	0.000116781826423423	0.00369845497638789
AT1G08170	53.7986318657048	0.529869257671988	0.125377925113169	4.22617663511113	2.37695435710129e-05	0.00101743654712807
AT1G09280	1685.47044009274	0.320003036727683	0.0757939931077979	4.22201052625054	2.42132799166502e-05	0.00103425295643977
AT1G10070	21.0645291197866	0.45241925532097	0.106564965211966	4.24547837482113	2.18127546742378e-05	0.000947643008625221
AT1G12110	1585.79190265851	0.397920468391654	0.0799904772506893	4.97459800301698	6.5383179844381e-07	4.46097588119448e-05
AT1G12130	820.390428265282	0.391117835764667	0.0867893040867008	4.50652116502684	6.58991149763323e-06	0.0003300149767731
AT1G12890	83.6691490291366	0.466347223813824	0.129004506648673	3.61496846837965	0.00030038417964969	0.00807089452116615
AT1G13640	4287.16777616496	0.260155925735634	0.0666473739437077	3.90346851408383	9.48238910593412e-05	0.0031096118597073
AT1G14760	24.1643699076918	0.492931179867506	0.108451876220315	4.54516046237999	5.48934191855084e-06	0.000283272334741055
AT1G14850	3605.7958439822	0.304285823540142	0.0746230350557227	4.07763934169824	4.54952648644146e-05	0.0017129809726357
AT1G14930	828.292877911119	1.19292544238631	0.105283763584377	11.330573696962	9.25962427847385e-30	1.56888900691609e-26
AT1G14940	611.852129787822	1.2970322312142	0.113406506405513	11.437017789582	2.73112645980683e-30	5.0481148346175e-27
AT1G14950	375.907086903308	0.946717941137398	0.119739096848959	7.90650644652517	2.64712598185722e-15	6.56358115403914e-13
AT1G15380	8.88714475345345	0.306830114802159	0.0787327566079539	3.89710875144389	9.73479119568653e-05	0.00316684439345118
AT1G16030	356.646577923455	0.952532562615444	0.113238468366822	8.411740076966	4.03972311374813e-17	1.28336953669886e-14
AT1G16730	597.996661604423	0.512223672406739	0.107189319318403	4.7786820148115	1.76447989851464e-06	0.000107411393103592
AT1G16770	65.6043269968191	0.602289321679347	0.128243098121444	4.69646577868066	2.64701558540046e-06	0.000150753840006617
AT1G17810	126.791948218785	1.32318701028025	0.128269418198554	10.3156857563042	5.9852487036832e-25	7.15835744960511e-22
AT1G18100	43.2943590386526	1.12374441756891	0.121540062753645	9.24587656209031	2.33320343789914e-20	1.24838663945698e-17
AT1G19230	187.140577860331	0.43991301886847	0.122667200811431	3.58623182039282	0.000335490742409953	0.00878766007542738
AT1G19540	571.298613335939	0.441970315956472	0.0905782919130158	4.87942868674213	1.06393583914763e-06	6.95560883651115e-05
AT1G19680	1799.34401900805	0.278356044043636	0.0661214099904426	4.20977175295976	2.55628804007571e-05	0.0010805498634266
AT1G20390	3164.40746585618	0.401248897309864	0.0829350810892801	4.8381082171719	1.31080770702222e-06	8.38092525131311e-05
AT1G20620	5782.86637856698	0.660484611884352	0.0892986080633023	7.39635954253783	1.39968706580513e-13	2.7900428845049e-11
AT1G21000	2376.40923653991	0.283463148879336	0.0743377960167752	3.81317666204913	0.000137191973928633	0.00425860643346103
AT1G21580	3340.23474785533	0.25056001747021	0.0587781986658531	4.26280531144911	2.01876394760733e-05	0.000884601478076558
AT1G21680	141.387460998701	0.463615835782321	0.125686943530357	3.68865550199607	0.000225442223928336	0.00641973570995928
AT1G22370	207.303509102374	0.532580582399697	0.118432455379288	4.49691413298891	6.89468160018007e-06	0.000341908942182588
AT1G22500	83.4581859450079	1.02419074845213	0.128972560997992	7.94115229260335	2.00311546255108e-15	5.15535994741627e-13
AT1G26400	10.8088030536676	0.523567685406325	0.08097378145167	6.46589150240959	1.0070331625391e-10	1.38344582842871e-08
AT1G26770	15468.2744307943	0.25573321320523	0.0700452528898314	3.6509713742836	0.00026125035987632	0.00722686029524535
AT1G27990	352.754273063574	0.782800450648387	0.129066022589047	6.06511640279539	1.31858118464438e-09	1.48118191415412e-07
AT1G28100	766.722475549778	0.470017786741368	0.106457767446187	4.41506334405288	1.00980416820944e-05	0.000479704167010148
AT1G28330	1558.44081998805	0.340202999875978	0.0859469048060705	3.95829263012563	7.54874389352045e-05	0.00258385624314912
AT1G29680	43.6395512666025	1.05374972919764	0.118717355089173	8.87612201607871	6.92318934653814e-19	3.19914285895031e-16
AT1G30500	209.925599340001	0.464763153433734	0.120268594111827	3.86437670504067	0.000111373228529182	0.00356604800386666
AT1G30860	53.6208013730669	0.795006434985403	0.119600513953868	6.6471824301027	2.98756655443142e-11	4.53307486452983e-09
AT1G32710	26.5011622229318	0.510394569647514	0.108871535601555	4.68804418737547	2.75828469764592e-06	0.000156652079532226
AT1G33050	2721.51342759513	0.317789709529489	0.0840075837534691	3.78286929977755	0.000155030830560194	0.00465596284630703
AT1G33970	540.275954696364	0.462947268946787	0.097970449837544	4.72537657747263	2.29689306673974e-06	0.000133429799522721
AT1G34760	92.5790969144686	0.516246892888504	0.129128825265718	3.99792139226997	6.39011636831e-05	0.00224781740485258
AT1G36370	1020.3271663262	0.644744504513917	0.0931226238092222	6.92360758471311	4.40284482458665e-12	7.27793829052811e-10
AT1G42470	1136.48066496297	0.328909915335502	0.0770218433652271	4.27034592999619	1.95170008616379e-05	0.000862651438084397
AT1G43650	27.0458808898728	0.420683917244099	0.110438371519052	3.80921876570342	0.000139406573054281	0.00431417723491574
AT1G47270	822.239931556845	0.335628797598115	0.0896424774792415	3.74408212530535	0.000181054430487322	0.00531965127264196
AT1G47540	554.819874310159	1.16293113763362	0.106180451638819	10.9524033820219	6.47075602668103e-28	8.77089410229857e-25
AT1G47980	503.653692805329	0.766628340373049	0.129197381131664	5.93377616216375	2.96045378248922e-09	3.13499720341515e-07
AT1G48090	2827.84300385068	0.293604686513092	0.0787736424899458	3.72719449339372	0.000193623042412109	0.0056481258225581
AT1G48840	1516.04683977496	0.295145602833367	0.0707599743149555	4.17108126014379	3.0315772350692e-05	0.00123276056686854
AT1G52560	42.2492239422863	0.808897483298165	0.12497661365591	6.47239079085026	9.64642395257143e-11	1.34336364249097e-08
AT1G53540	26.2691074355627	0.89818030620252	0.105855856503663	8.48493730879635	2.15835063389151e-17	7.43789577767495e-15
AT1G54860	193.527661481447	1.27680967354398	0.128828201192556	9.91094854794697	3.7308706216864e-23	3.44800279455127e-20
AT1G54870	2712.35420747981	1.22542478419105	0.127851889830279	9.58472171054948	9.27072278985996e-22	6.49973571598044e-19
AT1G55860	4655.64333759881	0.279994665461031	0.0698325347171527	4.00951600275017	6.08433297971246e-05	0.00216688147914665
AT1G56280	8854.30971524791	0.260045240405702	0.0624045572474966	4.16708733906022	3.08516316473745e-05	0.0012476089733693
AT1G56600	99.4518298955109	0.804174232662358	0.12913789883682	6.22725195241498	4.74687428084646e-10	5.77924837593833e-08
AT1G60610	891.384842865257	0.385077138069818	0.0917396518554171	4.19749944851224	2.69878314452026e-05	0.00113371196062781
AT1G60680	56.0545035754728	1.09954060903075	0.120091219920755	9.15587842105616	5.39173426105559e-20	2.74061852489455e-17
AT1G62180	411.046453565519	0.571416120080887	0.113773837444822	5.02238592732721	5.10335080287203e-07	3.52929688857123e-05
AT1G62420	95.6644415551754	0.522471273281143	0.129175740836076	4.04465474631307	5.24002878286864e-05	0.00190932374934203
AT1G62710	7368.91766393589	0.294736516088354	0.0633899775643233	4.64957596473793	3.32618159943495e-06	0.000182778173728949
AT1G64660	433.742629840905	0.470896155630317	0.121214234363092	3.88482555786121	0.000102403388232057	0.00331539122537291
AT1G64795	118.811448786822	2.23962289273484	0.127585255363604	17.5539319677039	5.5501168238774e-69	2.82112438157688e-65
AT1G64900	139.325499124176	0.721912417968817	0.128347547647054	5.62466857531255	1.85864471273653e-08	1.74147300918706e-06
AT1G66180	560.351545193763	0.525627022522216	0.112437597166623	4.67483329213518	2.94192497843628e-06	0.000164693727642506
AT1G66770	3.93458537032967	0.234523863141828	0.0528005324706699	4.44169503919498	8.92529950844745e-06	0.000432069499061318
AT1G67120	5356.7639993665	0.301044288918739	0.077056059155435	3.90682176350963	9.35180841399511e-05	0.00307174424351129
AT1G68250	8534.8688390135	0.854154490275723	0.128877758529682	6.6276330378527	3.41112167655963e-11	5.09962690645665e-09
AT1G69530	35297.0066067217	0.331590851867988	0.0636649573534287	5.20837310904332	1.90503560627178e-07	1.45068104669355e-05
AT1G70310	4150.64339510552	0.215179572240132	0.0584206599184319	3.68327869867561	0.00023025318261028	0.00649307587910156
AT1G70320	11848.2163391622	0.270491470445344	0.0652929170475272	4.14273833482506	3.43183424503618e-05	0.00136451129185147
AT1G70800	27.3119629595124	0.681774763545344	0.111176130834863	6.13238433848744	8.65716459568341e-10	1.00581411748249e-07
AT1G70840	429.599921462885	2.21269650866674	0.120754594601653	18.3239115328574	5.3337813383564e-75	3.61488140571541e-71
AT1G70985	22.3104451002883	0.490379944311704	0.104670288370416	4.68499659212083	2.79964590722004e-06	0.000158117779404439
AT1G72570	528.798516015401	0.829364722241663	0.0975679509345012	8.50038065059322	1.88970004646511e-17	6.62437609391873e-15
AT1G72830	479.790789277357	0.356923632522964	0.0951369034734254	3.75168435687696	0.000175650520404342	0.00518743430351507
AT1G73190	543.938288943735	0.993566840177022	0.123344351859291	8.05522770357956	7.93309859202313e-16	2.09475013731187e-13
AT1G74310	221.584597257584	1.33469286379663	0.116044772069212	11.5015337614743	1.29591886362722e-30	2.63486223352687e-27
AT1G75490	176.32950684296	0.820493082563455	0.122455240635783	6.70035090620448	2.07919642190335e-11	3.20259254925295e-09
AT1G75800	6462.69027080632	0.327835653511067	0.088540802888262	3.70265056128748	0.000213358663130714	0.00612713042199672
AT1G75830	20647.516948131	1.72611645748707	0.091981070130168	18.7659966887136	1.43284758071129e-78	1.4566328505511e-74
AT1G76590	204.429830827307	0.418893236141111	0.116167911253844	3.60592896626822	0.000311038218222119	0.00829925072558022
AT1G77120	7638.82019000288	0.301279801661778	0.0801788497133312	3.75759695654108	0.000171552904230063	0.00509199072818341
AT1G77450	280.71559079083	1.00025306198752	0.122164750144271	8.18773877739915	2.66179773916983e-16	7.62248896236634e-14
AT1G77760	14362.4596132896	0.468892302434268	0.0618455656899847	7.5816640563157	3.41150699788645e-14	7.30134318747656e-12
AT1G77950	261.054321645895	1.06687184902169	0.111457523037684	9.5720039342789	1.04853296221022e-21	7.10625739588609e-19
AT1G78000	451.382654414128	0.88779652818693	0.102614789233882	8.65174050266226	5.0719869995146e-18	2.02203215047315e-15
AT1G79520	1717.43903460135	0.33627764775321	0.0906529278007988	3.70950675186298	0.000207663419687006	0.00598895411216483
AT1G80180	503.54014342202	0.462738145605595	0.105210491616736	4.39821293955429	1.09145865818124e-05	0.00051250663829425
AT2G01280	11.5080975702414	0.694733543875222	0.0891167334902149	7.79576984777505	6.40169746531717e-15	1.53128603370387e-12
AT2G01422	44.4852823536359	0.436263494300341	0.11567625946533	3.77141771627822	0.000162322684988359	0.00483921529499021
AT2G02120	1814.90296432971	1.81948120337565	0.0919095648712274	19.796429304446	3.19557789938042e-87	6.49724898502027e-83
AT2G02390	723.631468652705	0.32082471671849	0.0880711004397183	3.64279218854638	0.000269696566748987	0.00740009527009502
AT2G02850	876.00255918685	0.372411740946741	0.0971544537458212	3.83319268019413	0.00012649079874013	0.0039627286902686
AT2G02930	126.348527553174	1.27399385414213	0.128868416535489	9.88600534089193	4.78751883400461e-23	4.23216664926008e-20
AT2G03520	161.737278346201	0.801766577786326	0.126338998597525	6.34615270570961	2.20766107977147e-10	2.85899140598175e-08
AT2G05580	3956.67817648301	1.2788377340894	0.128216166632402	9.97407556065728	1.97936030724996e-23	2.01221768835031e-20
AT2G05914	150.218584234533	0.669975459953522	0.124934442725064	5.36261614763753	8.20251919605846e-08	6.69773575478958e-06
AT2G05075	198.419175399267	0.560176681662579	0.118662493828581	4.72075601640233	2.34969652460284e-06	0.00013610834683255
AT2G07070	33.3066217270143	0.453017725400626	0.119557224387729	3.7891288269747	0.000151176505556952	0.00458080582859008
AT2G13547	60.0062597294177	0.684172929589494	0.127968261580927	5.34642669312833	8.9707589083906e-08	7.23783611608721e-06
AT2G14878	2947.17933967884	0.5974751905168	0.0889246076359669	6.71889599966188	1.83106533469957e-11	2.84192522023752e-09
AT2G15010	1594.86284458876	0.762478315252762	0.0845643039999087	9.01655047327754	1.94105003544943e-19	9.62571446847751e-17
AT2G17150	1214.39889075103	0.340969180993633	0.0900502227630941	3.78643350933913	0.000152824964596444	0.00461069236796142
AT2G17520	627.38406637391	0.362478721809007	0.0887624817823078	4.08369295822525	4.43255902787751e-05	0.00168769269952819
AT2G18570	1777.94742811916	0.429440821041531	0.0870820414284724	4.93145100869351	8.16210397949806e-07	5.47696033370147e-05
AT2G18960	15156.2924882497	0.277650686080662	0.0649091019964315	4.27753084761404	1.88977777029456e-05	0.000840765024630833
AT2G19320	32.4259717507624	0.717746387120242	0.112398080806473	6.38575304818648	1.70556051786126e-10	2.26650042151341e-08
AT2G19900	365.130516279515	0.868500040953185	0.129212264555037	6.72149848889346	1.79865102393459e-11	2.8130902014337e-09
AT2G19930	466.96020098919	0.458473392820518	0.100968671329964	4.54074899452955	5.60547348909686e-06	0.000287804260051306
AT2G20180	2713.6714996946	0.470383198642617	0.0733404452162621	6.41369434362688	1.42034845289125e-10	1.89990294369637e-08
AT2G20560	110.010019356847	0.777176142426145	0.128401036615321	6.05272482927458	1.4241602511493e-09	1.59099045199822e-07
AT2G20770	178.50867448202	0.461771253020684	0.118813757831306	3.88651332513459	0.000101694346851282	0.00329768653936246
AT2G21820	950.534388786448	0.627531770921822	0.128679557348283	4.8767013490989	1.07874569687839e-06	7.01436487714403e-05
AT2G22240	195.764360874859	0.61479104150218	0.122049875934286	5.03721152353482	4.72362691693147e-07	3.32321046626473e-05
AT2G23090	1811.46738268839	0.276391892322302	0.0764195860258476	3.61676772534226	0.000298304761145714	0.0080332879518075
AT2G23110	1852.68660766195	0.334530101818318	0.0901800432611954	3.70958018781819	0.000207603198681472	0.00598895411216483
AT2G23240	199.264734523188	0.769693486640099	0.105134716533765	7.3210211813612	2.46090988098944e-13	4.67618875703527e-11
AT2G23640	522.809489865324	0.506441402082597	0.100664922211381	5.03096203679717	4.88024784170625e-07	3.39812325745108e-05
AT2G24260	2759.6273711989	0.367101930337806	0.0794617014035684	4.61985993067751	3.83999190911018e-06	0.000207094736063735
AT2G25340	6.06538344305119	0.367979649107635	0.0640641519282927	5.74392445746439	9.25070704159681e-09	9.26528943693332e-07
AT2G25625	5.19966126712525	0.303954069944833	0.0633125762251185	4.80084823691384	1.57994972682854e-06	9.7639932662243e-05
AT2G27300	256.000311862265	0.548352627389138	0.118728920869055	4.61852616342659	3.86475256574552e-06	0.000207878701499306
AT2G27830	829.517946997963	0.417794844536043	0.0962899552329094	4.33892448620904	1.43181706683144e-05	0.000655669022585967
AT2G27940	21.3622397942856	0.625568677116093	0.105894468869496	5.90747263567694	3.4739601068673e-09	3.64085344808382e-07
AT2G28290	5148.60648181727	0.264971793393625	0.0696270183668689	3.80558868681512	0.000141467311010069	0.00436466368354586
AT2G28490	1934.5858376822	0.918700436174552	0.12077339657286	7.6068112866257	2.8094105809755e-14	6.27702592663669e-12
AT2G28780	7.96263191303335	0.334482353761737	0.0753662708464514	4.43809080647229	9.07603305140756e-06	0.000436250364069075
AT2G29300	89.2175487251505	1.51922395928973	0.127436771271785	11.92139399114	9.15635456104463e-33	2.06852223261288e-29
AT2G29500	45.4668177843563	0.786691036977674	0.124290618830038	6.32944822692887	2.46039428744603e-10	3.16612257293371e-08
AT2G31350	549.331051541679	0.405415058681311	0.0982649348939608	4.12573477119586	3.69552972854261e-05	0.00145053108958935
AT2G31585	253.741287360191	0.418911737826352	0.112603852640072	3.72022562287782	0.000199044880154716	0.00578967167854891
AT2G32090	375.460998823521	0.433932742003423	0.101746898314766	4.26482525944921	2.00058710485961e-05	0.00088043153714298
AT2G32120	138.598704218028	1.00208247197582	0.128826805687911	7.77852455958123	7.33752586763175e-15	1.73472762721731e-12
AT2G33070	897.573671836558	0.883409567046954	0.106553906333488	8.2907290539128	1.12556415603528e-16	3.36543682654548e-14
AT2G33520	49.7359669984781	0.951036769409953	0.12559485964673	7.57225870616846	3.6679008291718e-14	7.76830829778344e-12
AT2G33590	612.287276863349	0.732829801559497	0.0982054989856991	7.46220740313343	8.50848105964484e-14	1.7652493561704e-11
AT2G33770	3003.15913549989	0.266947040697818	0.0685082492756336	3.89656783701759	9.75654885287065e-05	0.00316885225681415
AT2G33830	86.3694662838766	1.22953013306233	0.128179722903182	9.59223584834113	8.61965207654621e-22	6.25909878644062e-19
AT2G34360	35.3283523941293	0.476822181276556	0.122207658795546	3.90173730497758	9.55047712215293e-05	0.00312566280574644
AT2G34740	37.8692866602182	1.30466050466512	0.115648302266846	11.2812767597293	1.62372103239431e-29	2.53949969466471e-26
AT2G37330	11.5472604139805	0.354342869420379	0.087158041856334	4.06552122871755	4.79252314435008e-05	0.00176844973812932
AT2G37570	1001.08642303479	0.327403506714116	0.0820236408624473	3.99157490781429	6.56359489994956e-05	0.00229673541531491
AT2G38465	355.166850349872	0.42912284165541	0.107476327126459	3.99271963537138	6.53197831964612e-05	0.00229375100509577
AT2G38820	244.03912707061	0.441138732829117	0.114618859163154	3.84874475326246	0.00011872463647328	0.00374830638008499
AT2G39570	1744.70799247452	0.4077175083318	0.0772610538887672	5.277141429093	1.31214617413454e-07	1.01055136410998e-05
AT2G39580	2492.04929723974	0.244932126869685	0.0682588155836557	3.58828562692396	0.000332859520473669	0.00873251583260727
AT2G40000	1166.95939397861	0.370274629710649	0.104239322094279	3.55215884247362	0.000382084131693405	0.00982115621439988
AT2G40170	1654.82320403216	0.777610404170111	0.12612371859253	6.16545732117484	7.02797243053869e-10	8.30771717777399e-08
AT2G40610	6968.96436516253	0.361191544756657	0.0860894620292797	4.19553724977178	2.72225540457322e-05	0.00114121436877903
AT2G41070	492.534592246249	0.411419571535897	0.100828293693304	4.08039803576703	4.49586477471352e-05	0.00169673303280727
AT2G41210	489.748739207964	0.426251426233426	0.0946556178535995	4.50318148990052	6.69436677008795e-06	0.000334422273143558
AT2G41260	2690.57373569328	1.57599631110962	0.128900290960288	12.2264759789809	2.24467199658014e-34	5.70483387930842e-31
AT2G41280	583.64450387494	1.25437024775643	0.126539211126671	9.91289764325115	3.65877907658527e-23	3.44800279455127e-20
AT2G41620	2246.53731571685	0.23844693984846	0.0652566502491111	3.65398681878722	0.000258199528681003	0.00718154968145301
AT2G41710	742.36665202386	0.355284512267018	0.0896777402335174	3.96179153647126	7.43894775086975e-05	0.0025591994191317
AT2G42000	72.0736759326879	0.929302993817708	0.0985378697170594	9.4309223092208	4.06498654765985e-21	2.50452443900061e-18
AT2G42560	1080.31792948801	0.91867628143148	0.127091392011516	7.22846974048596	4.88466634919066e-13	9.11147121208664e-11
AT2G42790	21037.7845680759	0.256275152403595	0.0557645637042388	4.59566318429054	4.31375035433263e-06	0.000228404094282008
AT2G42890	518.036887999793	0.437091610369494	0.0953017038809268	4.5863986956163	4.50957060116617e-06	0.000236310797584821
AT2G43160	4416.24404638328	0.225656624974903	0.0592948843753112	3.80566767862457	0.000141422164852776	0.00436466368354586
AT2G43500	1280.39134413279	0.372057567757995	0.0767134932198664	4.84996253125447	1.23484798383992e-06	7.920166942408e-05
AT2G43510	95.2042837733355	0.513340235453905	0.129094695427671	3.97646265598512	6.99479773616221e-05	0.00242279774398041
AT2G43580	14.4817506168505	0.555208857817905	0.0922895369487186	6.01594586097459	1.78839339092496e-09	1.97617469697208e-07
AT2G44460	136.03465490433	0.592046048640709	0.127505515559556	4.64329755495301	3.42891964169313e-06	0.00018741073697555
AT2G45360	8.10781919749139	0.309555788352988	0.0752769203444355	4.11222705361206	3.91860623821995e-05	0.00152455023519652
AT2G45510	999.0088429253	0.550622732413513	0.0946924600408289	5.81485296903363	6.06872034684887e-09	6.20046342171514e-07
AT2G45620	2214.19813134453	0.309812124327972	0.0764017901226781	4.05503750410177	5.0126259598008e-05	0.00183965182336949
AT2G46450	7251.19174283179	0.275676499838094	0.062429557622353	4.4158009496993	1.00636658710013e-05	0.000479190759927867
AT2G47180	259.822754804733	1.10910388567699	0.12066601171394	9.19151855541817	3.87334114769787e-20	2.01930185166649e-17
AT2G47770	637.69775612737	0.6891379351249	0.116156365151026	5.93284693635934	2.97726387140175e-09	3.13646264421453e-07
AT3G01345	209.367106122956	0.740812276656395	0.12771674114295	5.80043203441295	6.61442794300858e-09	6.72422744686252e-07
AT3G01770	2758.18760747503	0.296390993463865	0.0617133625619055	4.8027036797185	1.56537455431209e-06	9.74826935779809e-05
AT3G02260	6750.08907337874	0.315450894545619	0.0771626518810638	4.0881292549645	4.34865847882626e-05	0.00165941042442429
AT3G03620	220.778701219171	0.708106716190227	0.115236156680292	6.14483107202869	8.00486608580777e-10	9.40779984142448e-08
AT3G05260	488.056687314317	0.913974118215835	0.111375374697801	8.20624954749426	2.28204854202365e-16	6.62837299377497e-14
AT3G06630	274.30076312811	0.63760026232547	0.113478333986285	5.6186960094297	1.92404035406982e-08	1.79447653573154e-06
AT3G08030	10690.043971006	0.25222970359721	0.0663467828959141	3.80168702366341	0.000143714196236263	0.00441056063283075
AT3G10740	1251.20676337845	0.267654657773437	0.0740834932773613	3.61287846904525	0.000302816652685479	0.00812251739103055
AT3G11050	790.001271619679	0.677096151138198	0.107130418984871	6.32029779734009	2.61059720548606e-10	3.31741639887141e-08
AT3G12520	505.722143768202	0.46114114961393	0.10196856442042	4.52238542569482	6.11465865184225e-06	0.000310669508293876
AT3G12960	194.101629025233	0.865441675780393	0.123900303265761	6.9849843218225	2.84887794057956e-12	4.89639210466128e-10
AT3G13460	16822.4966381165	0.247489200895584	0.0570054880351536	4.3414978000533	1.41514695921714e-05	0.000649627945030058
AT3G14595	711.90969585083	0.511130107202691	0.108735420039564	4.70067717599944	2.5930016371462e-06	0.000148509603623821
AT3G14660	4014.08151853214	0.308052918305469	0.0611922220213213	5.03418421704205	4.79888026213383e-07	3.364511499645e-05
AT3G14690	2213.11054096736	0.268556109144215	0.0669872089332296	4.00906551296833	6.09595042840147e-05	0.00216688147914665
AT3G14990	1838.56256732751	0.41418161880317	0.0857289923288633	4.83128994698009	1.35651284589904e-06	8.59209320337047e-05
AT3G15880	3031.32986168119	0.224533444794447	0.0629768283382047	3.56533427800832	0.000363392724566202	0.00941210302659876
AT3G16120	163.347144965729	0.91447061132262	0.124617410341719	7.3382251229183	2.16444887213538e-13	4.23149754502467e-11
AT3G16770	5286.35527995099	0.372929842643285	0.077458980358498	4.81454624005222	1.47534740118955e-06	9.25826029660061e-05
AT3G18370	1977.48974173738	0.338511857662627	0.0796172384497214	4.25174075682616	2.1211531580273e-05	0.000925478240536716
AT3G18570	48.9062889530484	0.551305772055699	0.121783560745219	4.52693096409846	5.98464801612155e-06	0.00030572830016026
AT3G19000	348.311099740182	0.379304096384753	0.101385424050802	3.74120934972556	0.000183136887607494	0.00537307243699216
AT3G20810	827.789466003269	0.42427026372173	0.0803080786958806	5.28303342093892	1.27062200339426e-07	9.86041472252371e-06
AT3G21370	1349.48768006378	1.28499428124871	0.128776834661368	9.97845835105149	1.89386349833887e-23	2.01221768835031e-20
AT3G21380	636.239516820862	1.21557289043903	0.128176520264963	9.48358473085576	2.45694365084189e-21	1.56108057215366e-18
AT3G21600	126.121391655804	0.507249120954414	0.128422622406086	3.94984241444969	7.82026629147319e-05	0.00265708034966819
AT3G22490	184.503086797708	1.03410594195223	0.120258482837875	8.5990270087337	8.03947671276735e-18	3.08412529290539e-15
AT3G22500	662.408930890691	1.04381566358026	0.11271301195719	9.26082663798137	2.02855546706399e-20	1.11471864206338e-17
AT3G22640	4880.71258543228	1.15846203162181	0.124052321026564	9.33849541899138	9.77127259161515e-21	5.51859762035331e-18
AT3G22740	25.2983561655802	0.549292262248417	0.106147935025836	5.17478048079525	2.28179095552011e-07	1.69939097830165e-05
AT3G22890	4334.47310231216	0.540603141325709	0.0678434226880921	7.9683942806234	1.60749297728494e-15	4.1901983607894e-13
AT3G23175	12.6240945434693	0.34848038866758	0.0921867699522715	3.78015618562187	0.000156730010597956	0.00469454421232149
AT3G23560	1551.49870856344	0.286419613977104	0.0719163917323011	3.98267497962442	6.81439189505224e-05	0.00236837976085816
AT3G24180	2927.21279529446	0.23159386747213	0.0629214713040066	3.68068105644223	0.000232611819227943	0.00653240816097035
AT3G25290	862.490415502073	0.394446944771554	0.0968970095447066	4.07078553430035	4.68548713179354e-05	0.00174953292854598
AT3G25495	594.481791058647	0.431072744896153	0.0977725209410895	4.40893556540172	1.0387992354299e-05	0.000491182931506065
AT3G26165	307.109382066169	0.395970923452747	0.110203459293525	3.59308978131153	0.000326779930165815	0.00862868771445629
AT3G26770	181.981320867271	0.480984380314065	0.123393377400875	3.89797564865628	9.70001677456127e-05	0.00316058879904455
AT3G27020	6324.75746229381	0.285623767322346	0.0729894943408054	3.9132175102995	9.10744295441088e-05	0.00301093544957857
AT3G27660	543.953777721424	0.62263963674119	0.105897769971735	5.87962935298241	4.11186165520292e-09	4.26542710069315e-07
AT3G27940	16.4092851473088	0.554604707275416	0.0994306225016017	5.57780584413501	2.43571291899257e-08	2.25104159404349e-06
AT3G28345	4755.95529785737	0.343017689087207	0.0785080000160838	4.36920681990286	1.24698627235568e-05	0.000580176770927591
AT3G28740	103.950670589331	0.851688983714518	0.128497430537846	6.62806236785937	3.40121773312648e-11	5.09962690645665e-09
AT3G29120	93.6190608923171	0.465258722689388	0.128888423422639	3.60977898816991	0.000306458007416562	0.00819855816683361
AT3G30720	35.7309456003915	0.455719192379537	0.12154264919217	3.7494591026974	0.000177216393597472	0.00522197639800549
AT3G42090	4.54914134454951	0.49351494943181	0.0588507101709527	8.38587925274344	5.03479955672262e-17	1.55102340283764e-14
AT3G42806	464.971901335957	0.447012611124918	0.105212595356403	4.24866062481095	2.15052423341846e-05	0.000936283912502442
AT3G44290	408.678187625616	0.638225456207522	0.0991483600976486	6.43707526356412	1.21797548595838e-10	1.63999189274873e-08
AT3G46230	50.254235060854	0.987408330613366	0.113175438308536	8.7245814584037	2.67166917659203e-18	1.18087777605368e-15
AT3G47340	154.267796333826	1.4341987369729	0.129091081049727	11.1099754166629	1.12190396687736e-28	1.62932510389646e-25
AT3G48190	1321.37807362429	0.308443312520115	0.0809341449677131	3.81104060150585	0.000138383033912857	0.0042890302523113
AT3G48270	288.215801542797	0.548844648073614	0.118077377820433	4.64817781529899	3.34880177535441e-06	0.000183525168993277
AT3G48580	74.4184352578452	0.580453026122015	0.128987468814979	4.50007300286375	6.79301291499998e-06	0.000338518476930832
AT3G48990	11360.8126419137	0.274717167826812	0.0580692928149273	4.73085092843068	2.23580663575384e-06	0.000130627645167089
AT3G49570	102.86333127464	1.11059129668509	0.127957051459267	8.67940675421577	3.97838483623512e-18	1.61777040980665e-15
AT3G49580	24.5798456763287	0.70265105085036	0.108394932015006	6.48232382998393	9.03205192037254e-11	1.26648054927596e-08
AT3G50950	406.901523931831	0.543310744913604	0.10272120614696	5.28917801195114	1.22867269084214e-07	9.57140733724233e-06
AT3G50970	45.8563830182112	0.623738620635205	0.112689596878983	5.53501510263663	3.11201537726144e-08	2.83737653141164e-06
AT3G50980	2129.37408837714	0.341633499057319	0.09622369217004	3.55040937790672	0.000384632531845208	0.00986172589845746
AT3G51860	426.765373738134	0.371846785371493	0.100864805126079	3.68658606841794	0.000227282595666356	0.00644506239203396
AT3G53040	1495.76021241171	0.621421839113473	0.129225944250171	4.80880091624983	1.51838330042285e-06	9.49900592744538e-05
AT3G56350	849.671986088819	0.984875097303695	0.129141352592318	7.62633407141717	2.41523450069777e-14	5.51758964811091e-12
AT3G57520	7760.80212755819	0.299645888572193	0.0607324459741536	4.9338682769292	8.06168186197315e-07	5.42748727210722e-05
AT3G58450	710.462053296776	0.656067435708791	0.129156891623288	5.0796161742754	3.7819819253226e-07	2.73916941821401e-05
AT3G60140	15.3585442754872	0.439944688356709	0.0942956380634895	4.66558896457642	3.07734313411185e-06	0.000170952296728858
AT3G60300	5587.18058338548	0.303878031103697	0.0602832630530065	5.04083580937714	4.63503016894799e-07	3.28360395104706e-05
AT3G61040	9.37529853576971	0.468093250823585	0.0798837826667195	5.85967808730967	4.63765298955874e-09	4.78643454739636e-07
AT3G61900	238.457284602612	0.871447600133371	0.117267234952291	7.43129656368131	1.07538299083736e-13	2.18646869697053e-11
AT3G61990	2542.16094831405	0.260774006093623	0.0705369550012022	3.69698417076806	0.000218175940719512	0.00625663360607774
AT3G62090	6.40179900972591	0.272570341322901	0.0710142057003791	3.83825093352338	0.000123913816893582	0.00390002434222957
AT3G63350	1241.94955379975	0.297529154933746	0.0835312547507777	3.56189016699736	0.000368194422020361	0.00952433713551905
AT4G01970	29.4465458031435	0.748834331969132	0.11423993958886	6.55492583998312	5.56695351072449e-11	8.14297113525542e-09
AT4G02280	1288.41011856922	0.712584407982295	0.0936188162797166	7.61155114216803	2.70825694653458e-14	6.11825335966012e-12
AT4G02480	8319.3673400384	0.227432137615323	0.0628064947823405	3.62115635339151	0.00029328919064461	0.00794876270851539
AT4G02520	70.0288390892782	0.618959912849922	0.128885762153476	4.80239168786439	1.56781628959275e-06	9.74826935779809e-05
AT4G02690	86.6400607077087	0.816819266943338	0.129080265937683	6.32799491858559	2.48367318381508e-10	3.17597755807096e-08
AT4G02970	1666.65952684356	0.520158964889739	0.0945099285934309	5.50374942221566	3.71797894668508e-08	3.25835982517246e-06
AT4G03200	910.073226836795	0.471473180202529	0.0844251065232265	5.58451389188144	2.34354785497303e-08	2.17575410900967e-06
AT4G04610	705.684908049393	0.87079078862777	0.104081484710899	8.36643319459279	5.93885664757638e-17	1.80222139341079e-14
AT4G04810	40.9520173533115	0.745462240514945	0.12217834896689	6.10142669972536	1.05125848356505e-09	1.19408868647176e-07
AT4G04830	529.323099925854	0.842253797015395	0.0990435146938041	8.50387629739562	1.83362921984648e-17	6.54058759612608e-15
AT4G06746	222.050498908903	0.422721981829033	0.117987594548498	3.58276633612761	0.00033997469717153	0.00886200710627122
AT4G07410	4765.00938565009	0.276648876298624	0.0703741124062552	3.93111709461552	8.45520762403775e-05	0.0028331261774386
AT4G08093	47.3725846075277	0.619147614280271	0.115554295021432	5.35806664880292	8.41172122623961e-08	6.84108463887615e-06
AT4G09589	6.16026333316364	0.243187110914965	0.0656581365177407	3.70383815034496	0.000212361777726342	0.00611128407520598
AT4G09595	16.353295521173	0.74228198997344	0.0911411738712625	8.14431017776793	3.81450250261918e-16	1.06241732716785e-13
AT4G09600	378.982087361441	0.886739296436192	0.109471742224981	8.10016611057316	5.48841958853785e-16	1.46829667202831e-13
AT4G09610	56.6768903960881	0.767323508816785	0.0863804015727001	8.8830741099413	6.50376037770126e-19	3.0752199069633e-16
AT4G09830	1726.02436784573	0.338371091373337	0.0824155286019107	4.10567155381314	4.03141959285304e-05	0.00155830462284958
AT4G10020	398.509163202347	0.49012817309048	0.111551812676348	4.39372665787616	1.11423901151235e-05	0.000521997870554586
AT4G11040	843.692272033228	0.402236605875351	0.11218254699424	3.58555422971456	0.000336363094526591	0.00879040416184402
AT4G11240	4174.33592404618	0.241717869624962	0.0660933463495848	3.65721941731402	0.000254966114689591	0.00712083934597357
AT4G11310	859.532541615509	1.63645638374089	0.129195216979185	12.6665400005059	9.06242616471961e-37	2.63224641115827e-33
AT4G11340	379.489282584787	0.422862876697973	0.102208679306518	4.13725017842986	3.51492808178978e-05	0.00139309001479434
AT4G11360	877.669967712983	0.374716403244954	0.0991291963498946	3.78008111679151	0.000156777273272	0.00469454421232149
AT4G11910	527.897907169643	0.519199795093093	0.0974006217787392	5.33055934973944	9.79107283760262e-08	7.77453736067465e-06
AT4G12290	263.915903196191	0.657612751522272	0.123390529113326	5.32952371829365	9.8470660553793e-08	7.77453736067465e-06
AT4G12680	686.453944359887	0.389313528899691	0.0884950724710123	4.39926786914848	1.08616690068784e-05	0.000511947154939297
AT4G13420	13.6852054119752	0.679040315231078	0.0925582929292515	7.33635305644751	2.19492549310884e-13	4.25021191675132e-11
AT4G14145	571.112824894121	0.397760858112691	0.095709857188679	4.15590274394162	3.2400563992984e-05	0.00129678792737274
AT4G15396	346.490169103352	1.09416605419168	0.11193049012379	9.775406620498	1.43579617082792e-22	1.21635865605305e-19
AT4G15490	95.0838032304278	0.567752100247016	0.129065311724433	4.39895191559467	1.0877492176558e-05	0.000511947154939297
AT4G16130	4260.41918012659	0.315944127747266	0.0715704088972235	4.41445190289423	1.01266226347028e-05	0.000479940539414397
AT4G16745	80.394744186779	0.467888606775232	0.12913181672628	3.62334100639978	0.000290821998804977	0.00790507069478984
AT4G17730	3542.45112598848	0.327334117752449	0.0637361179937567	5.13577117741174	2.80989381976608e-07	2.06995511389435e-05
AT4G18280	49.3301651673022	0.593709333380131	0.126145433959195	4.70654636276557	2.51948705600224e-06	0.00014511674454005
AT4G19880	875.754653260975	0.320696825449951	0.0878323187013972	3.65123943203892	0.000260977793792815	0.00722686029524535
AT4G19960	2591.61849164211	0.374790135823793	0.0677365622124989	5.53305517112051	3.14700428945423e-08	2.85070972153624e-06
AT4G20070	578.783401539885	0.676679854241441	0.0985023426604401	6.86968285184962	6.43447932551528e-12	1.04660666917101e-09
AT4G20230	100.956328198121	0.611788389392404	0.128841914521422	4.74836462703045	2.05068077697606e-06	0.00012224052714625
AT4G20820	20.2216535815501	0.476423884349703	0.10879765456595	4.37899039506323	1.19230386207403e-05	0.000556953999937443
AT4G21326	345.621552502643	0.590897398788139	0.104344197874736	5.66296364171111	1.48780693054657e-08	1.42689106188079e-06
AT4G21400	1891.98705160978	0.281072459375643	0.0694882405375358	4.04489244800801	5.23471502836469e-05	0.00190932374934203
AT4G21710	3465.50992451672	0.245727135550919	0.0676819833746944	3.63061369213352	0.00028274811995132	0.0077062128349199
AT4G21990	1217.2860586994	0.518604875796657	0.0766693191728181	6.76417739705872	1.34068732518722e-11	2.12959802310208e-09
AT4G22100	6.51425455313467	0.296168628035273	0.0711216351127469	4.16425504792974	3.12370781447873e-05	0.0012601433984917
AT4G23990	242.159319261422	0.511198481125815	0.114529024878537	4.46348409643723	8.06375861341947e-06	0.000394116202230877
AT4G24110	3529.01370589649	0.33920034902172	0.0931422380379629	3.64174574464776	0.000270795456690696	0.00742023345745988
AT4G24680	3243.06879198874	0.224643840328762	0.0631934821614236	3.5548577581929	0.000378183623143841	0.00973320180476023
AT4G24715	58.9676534276272	1.04017433081047	0.127633181279061	8.14971718472022	3.64776353784353e-16	1.03008789238104e-13
AT4G25140	3216.58114339713	1.14054309983713	0.129221377568119	8.82627256651779	1.08222093933739e-18	4.88971469746841e-16
AT4G25170	7894.5873113291	0.274841779764571	0.0518128612825459	5.30450882196611	1.12976780037583e-07	8.86889533484222e-06
AT4G25200	27.681544052568	0.925928947620044	0.108635198571949	8.52328674123792	1.55088201612622e-17	5.63080949140684e-15
AT4G25580	546.140919184433	0.751589299436653	0.128952461619267	5.82842149734005	5.59541072808207e-09	5.74575206683659e-07
AT4G26120	56.1964948059117	0.485982410967182	0.127747708781371	3.80423583016192	0.000142242618709358	0.00438193473272527
AT4G26740	239.655003349868	1.22939181982539	0.118810911022267	10.3474656430753	4.29710136951219e-25	5.46054156530762e-22
AT4G27010	1762.31877840053	0.301607136881926	0.0836548341338021	3.60537606708441	0.000311701218043539	0.00830604084568969
AT4G27140	1216.73765370829	0.836512327569378	0.125016651768981	6.69120725705542	2.21336917398625e-11	3.3836257177059e-09
AT4G27150	2030.62093009572	0.831749374230696	0.0967737523177091	8.5947827206292	8.34224946168361e-18	3.13978526801487e-15
AT4G27160	5566.03811367192	1.02182361864489	0.117400826231353	8.70371743918786	3.21186132288431e-18	1.36388812382086e-15
AT4G27170	1191.49042234685	1.02149298741456	0.126040494236935	8.10448256013915	5.29704672137686e-16	1.43599405252046e-13
AT4G27460	176.172437058346	1.13487498094974	0.121477310597348	9.34227943777442	9.42820927989508e-21	5.47698145939505e-18
AT4G28520	23978.5439430934	1.21524021960995	0.127436159731439	9.53607062682181	1.48346861723741e-21	9.72963997602291e-19
AT4G30990	3461.07517822824	0.277252266431355	0.0730344027180416	3.79618722291359	0.000146938545289035	0.00447238698026445
AT4G31290	5594.25555373351	0.333021580362006	0.0852280492066212	3.90741761030633	9.32878364609019e-05	0.00306913962932534
AT4G32910	1846.75283791975	0.253128760029383	0.0666354174128524	3.79871200417454	0.000145449983908895	0.00444095828051405
AT4G33980	190.158668895156	0.649327504407355	0.119457287654752	5.43564580408021	5.45983173193907e-08	4.58716110635476e-06
AT4G34910	1868.86691860263	0.30055023948034	0.0712084240981325	4.22071185097637	2.43532067923856e-05	0.00103804905765783
AT4G34980	1286.20637637938	0.332116957025569	0.0778530133844079	4.26594864588869	1.99054567200693e-05	0.000877912681198371
AT4G36040	1936.94708798837	0.334739039642409	0.0866541043793451	3.86293346449032	0.00011203352971597	0.00358154988393883
AT4G36380	608.557927278981	0.444123351809328	0.090887196842462	4.88653371694522	1.02626758941924e-06	6.73099117034577e-05
AT4G38780	161.133525223167	0.548847184185084	0.122129838301578	4.49396471671241	6.99092165439088e-06	0.000345838002620621
AT4G39850	4451.54882099273	0.236810055282834	0.0659195616712019	3.59240943475946	0.000327634537056919	0.00863190194744207
AT5G01300	439.585012684147	0.805079012159388	0.127560178755495	6.31136629012216	2.76582703594997e-10	3.49284442825681e-08
AT5G01670	730.48821343126	0.893569787431115	0.113864802304244	7.84763833378045	4.23944680242859e-15	1.02614800460688e-12
AT5G01880	36.0227962984057	0.454763842494796	0.121620680615843	3.73919830239427	0.000184608059709892	0.00540843093663045
AT5G02020	633.467244024993	0.539829046990528	0.105938681921958	5.09567456567192	3.475016387002e-07	2.54151198491096e-05
AT5G02810	466.21922245147	0.55729876234785	0.101370783217518	5.49762707418388	3.84935911538658e-08	3.35902015167554e-06
AT5G03240	10076.4154353178	0.296120306298523	0.0699129723223909	4.23555595566755	2.27986919247475e-05	0.000982082636046538
AT5G04500	34.230891864089	0.984642443301596	0.116145198908435	8.47768528148849	2.29718353722126e-17	7.78438927979712e-15
AT5G04590	4028.22423142992	0.398538399982815	0.0715657635298293	5.5688415846594	2.56438497074047e-08	2.3486069921214e-06
AT5G05320	179.994552212869	0.934308022566833	0.120436163120114	7.75770332067971	8.64811654779988e-15	2.02107477758468e-12
AT5G07200	1027.97618603893	0.446006078910983	0.102901055543512	4.33431976528546	1.46211520239023e-05	0.000668038793146026
AT5G07360	1027.60584183932	0.379386014394308	0.0852888815075819	4.44824703628669	8.65739277874713e-06	0.000422115371648649
AT5G07470	1183.7453707664	0.275009523536715	0.0759594500602593	3.62047807505909	0.000294059169637535	0.00794876270851539
AT5G08240	68.7060480170182	0.463572146034511	0.128956538738609	3.59479364574262	0.000324648793008978	0.00858356210592788
AT5G08470	3384.8757084724	0.301839469284443	0.064566476732264	4.67486356017337	2.94149112463546e-06	0.000164693727642506
AT5G10000	12.1455992606654	0.422946281394898	0.0847463355586267	4.99073238514611	6.01507861975474e-07	4.13170873300181e-05
AT5G10120	2999.24652477787	0.338216093659773	0.0900805103667229	3.75459788452437	0.000173619985991818	0.00514583317082455
AT5G10510	1526.53085053979	0.339554747050644	0.074516866775017	4.55675019289035	5.19511487427589e-06	0.000269185700188356
AT5G11420	9446.67142803314	0.529070160701048	0.0933381170927692	5.66831833746124	1.44205854418551e-08	1.38957034693743e-06
AT5G12030	459.632289015875	0.78761576501207	0.103845631756544	7.58448623875249	3.33807095568424e-14	7.22017645435872e-12
AT5G14120	1072.00580074035	0.574182028579168	0.0878261761220168	6.53770952957644	6.24680957845943e-11	8.88182743700959e-09
AT5G14180	5693.68941793576	0.291667863015911	0.0707051022715924	4.12513176058436	3.70522573460729e-05	0.00145153467506812
AT5G14780	637.820935344977	1.47108042304501	0.0948000081852792	15.5177246416466	2.63220309794538e-54	1.07035906774851e-50
AT5G17490	2848.51295756512	0.221955773420236	0.061175094907233	3.62820480714928	0.000285398823505867	0.0077680440154234
AT5G18130	161.25825614074	0.802276660809852	0.122505286027328	6.54891463729072	5.79567458226352e-11	8.41697540047014e-09
AT5G18170	1850.98931168812	0.446421288199646	0.0770664045785662	5.79268347395832	6.92705851648573e-09	7.00701262473572e-07
AT5G18450	110.575155492615	1.05711143903235	0.128377192563464	8.23441779590063	1.80432958483471e-16	5.31675784331296e-14
AT5G20960	4639.27442772656	0.682490519539267	0.0663234097152841	10.2903412606362	7.78997914115512e-25	8.79921421655366e-22
AT5G22470	2932.33204873438	0.54711862676159	0.0892098554048541	6.13293928432732	8.6270079643197e-10	1.00581411748249e-07
AT5G23110	2148.33209328063	0.407316234287166	0.0844955782643678	4.82056271646268	1.43153841764607e-06	9.03914257999374e-05
AT5G23380	610.978524771664	0.331896010651549	0.0916354059458949	3.62191892124659	0.000292425781835904	0.00793805206446942
AT5G24660	54.6972120446997	0.571210702191956	0.123366787492977	4.63018218922555	3.65344132808117e-06	0.000198614355835686
AT5G24740	2427.87711854072	0.29361099876165	0.0722767278704184	4.06231725498215	4.85879814608015e-05	0.00178965731713952
AT5G25180	21.3239924491462	0.696342106238236	0.103451280772925	6.73111150519931	1.68371868395893e-11	2.65374947924442e-09
AT5G26200	266.710953976442	0.477552665570278	0.120607635565531	3.95955582190985	7.50892919099778e-05	0.0025745623661276
AT5G30500	11.8955916155989	0.385489442918138	0.0904133809765741	4.26363264767211	2.01130008945459e-05	0.000883234415092674
AT5G35660	19702.9656629945	0.80518890852036	0.128936948627958	6.2448267706699	4.24270062137475e-10	5.19654150805972e-08
AT5G35935	826.338141107739	0.760127928235531	0.0905452415286369	8.39500690928218	4.65866852645326e-17	1.45723151507458e-14
AT5G38200	771.431716674736	0.837867890570203	0.0962686496529218	8.703434540642	3.21988146485349e-18	1.36388812382086e-15
AT5G38780	38.0370665725118	0.480552080286578	0.121251301442873	3.96327358608177	7.39289767962024e-05	0.00254766772240743
AT5G39100	205.680173203255	0.685647925764367	0.123928072892499	5.53262799752507	3.15468073650233e-08	2.85070972153624e-06
AT5G39110	124.755207389503	0.474392125172151	0.116553890125848	4.07015265350588	4.6982342070928e-05	0.00174953292854598
AT5G39520	3.16117636385972	0.204042991147039	0.0501432398875721	4.06920238110921	4.71743574832415e-05	0.001750271964141
AT5G40420	2121.20918518533	0.614151068541835	0.127912936546525	4.80132100101115	1.57622365742304e-06	9.7639932662243e-05
AT5G40670	1029.61206427416	0.469423023727913	0.096024570163101	4.88857198663407	1.01570056779266e-06	6.68324399493862e-05
AT5G40850	1731.66417642431	0.308638497484874	0.0708510652792629	4.35615888439166	1.32364712000687e-05	0.000614438201917346
AT5G43150	609.476020455048	0.490750229743965	0.108869122582354	4.50770813710505	6.55316346492144e-06	0.000328984986589587
AT5G43770	63.8915495072067	1.00087082579384	0.126545591709178	7.90917180342403	2.59106828772538e-15	6.5039012871645e-13
AT5G44120	46178.1639476663	1.09698961377468	0.127664998778427	8.59272019951679	8.49341873602292e-18	3.13978526801487e-15
AT5G45160	1107.18778486429	0.287435381539184	0.075079851280726	3.82839572316751	0.000128981256901026	0.00402833627544033
AT5G45310	177.962015588794	1.19147313929922	0.122546010460441	9.72265955311403	2.41392641471869e-22	1.96319807456242e-19
AT5G45690	337.349772017305	1.05132222595166	0.124184928555185	8.46577952882966	2.54445082686206e-17	8.48094659209171e-15
AT5G47720	2745.4784836263	0.269221283724319	0.0623343577733937	4.318987045684	1.56746981420533e-05	0.000709795016980463
AT5G48412	2032.55694918409	0.370226231859044	0.0953755573767313	3.88177266840663	0.000103697794225273	0.00335196113225478
AT5G48850	510.512616670574	1.37340296753147	0.107506553989626	12.7750626967728	2.25965549488358e-37	7.65721925366215e-34
AT5G49990	812.103544553749	0.610178429942196	0.087416421060125	6.9801351112569	2.94896319607737e-12	4.9965266418871e-10
AT5G50170	665.129391456975	0.409487474853573	0.0968585022509099	4.22768745476577	2.36105448951269e-05	0.00101276286668295
AT5G50240	96.8674707855074	0.958181892747667	0.128808796985745	7.43879234314804	1.01609901542922e-13	2.08680052340474e-11
AT5G50600	4.16927823401295	0.232876857909138	0.0593065489331468	3.92666344776946	8.61323684174962e-05	0.00287089067977792
AT5G50750	103.428191712405	0.526543707488262	0.128560331731028	4.09569344134775	4.20906601618272e-05	0.00161165217026416
AT5G50760	164.443901636304	0.898132569174953	0.123503616826404	7.27211552385032	3.53900728701096e-13	6.66250890365805e-11
AT5G51760	764.225377867869	0.559062287127747	0.104651556395147	5.34213065132848	9.18604060981741e-08	7.35317234955935e-06
AT5G52330	242.19842306267	0.44958585444322	0.12321464862086	3.6488019847918	0.00026346607619042	0.00727825035476037
AT5G52640	634.527800944708	0.373461295953503	0.0963350219882205	3.87669290197669	0.000105885866271769	0.00340644214088228
AT5G53270	47.2587778266919	0.711307261978545	0.124748366558028	5.70193647904538	1.18453972205252e-08	1.15234744635272e-06
AT5G53460	11069.2083749201	0.249157414552972	0.065796518925177	3.78678718301665	0.0001526076970098	0.00461069236796142
AT5G53895	100.468116961847	0.766600563898077	0.107737869434431	7.11542346179985	1.11569747279229e-12	2.00746557670911e-10
AT5G54000	77.8604725778572	0.960763547584525	0.12642096670891	7.59971682384557	2.96779443250983e-14	6.55882569584673e-12
AT5G54070	26.9806848103587	0.900229729326161	0.103554814686131	8.69326773510925	3.52161178761331e-18	1.46125328297457e-15
AT5G54390	3273.51140348496	0.348609927341844	0.0678520097597458	5.13779810762012	2.77976287080488e-07	2.05520504324381e-05
AT5G54740	5232.53969847592	0.62224390858085	0.0979851752175418	6.35038828271088	2.14772136008566e-10	2.79919683931165e-08
AT5G55135	22.0481450077979	0.895393223025137	0.106303564112423	8.42298403163789	3.67014511594275e-17	1.18446651583092e-14
AT5G55240	298.621219991479	0.998263647661119	0.127139060626368	7.85174629058163	4.10283836089103e-15	1.00504710305586e-12
AT5G55410	7444.71223067208	0.38089508465912	0.0968943770193466	3.93103394000942	8.45813294169402e-05	0.0028331261774386
AT5G55750	51.8969078497884	0.839771953083964	0.121824781230258	6.89327692283501	5.45215901970448e-12	8.93978203134125e-10
AT5G55970	279.87058108496	0.408115829488959	0.113047721317691	3.6101199098216	0.000306055485654394	0.00819855816683361
AT5G56140	1027.0123576748	0.341691622245303	0.0833682808401017	4.09858064484572	4.15691404357405e-05	0.00160072682450658
AT5G57550	155.80150372898	0.539695899413849	0.0884509772756216	6.10163862556437	1.04986528078639e-09	1.19408868647176e-07
AT5G57790	774.644591558316	0.335278779085626	0.0899759926919065	3.72631375386631	0.000194300521117115	0.00565976818818508
AT5G58350	301.544997441244	0.72171281623895	0.118092882916335	6.11139975937637	9.87610284882615e-10	1.14091433592235e-07
AT5G59170	700.16115701282	0.840489548832708	0.127544476449977	6.58977614888988	4.40490208500273e-11	6.53726052498362e-09
AT5G60310	96.9889332044517	0.531375764756905	0.128275632218076	4.14245290059094	3.43610948961221e-05	0.00136451129185147
AT5G60760	1035.63370266231	0.406705852647611	0.0859467284990695	4.73206903567033	2.22242796160507e-06	0.000130220188228686
AT5G63030	1700.45194294146	0.593923220093329	0.0999379854463781	5.94291767480143	2.79993072492019e-09	2.98053358633913e-07
AT5G64260	1873.08929306478	0.58313960190865	0.0856195548118243	6.8108226349726	9.704221495987e-12	1.5535923736725e-09
AT5G64420	5133.80235527603	0.237889078412202	0.0632976844043997	3.75825878388163	0.000171099874417819	0.00508596878167119
AT5G65165	580.668651472344	0.427370417620134	0.104873461390598	4.07510548382118	4.59934941347425e-05	0.00172535004196971
AT5G65210	621.807869072249	0.496516719179577	0.0868073326277415	5.71975551084843	1.06677441785465e-08	1.05289599338936e-06
AT5G65660	2180.85856788678	0.407277750306251	0.0826091662305435	4.93017626118669	8.21554573884802e-07	5.4946867092848e-05
AT5G65750	4365.32400360849	0.326648053411844	0.0628624161527424	5.19623764727971	2.03362257737616e-07	1.52574222299676e-05
AT5G66400	6041.20511857793	0.759826014303986	0.127606769691487	5.95443342183967	2.60974340188944e-09	2.80747634112254e-07
AT5G66430	16.7241258573221	0.702556939037724	0.100592994710544	6.98415372819278	2.86578133215961e-12	4.89639210466128e-10
AT5G66985	1334.2556507177	0.418076901833515	0.105172642332414	3.97514878928418	7.03352694535878e-05	0.00243206921518767
AT5G67360	26437.6760825185	0.207411753085471	0.0519927561164061	3.98924328268151	6.62844124994479e-05	0.00231165467399447
AT1G01070	49.0934078153671	-0.516319296984025	0.124121652052416	-4.15978427974827	3.18548314556479e-05	0.00127998504576331
AT1G01600	253.084453641837	-0.533376898933076	0.115997236415482	-4.59818626215037	4.26184896190261e-06	0.000226245203899227
AT1G02205	887.808497004125	-0.674452804601571	0.0945906000967093	-7.13023074081369	1.00200809163736e-12	1.81900254635454e-10
AT1G02730	123.231894924756	-0.824665525516369	0.126052315391769	-6.54224813684159	6.06008416739465e-11	8.67701628813156e-09
AT1G03780	48.1815136587274	-0.493682912619073	0.123382974059347	-4.00122396451242	6.30156775049541e-05	0.00222436589415057
AT1G03870	212.038763295961	-0.57322881426289	0.125654562078068	-4.56194192063434	5.06826684676406e-06	0.000263549876031731
AT1G04430	1536.9297198891	-0.523954802223985	0.0767043173627807	-6.83083847478739	8.44197444529265e-12	1.36223987636262e-09
AT1G04520	753.825714931075	-0.365393897359329	0.0918128793269928	-3.97976732717393	6.89827501871302e-05	0.00239344245188521
AT1G04660	317.424621668266	-0.858816339464648	0.12272806501303	-6.99771759111061	2.60165827062059e-12	4.52110392805622e-10
AT1G04680	433.302255225482	-0.396693354963375	0.106646815676752	-3.71969244881869	0.000199465514702854	0.00579361834991203
AT1G04820	10002.9120465152	-0.388368844695137	0.0866705037999458	-4.4809805835625	7.43008714915395e-06	0.000365783370258107
AT1G05135	224.120121700498	-0.47098829756954	0.120404470178242	-3.91171770343996	9.16419946679271e-05	0.00302478090192905
AT1G06550	468.129269648851	-0.408979721129236	0.0946456782773916	-4.32116636039715	1.5520659758342e-05	0.00070438851385404
AT1G06620	215.635440260712	-0.445380423558514	0.121091793994526	-3.67803968267782	0.000235033399552332	0.00658223013732509
AT1G08560	72.6308044452457	-0.50687506486964	0.125426950092002	-4.041197402136	5.3178969202459e-05	0.00193423041471269
AT1G09200	1290.7125490943	-0.342920573364438	0.0837031848361075	-4.09686410422594	4.18784577981354e-05	0.00160958942145877
AT1G09210	7509.98951097037	-0.216596536796973	0.0579559774169458	-3.73725966587948	0.000186036771064977	0.00544244550977425
AT1G09240	70.4558601197042	-0.595966492585784	0.128841523893469	-4.62557779958076	3.73555550979471e-06	0.00020253683900039
AT1G09460	295.473807882934	-0.439176210963891	0.120658184061966	-3.63983773150727	0.000272809906287938	0.00745533738527736
AT1G09560	553.321271527277	-0.402066701333965	0.107175294340405	-3.75148679374689	0.000175789014121674	0.00518743430351507
AT1G09780	3261.21825345786	-0.292883081321742	0.0717336223492941	-4.08292613323777	4.4472161943016e-05	0.00168829025779183
AT1G10370	326.458109668222	-0.467062776104	0.118329772426246	-3.94712815318831	7.90942253661939e-05	0.00266690512461933
AT1G10400	89.6031063682947	-0.574041454915502	0.129125263779529	-4.44561690031186	8.76400074059346e-06	0.000426291059946761
AT1G10630	1546.62270466332	-0.361533050442672	0.0882684387720095	-4.09583601423476	4.20647619754114e-05	0.00161165217026416
AT1G10670	2626.96704797668	-0.283756044661098	0.0622760081584235	-4.55642635185051	5.20312709886012e-06	0.000269185700188356
AT1G10970	315.048434141585	-0.445194396334656	0.110007051513725	-4.04696235567326	5.18865817455299e-05	0.00190082518927949
AT1G12000	2321.53320776341	-0.297549835739631	0.0757335685417244	-3.92890288242129	8.53342911888377e-05	0.00285364606653199
AT1G12090	4180.62671873299	-0.413507141212889	0.0814081785585746	-5.07942996065639	3.78569056914292e-07	2.73916941821401e-05
AT1G12240	399.564490721768	-0.871917152984318	0.115473746077398	-7.55078260299877	4.3265050663707e-14	9.0687114442731e-12
AT1G13609	276.688210949661	-0.47485566209605	0.118255432756748	-4.01550821832286	5.93178316332445e-05	0.0021346020402958
AT1G14540	24.5665369028021	-0.569318540920186	0.107620298366942	-5.29006655397888	1.22271859174035e-07	9.56165938740955e-06
AT1G15980	408.197025184871	-0.386277438129112	0.104756062213325	-3.68739937305486	0.000226557638654885	0.00644247539738618
AT1G16630	55.3708216306801	-0.516226353418446	0.126471670185752	-4.08175485197795	4.46969294117485e-05	0.0016923239642452
AT1G17180	54.9270691788342	-0.606346412591827	0.127879519277871	-4.74154435374668	2.12095210668732e-06	0.000124994777487439
AT1G17745	136.820488970676	-0.561250454265721	0.126377923034863	-4.44104825263582	8.95217163471467e-06	0.000432340982605745
AT1G18370	89.443319494664	-0.67203321835917	0.129136572509362	-5.20405029574756	1.94991195469195e-07	1.47931380085063e-05
AT1G18590	249.388532337256	-0.560970008317567	0.120591194860316	-4.65183224171013	3.28998680346866e-06	0.000181279164466463
AT1G20020	1017.8502470367	-0.430342564937255	0.102587403078674	-4.19488701363485	2.73007640356955e-05	0.00114213813657152
AT1G20190	62.6264110335471	-0.500769926897195	0.127032460907921	-3.94206270836693	8.07838474629758e-05	0.00271487138283839
AT1G20610	74.2316212880711	-0.516973811452425	0.128914386941478	-4.01021037075646	6.06646733039819e-05	0.00216688147914665
AT1G20950	2056.32357168438	-0.296911860363309	0.0786015006386689	-3.77743246567534	0.000158453452378603	0.00473775822612023
AT1G21120	7.3238961410385	-0.272256905061206	0.0752673393276059	-3.6171984753731	0.000297808943309973	0.00803057219546204
AT1G21310	3324.93622456059	-0.540426262870585	0.125205374890604	-4.31631839561819	1.58653091385268e-05	0.00071682992312117
AT1G23490	2759.55294595037	-0.338755427739618	0.0751039042269596	-4.51049024982667	6.46779743183731e-06	0.000325503112336921
AT1G24170	310.986716349337	-0.527676666165514	0.112653823623526	-4.68405464806005	2.81254968922873e-06	0.000158406538175619
AT1G25450	548.433517521853	-0.448608563329271	0.0920037798880908	-4.87597970295283	1.08269741666859e-06	7.01436487714403e-05
AT1G27930	802.490058761004	-0.355050062237963	0.0884477518741442	-4.01423501123215	5.96389025973172e-05	0.00214168336502947
AT1G29080	2837.40851532161	-0.410666960089917	0.0997794898776735	-4.11574523575317	3.85930407734751e-05	0.00150609156431151
AT1G29090	1643.70430074304	-0.815553649275346	0.0965975594885268	-8.44279766066152	3.09831162444039e-17	1.0160463217439e-14
AT1G29910	72.2552955322189	-0.553904363575347	0.128846123486993	-4.29896025262462	1.71601240696234e-05	0.0007668124012826
AT1G30530	1309.50837764086	-0.357547957508989	0.09586370068389	-3.7297533368548	0.000191667311558694	0.00559910887731517
AT1G30700	21.9196446886543	-0.473248644812623	0.103710783193775	-4.56315756413099	5.03899682298412e-06	0.000262699701038239
AT1G30720	5.94728021285051	-0.265645050430151	0.066345940733304	-4.00393825898084	6.22966295203028e-05	0.0022066464658655
AT1G31070	763.157994872487	-0.402796404647401	0.087295040259653	-4.61419576014069	3.94620355541732e-06	0.000211699764350251
AT1G32190	663.41956922746	-0.351076954130377	0.0879426676871321	-3.99211171736773	6.54875060105017e-05	0.00229567581414745
AT1G33590	1873.32882225357	-0.291001220558395	0.0807360630853298	-3.60435237287748	0.000312932257973656	0.00832793019518373
AT1G35320	538.030111485228	-0.416384730705754	0.0916786482203521	-4.54178523340529	5.57798508420715e-06	0.000287117956283797
AT1G35580	1706.02250673325	-0.256604713049545	0.0721840762058914	-3.55486592801478	0.00037817187271578	0.00973320180476023
AT1G36390	1421.83171355548	-0.315268730625091	0.0883434012972182	-3.56867322285246	0.000358793598331261	0.00931671959293896
AT1G44110	41.6725477806851	-0.517364536192503	0.123662197203922	-4.18369192760949	2.86812728682481e-05	0.00118525943080736
AT1G45010	49.0622778313138	-0.462630098036608	0.127050773212819	-3.64130092511652	0.000271263839804518	0.00742306378318366
AT1G45130	950.199233194156	-0.469008406591553	0.087341902620745	-5.36979837304525	7.88247207634934e-08	6.46235573614253e-06
AT1G45688	822.49392521649	-0.375544898932517	0.0902940326607975	-4.15913308848775	3.19457732187678e-05	0.00128110741831161
AT1G47395	345.046929480283	-0.502224091583009	0.116160668294213	-4.32352963320573	1.5355250185277e-05	0.000698440596794301
AT1G47620	462.033987204897	-0.415798248075891	0.105286538307005	-3.94920618306838	7.84107913535763e-05	0.00265708034966819
AT1G48330	70.4452926378788	-0.47193250174606	0.129152119393656	-3.65408251882889	0.000258103254710669	0.00718154968145301
AT1G48480	241.672470785343	-0.478448970459576	0.116378511792202	-4.11114528869267	3.93701353582189e-05	0.00152762135897578
AT1G49470	301.25861645706	-1.16238956953523	0.120952395483352	-9.61030631009879	7.23334806420929e-22	5.44697899412975e-19
AT1G51060	1799.49214820234	-0.327396543551162	0.0740788669269538	-4.41956737640162	9.88986848105286e-06	0.000473131308133569
AT1G52100	107.726844904347	-0.72990416405941	0.128921256241803	-5.66162776672306	1.49943802279832e-08	1.431294548335e-06
AT1G53300	1240.43253931508	-0.375487113283711	0.0790790454109817	-4.74825045411546	2.05183851229489e-06	0.00012224052714625
AT1G53470	213.277798330565	-0.615934193319575	0.118697476582748	-5.18910941539845	2.11302217386153e-07	1.57948407496149e-05
AT1G54000	8369.82541252956	-0.280252536685608	0.0731094623621268	-3.83332782967898	0.000126421293419413	0.0039627286902686
AT1G55210	480.508267921642	-0.42190703421306	0.101028100967262	-4.17613545314269	2.96503303254877e-05	0.00121054320517634
AT1G55450	16.3432896824991	-0.444893087639713	0.0994288976955403	-4.47448476198552	7.65957885517031e-06	0.000376170428220586
AT1G56020	286.020017004431	-0.421902616550596	0.106940605338027	-3.94520505300126	7.97317191880346e-05	0.00268394919624358
AT1G57990	53.5109245824487	-0.522342289971371	0.128170828798916	-4.07536016475996	4.59431836135685e-05	0.00172535004196971
AT1G58270	1777.27243123608	-0.683436141788232	0.0930564220193102	-7.34432000454962	2.06807793829192e-13	4.08234569333509e-11
AT1G59870	789.10345706394	-0.361837340006781	0.0939370101162088	-3.85191459212035	0.000117197901923701	0.00370585962972424
AT1G60070	1721.60408872139	-0.262368243647519	0.0724735653282049	-3.62019230679979	0.000294384139263825	0.00794876270851539
AT1G60810	556.962914886695	-0.481059944990423	0.0910805654000069	-5.28169695563162	1.27992785686582e-07	9.89486432919996e-06
AT1G60960	1238.02620077636	-0.442543910095658	0.0823377227536452	-5.37474070566356	7.66929670733984e-08	6.36457716953606e-06
AT1G62500	306.966783032129	-0.475480473491592	0.125685326457563	-3.78310250602035	0.000154885589330955	0.00465596284630703
AT1G63000	2180.52625069636	-0.36050846739946	0.069767360830816	-5.16729403414992	2.37507466785143e-07	1.76240942141443e-05
AT1G64770	488.551475225968	-0.40441450258235	0.109778875006637	-3.68390095597081	0.000229691520306565	0.00648623332065705
AT1G65310	38.7371980188414	-0.472248933518121	0.114269805056466	-4.13275347135459	3.5844312958672e-05	0.00141511955548683
AT1G66200	900.643886290038	-0.819889314743901	0.103422505616185	-7.92757156538655	2.23472737063202e-15	5.67955961246129e-13
AT1G66270	2767.63950446041	-0.645519761028643	0.118130921201927	-5.46444363982588	4.64360883152262e-08	3.95037049215556e-06
AT1G66280	1442.00372278182	-0.643916064341936	0.0848784601613577	-7.58633065583216	3.29091970243635e-14	7.19472896665976e-12
AT1G67750	1124.22218493542	-0.340100494023467	0.0881982321545039	-3.85609196143167	0.000115214159710744	0.00366172261101837
AT1G68810	411.688014669764	-0.366760882893538	0.0994817687513715	-3.68671453570715	0.000227167938900195	0.00644506239203396
AT1G69700	160.345261132077	-0.452673898919714	0.12258093097479	-3.69285740710201	0.000221748372625131	0.00634119256288911
AT1G69770	492.29828991341	-0.341335505528206	0.092621404885767	-3.68527670195876	0.000228454304398907	0.00646926590116794
AT1G70830	1376.65791842809	-0.653665287993168	0.0915947932849544	-7.13648958145027	9.57445597958296e-13	1.75376431510703e-10
AT1G72150	769.89398146667	-0.468428361669032	0.095046637464355	-4.9284054035547	8.29034569169159e-07	5.52653470831061e-05
AT1G72250	59.1671307126311	-0.574220556314523	0.127239084053475	-4.51292588740419	6.39393696703019e-06	0.000322584432788233
AT1G72500	331.557060053872	-0.383432646736775	0.107018031788036	-3.58287888807578	0.000339828190660079	0.00886200710627122
AT1G72730	795.849588323044	-0.465661752674068	0.0819487061801548	-5.68235637119596	1.3285147132256e-08	1.28625529282395e-06
AT1G73050	43.6208073802353	-0.464266623576184	0.122516500145785	-3.78942120468463	0.000150998696920718	0.00458080582859008
AT1G73620	443.08996338696	-0.756800322023864	0.108688301932948	-6.96303381840252	3.33021835106466e-12	5.54999996015136e-10
AT1G75500	733.902335602157	-0.346214561821065	0.0815872122665173	-4.24349052018227	2.20069673607277e-05	0.000952012043358117
AT1G75750	28.9822617114217	-0.405175356976555	0.112789420294139	-3.59231704462986	0.000327750752676828	0.00863190194744207
AT1G78100	603.754025351307	-0.359578976126639	0.0988544824176031	-3.63745747620857	0.000275342632744998	0.00751445155566618
AT1G78370	1404.54008703771	-0.633279390968149	0.090789431599046	-6.97525449619407	3.05317609967502e-12	5.13034516186716e-10
AT1G78530	232.817191068336	-0.680354811229662	0.123055512742979	-5.52884463332164	3.2234666210748e-08	2.88720367135211e-06
AT1G78570	1456.80379586541	-0.336145002816133	0.0798362474398747	-4.21043089568164	2.54884080643486e-05	0.0010796464849257
AT1G78820	225.72974166045	-0.797660629506271	0.126763371556414	-6.29251667664336	3.12359757484421e-10	3.87249913973978e-08
AT1G78850	597.490272389599	-0.563006053373296	0.0986231958827423	-5.70865756614376	1.13870730535252e-08	1.11308639098209e-06
AT2G02130	1911.09785081835	-0.454850298317362	0.104650029034776	-4.34639438242496	1.38393642635985e-05	0.000638054317930806
AT2G02680	153.643572826271	-0.470908665042503	0.12563853268776	-3.74812292828041	0.00017816293409438	0.00524227029812871
AT2G03850	114.57918662979	-0.80439656719186	0.128433628711651	-6.26313042200052	3.77324772932345e-10	4.64955592924875e-08
AT2G04160	1009.33758461259	-0.347820034244226	0.0835680369139765	-4.16211804283814	3.15309273023419e-05	0.00126947883942815
AT2G04780	694.061307646794	-0.519692161383961	0.101889742544974	-5.10053464071292	3.38695382451164e-07	2.48604856173179e-05
AT2G05790	2613.1301818775	-0.287638568412285	0.0714010166555637	-4.02849401710685	5.61352890835484e-05	0.0020308588926098
AT2G05920	6000.24433465187	-0.270940345345731	0.0588282085864543	-4.60561951240713	4.11239718484513e-06	0.000220034893584924
AT2G14890	5843.77287970481	-0.536016723888051	0.0971779812665055	-5.51582484943841	3.47147865171934e-08	3.0687871281199e-06
AT2G15970	407.211467038959	-0.548339991476753	0.110866100066014	-4.94596627057549	7.57670785225273e-07	5.13498746840008e-05
AT2G16630	11.3249537996094	-0.367993068507223	0.0894913728231237	-4.11205076979372	3.92160030005793e-05	0.00152455023519652
AT2G17560	1784.51117274618	-0.297045430114644	0.0800245670983934	-3.71192798518253	0.000205686514870789	0.00594881681415773
AT2G17630	1227.98523259232	-0.452219525213605	0.0790334520671472	-5.72187489456233	1.05354877767871e-08	1.04491481696408e-06
AT2G17720	601.765393751132	-0.379621814248092	0.0919364395583903	-4.12917681032218	3.64064361140088e-05	0.00143452647106595
AT2G18980	142.654255415163	-0.659673453025153	0.126811052359174	-5.20201859974101	1.97135490566998e-07	1.49002185658298e-05
AT2G19110	1629.36985651635	-0.312677655918529	0.0825790539175427	-3.78640394973216	0.000152843136730572	0.00461069236796142
AT2G19800	2174.3851980182	-0.304960842675075	0.0799507299135355	-3.81435970634517	0.00013653647468985	0.00424473945473095
AT2G19880	544.754872022992	-0.353309520024872	0.0933204351606925	-3.78598234584411	0.000153102544433923	0.0046116754569341
AT2G23010	1540.1758734579	-0.330232572197556	0.0777974581584459	-4.24477328712963	2.1881454028425e-05	0.00094860068935168
AT2G23050	255.545844178324	-0.544578364789444	0.116893249077237	-4.65876660190713	3.1810962739657e-06	0.000175755569136605
AT2G24300	580.859535660273	-0.459172986054288	0.0915634052975404	-5.01480896830103	5.30861828451691e-07	3.65880769358637e-05
AT2G25060	59.1482765118267	-0.685284267820888	0.124135995610591	-5.52043155935682	3.38168090252983e-08	3.01562877676476e-06
AT2G27385	670.121118663822	-0.345845441328899	0.096286891335181	-3.59182269292492	0.000328373243131055	0.00863710838207064
AT2G27420	177.479632305734	-0.672741919971935	0.123062189299637	-5.4666825269451	4.58536230658424e-08	3.91720951333911e-06
AT2G28740	900.594678048412	-0.329454978495585	0.0892310528137433	-3.69215612846431	0.0002223608832961	0.00634581097970627
AT2G29550	1687.18546252989	-0.407351683595229	0.0852668601369282	-4.77737403419186	1.7759923512503e-06	0.00010778948204663
AT2G30200	1489.51557909296	-0.294998144330941	0.0776580790984482	-3.7986793873303	0.00014546912329443	0.00444095828051405
AT2G30520	2668.89585651726	-0.376265138619854	0.0892228492502237	-4.21713879103575	2.47421701195189e-05	0.00105242218173652
AT2G30870	1808.86929350904	-0.629090233036755	0.0704071364415127	-8.93503506649985	4.07049095186311e-19	1.97050528650668e-16
AT2G34080	448.98498910602	-0.575021640907741	0.113695745185942	-5.05754757987934	4.24682490874946e-07	3.02969979104189e-05
AT2G34300	1016.77219573134	-0.380423120808296	0.0792771040826265	-4.79865057144116	1.59738197992924e-06	9.84180921694585e-05
AT2G34870	10.8616349769679	-0.422707900379104	0.0766323150420051	-5.51605285769328	3.46698023591277e-08	3.0687871281199e-06
AT2G35190	617.174764147545	-0.380144610958537	0.0934170677512856	-4.06932715947194	4.71491019538771e-05	0.001750271964141
AT2G35370	1410.93909075907	-0.383748259135374	0.0848634189398867	-4.52195143595621	6.12721192336436e-06	0.000310669508293876
AT2G36200	318.898087606379	-0.43342728453587	0.106554872667179	-4.06764396302802	4.7490868636977e-05	0.00175880572154283
AT2G36570	257.499787421761	-0.477649346372778	0.114626989415021	-4.16698849730224	3.08650065711567e-05	0.0012476089733693
AT2G36830	78.3491143411709	-0.459314202317507	0.129012176161915	-3.56023916487581	0.000370517183859321	0.00957224317945071
AT2G36880	2635.88247437715	-0.361349250251388	0.092122359236494	-3.92249235957735	8.76376733112186e-05	0.00291628342678183
AT2G38170	463.669838150646	-0.402146840139993	0.105929073157931	-3.79637835158273	0.000146825359648421	0.00447238698026445
AT2G38360	524.185875806075	-0.449305646547912	0.105115365188944	-4.27440503812444	1.91648364348485e-05	0.000850784834919954
AT2G38470	126.750596397283	-0.482723442776904	0.125187910440028	-3.85599089464917	0.000115261778037171	0.00366172261101837
AT2G38540	1898.633727312	-0.657388702043388	0.0888020965535644	-7.40285114379995	1.3329113919627e-13	2.68324301201837e-11
AT2G39350	252.206016875831	-0.484134648638966	0.117615100571405	-4.11626267619474	3.85065433825174e-05	0.00150560584625643
AT2G39700	857.007795385761	-0.343282082001783	0.0929810330322294	-3.69195814250411	0.000222534095442188	0.00634581097970627
AT2G39900	251.985620197726	-0.547504539012501	0.115063856626572	-4.75826688817995	1.95262218156011e-06	0.000117457734306154
AT2G41100	14.6955884839583	-0.563005254069696	0.094480435782785	-5.9589612326098	2.53846303259028e-09	2.74532076482051e-07
AT2G41800	245.926829818411	-0.629358075957442	0.117755686439249	-5.34460878271157	9.06125448424649e-08	7.28195360370354e-06
AT2G42220	415.866653006162	-0.412698630340168	0.108572707732052	-3.80112681134076	0.00014403955637417	0.00441056063283075
AT2G42320	578.260893271449	-0.345440253321028	0.0968134856194262	-3.56810057101914	0.00035957849295763	0.00932519122297773
AT2G42570	1543.06820554802	-0.368600822747289	0.0769122793015949	-4.79248341219873	1.64729395703986e-06	0.000101186648744817
AT2G43150	121.016528721637	-0.612007213181658	0.128724116765599	-4.75440988494873	1.99026889663499e-06	0.000119369165800539
AT2G43860	551.659725010753	-0.921908328368423	0.106707405875796	-8.63959085877783	5.64146844082636e-18	2.20581416036311e-15
AT2G44060	3230.72543563203	-0.358962272430049	0.0643709619102681	-5.57646276795483	2.45458419088428e-08	2.25821745561354e-06
AT2G44160	1432.25845363422	-0.336027698472656	0.0786572621735949	-4.27204925758857	1.9368477748178e-05	0.000857951829141516
AT2G44490	141.390500084813	-0.68751613271449	0.125372454611374	-5.48378936063455	4.16310434901977e-08	3.6018824520966e-06
AT2G45050	586.851009984427	-0.552922229126695	0.112208473146541	-4.92763348098138	8.32315610805832e-07	5.5302748362432e-05
AT2G45180	1000.24666633918	-0.437035234369385	0.108899444762166	-4.01319984067743	5.99011589032699e-05	0.00214420838524874
AT2G45970	478.963948230824	-0.363570944374658	0.101780523636995	-3.57210723017451	0.000354120349979286	0.00920712909946144
AT2G46740	182.031363206346	-0.519458831175579	0.124346495058068	-4.17751084124243	2.94716620913045e-05	0.0012081004710492
AT3G02120	45.3143993129935	-0.485912336434242	0.120737222095733	-4.02454461018626	5.70856726161343e-05	0.0020615735268761
AT3G02230	4211.59004466961	-0.337154279629871	0.092535178843361	-3.64352545533617	0.000268929042014946	0.0073890071381728
AT3G02640	59.3250161412609	-0.497849705603291	0.126125257796709	-3.94726412695015	7.90493339233982e-05	0.00266690512461933
AT3G03130	107.662679204066	-0.541745093586258	0.129038849119354	-4.19831002278372	2.68914315349914e-05	0.00113371196062781
AT3G03780	761.515979907915	-0.485672481052337	0.102378745318685	-4.74387998739906	2.09663091758148e-06	0.000123920639000775
AT3G04290	175.522107580426	-0.898308385038373	0.126745072495568	-7.08752117420409	1.36535418311461e-12	2.41394619574664e-10
AT3G05330	29.9199287488641	-0.4866045386711	0.116246173551357	-4.18598327846137	2.8393425182555e-05	0.00118056261924685
AT3G06030	168.59434991602	-0.577303706890207	0.119884817873674	-4.81548637375023	1.46841784463064e-06	9.2433039062013e-05
AT3G06035	199.877602667595	-0.608493440117701	0.120288275256507	-5.05862636088288	4.22287378379541e-07	3.02322076662424e-05
AT3G09260	148907.467101221	-0.366144219227052	0.0636969085147981	-5.74822589925207	9.01846979687735e-09	9.07740237178764e-07
AT3G09440	8247.18538960837	-0.298538514312996	0.0593173419872095	-5.03290444769709	4.83103955797453e-07	3.37541911658894e-05
AT3G09520	645.10099777323	-0.38459864359361	0.0979205943659445	-3.92765838569469	8.57769312687741e-05	0.00286373820452662
AT3G09940	18.6393229358692	-0.466506770299591	0.101313916113399	-4.60456754803	4.13323847614896e-06	0.000220569566134018
AT3G10190	86.747303385173	-0.525783605745971	0.129083823810912	-4.07319515508127	4.6372535941415e-05	0.00173636537893343
AT3G10310	46.453567802157	-0.484122027074216	0.125134157060176	-3.86882397618585	0.000109361554937818	0.00350715951892068
AT3G10660	190.138846602071	-0.596597156555816	0.119772586320099	-4.98108269083694	6.32295123640044e-07	4.32856042217151e-05
AT3G12110	398.371589874972	-0.402534881460126	0.105383154148073	-3.81972702102395	0.000133599447475786	0.0041597916785263
AT3G12610	1082.0420161537	-0.397239375516581	0.103897697682308	-3.8233703381112	0.000131639830860446	0.00410506294640275
AT3G13600	35.466530359873	-0.521921731640503	0.120218190313354	-4.34145390377356	1.41542976415658e-05	0.000649627945030058
AT3G15950	23131.4475616266	-0.313569764004073	0.063231130329814	-4.95910420023319	7.08189762475409e-07	4.81569038483278e-05
AT3G16370	764.952340956004	-0.743405343209674	0.103099925913766	-7.21053227362617	5.57335849015384e-13	1.03015931656189e-10
AT3G16400	6994.78473996513	-0.310159596667359	0.0795069091957309	-3.90103954241015	9.57805026432392e-05	0.00312585743136812
AT3G16430	1409.75995110441	-0.58071070613952	0.0921863962858006	-6.2993101969099	2.98973146341893e-10	3.7292773076217e-08
AT3G16450	1500.89827719623	-0.539801203322795	0.125271969709869	-4.30903421230609	1.63969004538497e-05	0.000737570309795734
AT3G16460	11318.032126766	-0.334718672638632	0.0856332383536271	-3.90874710654283	9.27760197894598e-05	0.00305724802975575
AT3G17390	8080.291052596	-0.269610346097451	0.0680263256876217	-3.96332365995346	7.39134650851704e-05	0.00254766772240743
AT3G17790	3802.6462248654	-0.28281162961663	0.0639788601798624	-4.42039181100707	9.8522102153181e-06	0.00047244136343832
AT3G18000	1366.36971465615	-0.343340899018801	0.0890968843747855	-3.85356796063193	0.000116408932284673	0.00369239689736657
AT3G19050	111.118830034074	-0.537360458288311	0.12843123530223	-4.18403246705344	2.86383182777354e-05	0.00118525943080736
AT3G20210	12016.5825182236	-0.352913360813276	0.0928361682249235	-3.80146410134289	0.000143843582076241	0.00441056063283075
AT3G20260	498.028790297114	-0.490717094815797	0.097389464289282	-5.03870822575006	4.68684336122953e-07	3.30878122293468e-05
AT3G20370	4529.47597529903	-0.334075159669125	0.0746878101646895	-4.47295427369576	7.71462791183609e-06	0.000377960999285425
AT3G21710	276.774661887779	-0.572897272853494	0.120665259627855	-4.74782281677736	2.05618041924146e-06	0.00012224052714625
AT3G22790	1115.74596920374	-0.323333305810882	0.0771798568082262	-4.1893483504937	2.797566652566e-05	0.00116688297535493
AT3G22850	348.782428103203	-0.417854156623363	0.1083592984726	-3.85619104694575	0.000115167492885236	0.00366172261101837
AT3G23050	207.768994754247	-0.50285592511655	0.122448891979531	-4.10665966010218	4.01422024006241e-05	0.00155461192230379
AT3G23470	735.698704028105	-0.596072214776439	0.0908113595285523	-6.56385079874315	5.24356698184447e-11	7.72552201991753e-09
AT3G23510	92.0347765658686	-0.797844053547246	0.128552291702725	-6.20637752139221	5.42198404706863e-10	6.52306388431949e-08
AT3G23530	883.408421568766	-0.541439095734089	0.0886342504700998	-6.10868928052525	1.00452677521276e-09	1.15390047421615e-07
AT3G23800	5872.89503915423	-0.393778028932522	0.074970315605193	-5.25245259745507	1.50087098776857e-07	1.15153618578531e-05
AT3G23805	178.775006865203	-0.497774518355156	0.119117202008826	-4.17886342157596	2.92969550129376e-05	0.00120336502893545
AT3G23810	559.993038377358	-0.821785524565968	0.12918756770706	-6.36118118137663	2.00208113211894e-10	2.62621377924144e-08
AT3G23890	409.880610628925	-0.631913339259346	0.112031921761675	-5.64047576193159	1.69580940201112e-08	1.60368357031116e-06
AT3G24480	855.644789392397	-0.31997603543516	0.0886721582836412	-3.60852878320197	0.000307938354145255	0.00822733589550766
AT3G25700	1367.84581604141	-0.330087784996752	0.0887847590248666	-3.7178428890515	0.000200931161894998	0.00582786360007003
AT3G25900	286.81790345763	-0.452643113498134	0.112155094560514	-4.03586761057839	5.44008872259429e-05	0.00197514078406763
AT3G25980	84.5368681591828	-0.55299745117915	0.128301700878042	-4.31013343856452	1.63156066137077e-05	0.000735540828536377
AT3G26520	27.9360817203705	-0.433189046951268	0.107413049436057	-4.03292755606148	5.50862654936596e-05	0.00199645980395203
AT3G27060	2108.11410133735	-0.253556450546401	0.0688143922400818	-3.68464273667906	0.000229023653772786	0.00647636846802266
AT3G28040	1269.40374174356	-0.301744407770163	0.0763205930189471	-3.95364338554409	7.69701028789262e-05	0.00262136705483137
AT3G29034	110.56455627736	-0.454387338236233	0.127008789916436	-3.57760544396331	0.000346756351018074	0.00902720887183033
AT3G29360	2158.87520380157	-0.305995425722384	0.0650680652803466	-4.70269746616867	2.56746709546451e-06	0.000147462545155323
AT3G43960	304.612021294961	-0.420642543920034	0.104972315706348	-4.00717599768639	6.14490734657245e-05	0.00218042331885709
AT3G48460	652.676829827332	-0.683051848053782	0.0894325005118062	-7.6376243999083	2.21266218591211e-14	5.11225540499602e-12
AT3G49220	183.719707080628	-0.439210874925582	0.122176321611935	-3.59489358601444	0.000324524195782615	0.00858356210592788
AT3G50330	151.591326058183	-0.503228550694256	0.122757458635721	-4.09937250483142	4.14271805604785e-05	0.00159828735323652
AT3G51160	1676.88159739545	-0.423635744156308	0.0787173887021012	-5.38173015062173	7.37733016321083e-08	6.14737200321322e-06
AT3G51280	71.5182708762451	-0.703260490312721	0.128554237008335	-5.47053529061919	4.48678349964523e-08	3.86501514915566e-06
AT3G51600	902.283420713819	-0.342815736824245	0.0931786732475754	-3.67912232355343	0.000234038000185158	0.00656339395829605
AT3G51670	1011.16946802336	-0.593752567105986	0.0847895881646498	-7.00265893440831	2.51149718064696e-12	4.40204833421673e-10
AT3G51740	332.871306455654	-0.690082553349516	0.117286375317285	-5.88374013164526	4.0109744714233e-09	4.18210938220403e-07
AT3G52450	58.0757338288924	-0.501909420423698	0.12811011039013	-3.91779711136964	8.93618690921258e-05	0.00296395680649446
AT3G54140	361.724993747139	-0.557712423232185	0.115355171064188	-4.83474141719971	1.33318820614119e-06	8.47074456476959e-05
AT3G54180	94.735054108526	-0.540999865971565	0.12887929975462	-4.19772505748868	2.69609672878867e-05	0.00113371196062781
AT3G54400	643.934124959868	-0.458122232116303	0.105209881425364	-4.35436506447636	1.33453151885245e-05	0.000618079609141412
AT3G54560	492.177388519197	-0.453804557530233	0.0988505098516963	-4.59081655937908	4.4151525945567e-06	0.000232561871897738
AT3G54810	385.724385927598	-0.565304152641908	0.102692638179747	-5.50481672943714	3.69552506386191e-08	3.25270197395845e-06
AT3G56060	177.185264500865	-0.507390803598514	0.124351767838514	-4.0802862107873	4.49802825439268e-05	0.00169673303280727
AT3G56100	48.1925630562151	-0.664922298800356	0.124769953299367	-5.32918608380794	9.86538775847954e-08	7.77453736067465e-06
AT3G56940	5164.40694359582	-0.257433964893414	0.0657600820081542	-3.91474519240247	9.04997300934148e-05	0.00299680865188813
AT3G56970	9.85721550269849	-0.33820398516556	0.085638084407963	-3.94922408066045	7.84049294169574e-05	0.00265708034966819
AT3G56980	23.5253824697848	-0.456516606887208	0.107878554994854	-4.23176419918663	2.31865423957217e-05	0.000996678181796647
AT3G57010	613.489134642722	-0.346495108739038	0.0917531757874928	-3.77638273296988	0.000159122422818064	0.00475077400989262
AT3G58120	147.118842899056	-0.803312527786904	0.125862237308149	-6.38247456081805	1.74248980759585e-10	2.30053914078174e-08
AT4G01700	1042.0682627734	-0.509491419202939	0.0900096827211709	-5.66040678958091	1.51014595166276e-08	1.43477978921529e-06
AT4G01950	22.0607941593164	-0.574410474948724	0.106895291948653	-5.37358067392378	7.71882463776126e-08	6.3796399404456e-06
AT4G02130	226.135697646689	-0.530300789766017	0.114418036053099	-4.63476570704217	3.57341973911054e-06	0.000194784906529747
AT4G02330	152.370940934855	-0.627555740312728	0.123965174986236	-5.06235513629056	4.14108704466587e-07	2.97514423293804e-05
AT4G02800	42.3259705346499	-0.455188044762776	0.12364695576762	-3.68135262155786	0.000231999880194282	0.00652688480885156
AT4G03190	811.580942923981	-0.401250050726868	0.0968462153405145	-4.14316707489353	3.42542205267759e-05	0.00136451129185147
AT4G03210	861.022749120865	-0.469126247185065	0.0980336781872704	-4.78535801022287	1.70682815827859e-06	0.000104213904246607
AT4G05190	78.4495691331538	-0.705720640384675	0.129021119642923	-5.4698071318697	4.50525570701304e-08	3.86501514915566e-06
AT4G08520	1881.00833944984	-0.258992631216461	0.0709347715479072	-3.65113787730388	0.000261081025139125	0.00722686029524535
AT4G10340	1908.72751675932	-0.409761450361268	0.101900097977991	-4.0212076189541	5.79005435243497e-05	0.00208729406194518
AT4G12420	2702.70196173138	-0.396841148500118	0.0656723854050841	-6.04273997437888	1.51518742652743e-09	1.68343118886097e-07
AT4G12730	524.512549429055	-0.631434198202144	0.105803299911114	-5.9680009860998	2.40177918205909e-09	2.61138900158425e-07
AT4G12870	392.746810511848	-0.624083049191282	0.103944203319267	-6.00401974580919	1.92491276039603e-09	2.10415732496624e-07
AT4G13340	732.567123960712	-0.492911409553905	0.105742350670057	-4.66143798043523	3.14007694782209e-06	0.000173961974122939
AT4G13370	64.5672014899885	-0.478688230080065	0.128791144570376	-3.71677906642482	0.00020177874426811	0.00584411029695044
AT4G13930	6534.05604031788	-0.372228660443355	0.082140800231556	-4.53159281859974	5.85406050746093e-06	0.000299810474150367
AT4G14690	3023.69066293469	-0.523606569424399	0.117918142981375	-4.44042414666505	8.97817472561187e-06	0.000432569309291802
AT4G16140	1153.30584640671	-0.351672112966873	0.088903943506535	-3.95564132586563	7.63296084840863e-05	0.00260829176419906
AT4G16220	102.432811525313	-0.496226488883559	0.128041373042397	-3.87551677315463	0.000106398649933281	0.00341753135931037
AT4G16230	578.541261907036	-0.353809552608839	0.0916955551366559	-3.85852457168234	0.000114073600503475	0.00364104308545787
AT4G17720	710.904847697772	-0.320065860213059	0.0865950265583914	-3.69612289450869	0.000218917033346105	0.00626904383379296
AT4G20860	234.291331028204	-0.429882888455844	0.113287488713139	-3.79461927648845	0.000147870183373855	0.00449401579724546
AT4G21850	307.551398930588	-0.607327671818689	0.116449642571293	-5.21536741898432	1.83453235989813e-07	1.4022448098289e-05
AT4G22010	1955.76926913967	-0.570264101549442	0.0804296815024945	-7.09021956691145	1.33899387383064e-12	2.38810731953724e-10
AT4G22300	452.576117292773	-0.347848965498782	0.0970027185563334	-3.58597130756466	0.000335825884251774	0.00878766007542738
AT4G22810	675.925344754936	-0.357568292517404	0.0897478122091329	-3.98414494700091	6.77235287689903e-05	0.00235779929269026
AT4G23550	34.2693923941222	-0.461937716942614	0.118401746667362	-3.90144343259043	9.56208078484304e-05	0.00312566280574644
AT4G23560	30.9659836754678	-0.500285376407148	0.116268350698914	-4.30285089106216	1.68614332054977e-05	0.000755124801617134
AT4G23670	831.387561187809	-0.473099042627051	0.128515900828677	-3.68124908728403	0.000232094123391682	0.00652688480885156
AT4G23680	72.0970618137434	-0.522104725763054	0.129042100423221	-4.04600300251391	5.20995648295542e-05	0.00190519487790377
AT4G23800	231.611278582044	-0.806912414249167	0.123311890732934	-6.54367076405275	6.00268703625885e-11	8.65578956178829e-09
AT4G24920	2367.71293478816	-0.342753368619253	0.0775919088534078	-4.41738544242811	9.99019876837732e-06	0.000476809205067248
AT4G25870	484.550544612523	-0.382438042862254	0.0940299429068059	-4.06719424727602	4.75825785695908e-05	0.00175899815904895
AT4G27440	3922.23597953965	-0.299469170016059	0.0715507576380227	-4.18540879093248	2.8465335294609e-05	0.00118113713716325
AT4G28190	510.922041236787	-0.383732356019855	0.106153764900756	-3.61487278740053	0.000300495138329863	0.00807089452116615
AT4G28310	279.02186869709	-0.498231656279577	0.110733216789127	-4.49938754356228	6.81495194327991e-06	0.0003387814252097
AT4G29270	579.54042029565	-0.459107711654811	0.0913507499168209	-5.02576839350361	5.01420749469894e-07	3.47948350792556e-05
AT4G29520	550.521041683339	-0.478282420168831	0.0984587914344747	-4.85769135696869	1.18762341464916e-06	7.64137951476162e-05
AT4G29690	855.137525657936	-0.37921934629749	0.0917414076155531	-4.13356799458133	3.57174562092089e-05	0.00141285470748178
AT4G29870	1153.23670378363	-0.343957087009613	0.0956544506769116	-3.59582941071277	0.00032335965701449	0.00857177124696039
AT4G30140	70.1831518537642	-0.697658584163961	0.127036316562601	-5.49180425756573	3.97848200790441e-08	3.4568588113125e-06
AT4G30270	37.212198100358	-0.59274317873063	0.122579170024883	-4.8355946496481	1.32748190135315e-06	8.4609285323863e-05
AT4G30280	156.816546639618	-0.798500102824532	0.12828874153797	-6.22424145136848	4.8389139217839e-10	5.85623796772084e-08
AT4G30610	315.969475915579	-0.419038198385303	0.105966243509302	-3.95444987486528	7.67109514385833e-05	0.00261692460511624
AT4G31840	136.260200275589	-0.937203844658619	0.128015176209137	-7.3210370239816	2.46061932825264e-13	4.67618875703527e-11
AT4G32390	3007.77864559178	-0.304905402590601	0.0652369667590451	-4.67381329540932	2.95658128022401e-06	0.000164693727642506
AT4G32460	9445.06376402651	-0.335418635696843	0.0659499390719731	-5.08595823463599	3.65774545984211e-07	2.66556561611146e-05
AT4G33260	101.703197166423	-0.56192346614256	0.129137169271588	-4.35136893051124	1.35290187075931e-05	0.00062516365536996
AT4G33270	112.987400745311	-0.726865916226794	0.129037500544241	-5.63298198710525	1.77119964356256e-08	1.66722366448675e-06
AT4G34000	642.207105187925	-0.420595695203014	0.106538042725581	-3.94784514942119	7.88577818389054e-05	0.00266690512461933
AT4G34160	391.936459859691	-0.389261419173598	0.108389713518275	-3.59131329476176	0.000329015837500461	0.00864282946777696
AT4G37450	265.417896180606	-0.641533302854512	0.126445705276259	-5.07358712937609	3.90385599031735e-07	2.81465248209689e-05
AT4G37540	205.227126040633	-0.489105258371601	0.119798217781384	-4.08274235985842	4.45073567861706e-05	0.00168829025779183
AT4G38062	31.8003675949697	-0.422078511311719	0.115452610313567	-3.65585940556357	0.000256321814770435	0.00714888221935869
AT4G39210	884.096813267457	-0.602962396655709	0.093366121640113	-6.45804266112578	1.06065845454675e-10	1.43768717985631e-08
AT4G39940	806.37437430685	-0.422736915419844	0.0942989476437665	-4.48294414712684	7.36202032593141e-06	0.00036331212928844
AT5G01890	685.159294077373	-0.387740342983436	0.106196614026101	-3.65115542090765	0.000261063189165185	0.00722686029524535
AT5G02170	163.66934889112	-0.50612082262815	0.120818681329712	-4.18909407930843	2.80070279349402e-05	0.00116688297535493
AT5G02270	1537.03956952309	-0.390811162086253	0.0831900460096167	-4.69781158723095	2.62963837020673e-06	0.0001501848520872
AT5G03170	87.3736730336681	-0.496860775243068	0.129129476040773	-3.84777194547109	0.00011919693196407	0.00375738297781932
AT5G03553	95.2175946784498	-0.636717003961228	0.128849411674997	-4.94155926429256	7.75002510198396e-07	5.23500034463581e-05
AT5G03630	1551.83489897344	-0.462424690695994	0.0748488299704415	-6.17811515395243	6.48713933972532e-10	7.71324661142077e-08
AT5G03760	309.544139207504	-0.581812616581758	0.108996970837724	-5.3378787695666	9.40403004879977e-08	7.49814662557635e-06
AT5G05180	243.540819074549	-0.538950588922803	0.114369872736222	-4.71234754423323	2.44879273833964e-06	0.000141445607829323
AT5G06150	73.5655062438058	-0.544962590189295	0.127085570770208	-4.2881547203709	1.8016358603077e-05	0.00080330834017053
AT5G06390	570.226194008405	-0.449116506310217	0.0958241773073407	-4.68688089927188	2.77400288398739e-06	0.00015710592378059
AT5G06700	716.35468615103	-0.331750293289127	0.0935326476859975	-3.54689299936062	0.000389802874209402	0.00998170281917578
AT5G07820	261.262679958996	-0.489335788041208	0.117039989578442	-4.18092815800576	2.90321588573516e-05	0.00119490253823416
AT5G08370	4671.59774089579	-0.432854713848489	0.088148790747205	-4.91050087221093	9.08440520699807e-07	6.01642106412654e-05
AT5G09440	215.306123572825	-0.465890554005082	0.11483987810275	-4.05687085097946	4.97345650133316e-05	0.0018285771715209
AT5G10160	1109.0323080872	-0.306212108788096	0.0798807287057759	-3.83336649213561	0.000126401416530109	0.0039627286902686
AT5G10170	137.552208715296	-0.545452824138853	0.126003167419004	-4.32888184727163	1.49868305444262e-05	0.000683211297375052
AT5G10480	1003.97395783347	-0.312630942659008	0.0806053028068571	-3.87854063904605	0.000105084973574495	0.00339140902018514
AT5G13710	727.485091813477	-0.501142002250589	0.0918503744657825	-5.4560692339614	4.86790190126911e-08	4.12392422735848e-06
AT5G14030	5166.15497704011	-0.219088138530617	0.0535923143561303	-4.08805145220521	4.35011684152147e-05	0.00165941042442429
AT5G14610	558.184782315644	-0.394269570492878	0.0955029859874139	-4.12834809735517	3.65378692880878e-05	0.00143692061579381
AT5G15150	456.185011339556	-0.389627958351319	0.0976220967130585	-3.99118612967878	6.57436558977609e-05	0.00229673541531491
AT5G15230	7477.96702945527	-0.363613479320111	0.0677019332713523	-5.37079905625046	7.83885191836683e-08	6.4526128422767e-06
AT5G15650	7198.73215158901	-0.388231833746989	0.0846070798037404	-4.58864476409722	4.46132874864148e-06	0.000234386915031986
AT5G15740	284.480120861559	-0.411648030511028	0.113694060468503	-3.6206643409052	0.000293847532976514	0.00794876270851539
AT5G16250	116.784297916013	-0.650602078662117	0.128839964315075	-5.04969154656924	4.42524018881182e-07	3.14594347968258e-05
AT5G17160	196.585519367046	-0.652448702063845	0.125495445489138	-5.19898311465268	2.00381725572517e-07	1.50894860901497e-05
AT5G18660	1300.29911860536	-0.298516777093891	0.0818378071860552	-3.64766343769726	0.000264635974236144	0.00729831434942131
AT5G20630	93.7953878378656	-0.585482599965601	0.127247613129801	-4.60112834783291	4.20208388099549e-06	0.000223656464576964
AT5G20700	996.911201513425	-0.415655057181065	0.094928331939936	-4.37861962479297	1.19433377913007e-05	0.000556953999937443
AT5G23420	709.085984107325	-0.4419007257918	0.0934456020420776	-4.72896226397917	2.25670318666624e-06	0.000131470742668476
AT5G23820	4194.51883595755	-0.360992485392746	0.0799617826126945	-4.51456275232458	6.3447533660729e-06	0.000320899317012423
AT5G23830	85.1690927128821	-0.607448568855697	0.127592446058223	-4.76085056460557	1.92778755407602e-06	0.000116307942283305
AT5G23910	67.5990005509028	-0.596879866418022	0.1291037207568	-4.6232584384024	3.77758594898894e-06	0.000204270950837349
AT5G25830	278.261093660033	-0.450531253402709	0.117599357440438	-3.83106900589058	0.000127587712813474	0.00399094365680548
AT5G26260	2899.76846666093	-0.69030327428859	0.126618561324074	-5.45183318361824	4.985321085339e-08	4.20587337373911e-06
AT5G26667	1305.74806957974	-0.376649728115435	0.0893512549837409	-4.21538262874957	2.49355052447695e-05	0.00105843150863602
AT5G26670	169.378304472712	-0.561736625040983	0.124208741293514	-4.52252087245259	6.11074585927774e-06	0.000310669508293876
AT5G33390	51.5066569432061	-0.724642138317922	0.126506655895993	-5.72809496216299	1.01564710768297e-08	1.01226161732403e-06
AT5G33395	205.498311346743	-0.977469496018042	0.120164404941268	-8.13443462309651	4.1386524501614e-16	1.13712272454975e-13
AT5G35630	3697.18110151308	-0.379616567530768	0.0910489122439316	-4.16936960777441	3.05443304228146e-05	0.00123957550131071
AT5G35940	711.44133914128	-0.580372635161039	0.0966039798529945	-6.00775077842768	1.88114703560757e-09	2.06743143394449e-07
AT5G39320	989.703660169744	-0.652047402932319	0.105205855085081	-6.19782427893395	5.72490031932569e-10	6.84698078191353e-08
AT5G39580	351.623955058138	-0.742250219751644	0.114922041855106	-6.45872808879843	1.05586631369945e-10	1.43768717985631e-08
AT5G41670	3239.09197732429	-0.263517318261485	0.0702189440015942	-3.75279523223109	0.00017487369435407	0.00517544680292132
AT5G42020	11794.3480064329	-0.222173473318377	0.0555417294530186	-4.00011802848719	6.33108995643739e-05	0.00223091370873977
AT5G43760	1427.41027796457	-0.336689391460367	0.0806125403617341	-4.17663790211219	2.95849412410237e-05	0.0012103038738682
AT5G44110	431.145744093419	-0.558320491583315	0.100933255696065	-5.53158111994877	3.17357035179687e-08	2.85508992888203e-06
AT5G44380	304.18313735232	-0.528054785834941	0.110793782479602	-4.76610486632821	1.87821529916633e-06	0.000113654385305505
AT5G45950	349.78809322764	-0.524039130449549	0.109482202929462	-4.78652343876549	1.69695129476787e-06	0.00010392293290729
AT5G46960	190.497580323414	-0.457272557374106	0.128768559792396	-3.55111960645775	0.000383596050688544	0.00984756932146398
AT5G47770	287.751023884855	-0.754101098401607	0.1165656504823	-6.46932518526216	9.84415430690875e-11	1.36157377801407e-08
AT5G48110	300.123750524127	-0.713846576594262	0.113201335575504	-6.30599076384689	2.86356112309293e-10	3.59394597251391e-08
AT5G48480	417.077536927594	-0.446157756525024	0.115083383390274	-3.87682168686337	0.00010582985887073	0.00340644214088228
AT5G48900	216.929178635918	-0.438522860602363	0.116411787219768	-3.76699706340303	0.000165222943574991	0.00491846689424118
AT5G49360	1362.51307952748	-0.610961187451948	0.129072595436023	-4.73346945095544	2.20714196089026e-06	0.00012969829580584
AT5G49480	473.216214026277	-0.414144922530634	0.103468586568439	-4.00261505705113	6.26461851802294e-05	0.00221516910797291
AT5G49760	371.227530616681	-0.42899298919169	0.100764006721344	-4.25740304648704	2.06815303319798e-05	0.000904294354214651
AT5G51600	77.3445049368198	-0.469956794201682	0.12884716797526	-3.64739715731988	0.000264910288701206	0.00729831434942131
AT5G52280	708.194525345607	-0.339656219094115	0.0928261339243103	-3.65905812010945	0.000253143929625756	0.0070796731460122
AT5G55520	55.5939779013911	-0.584509109816081	0.127223426095338	-4.59435127441125	4.34097598755665e-06	0.000229248633192213
AT5G55730	758.455270513794	-0.471879394005331	0.0881130856828626	-5.3553838269122	8.53749869753331e-08	6.91571408439232e-06
AT5G56000	2070.67158583311	-0.265334261466692	0.0728022430389695	-3.6445891004301	0.000267819342179918	0.00736847478376467
AT5G56120	34.5602548692372	-0.490088793211848	0.117435683350264	-4.17325279021119	3.00281450333169e-05	0.00122351151266012
AT5G57180	3627.55267422852	-0.308957598904005	0.0857984408740675	-3.60096985162568	0.000317032341952597	0.00842601513278458
AT5G59290	1602.0414435817	-0.272536882542313	0.0735857139122	-3.703665671675	0.000212506287682994	0.00611128407520598
AT5G59480	206.91233628329	-0.495688228530605	0.115078000313638	-4.30741086202088	1.65176625556769e-05	0.000741362284949276
AT5G59690	1547.42174469217	-0.315618591646391	0.0877670206382376	-3.59609554193851	0.000323029198736281	0.00857177124696039
AT5G60520	88.8671235923506	-0.589694748928994	0.128861059793176	-4.57620595295011	4.73484432203398e-06	0.000247477775721324
AT5G60530	44.0762015572868	-0.591042603011432	0.124550529349102	-4.74540418334795	2.0809039950785e-06	0.000123349679381738
AT5G60930	136.928114927157	-0.611594769321478	0.124665980046523	-4.90586741541872	9.30153436083348e-07	6.14022066962553e-05
AT5G61430	85.0346332716524	-0.516772085809493	0.128745836468115	-4.01389357501652	5.97252836893423e-05	0.00214168336502947
AT5G62340	122.965450034973	-0.692258721418676	0.127679104461141	-5.42186385423282	5.89807973411263e-08	4.93496943020486e-06
AT5G62670	869.868260673082	-0.467888938052554	0.100101223536568	-4.6741580324603	2.95161994456005e-06	0.000164693727642506
AT5G63800	541.346182582276	-0.636217494618314	0.106989892467733	-5.94651961922658	2.73903719248336e-09	2.93105811566167e-07
AT5G64100	610.766309533348	-1.03440769799643	0.110393332469218	-9.37020085234644	7.2394631196311e-21	4.3291989455394e-18
AT5G64120	83.5946514139485	-0.438134995097226	0.107640321986579	-4.07036124577788	4.69402924811228e-05	0.00174953292854598
AT5G64310	157.956644169089	-0.48268341182273	0.12695856806766	-3.80189710052096	0.000143592366317754	0.00441056063283075
AT5G64330	927.289531036128	-0.330128836842455	0.077908446727606	-4.2373946691133	2.26128444759794e-05	0.000976145125022532
AT5G64620	412.082849678978	-0.515461137176673	0.105774103886874	-4.87322622678951	1.09790377324161e-06	7.08653318017409e-05
AT5G65020	2517.14121084253	-0.337291180792893	0.0851536871405775	-3.9609697726426	7.46459827338329e-05	0.0025636860151086
AT5G66230	52.9020581709319	-0.488573741936665	0.124629012974734	-3.92022475565711	8.84664241463428e-05	0.00293905120219517
AT5G66690	328.75245498756	-0.58518625430057	0.120016669180299	-4.87587481220174	1.08327295466419e-06	7.01436487714403e-05
