# Supplementary material for: Extensive transcriptomic and epigenomic remodelling occurs during Arabidopsis thaliana germination
Source: Genome Biol. 2017 Sep 15;18:172. doi: 10.1186/s13059-017-1302-3 (PMC5599894; doi:10.1186/s13059-017-1302-3)
Supplement: Supplementary file 1 — SD1: List of genes that are differentially expressed during the germination time course. SD2: Lists of genes that are misexpressed in each of the mutants at 24 h SL. SD3: TF binding data, gene expression data, parameters and output model used in DREM modelling. (ZIP 2580 kb) [file 13059_2017_1302_MOESM1_ESM.zip › SD2_file8_wrky14.txt]

baseMean	log2FoldChange	lfcSE	stat	pvalue	padj
AT1G14930	828.292877911119	0.49151400491037	0.105868267896321	4.64269430941972	3.43894966499272e-06	0.000519442600179447
AT1G14940	611.852129787822	0.853405207658098	0.11368603161617	7.50668481893525	6.06434983516754e-14	7.32800873207058e-11
AT1G15560	73.9866354203923	0.610881238139688	0.129003461895175	4.73538639324327	2.18638150604948e-06	0.000349351239983146
AT1G16030	356.646577923455	0.45574154146765	0.113824469808073	4.00389777554953	6.23072967561114e-05	0.00617768859221876
AT1G20620	5782.86637856698	0.364600842958639	0.0893346616103024	4.08129203588534	4.47860398982708e-05	0.00475765546919323
AT1G22780	10310.4103129407	0.216123675894899	0.0547969540570317	3.94408192232659	8.01062723994158e-05	0.00759203269887404
AT1G26770	15468.2744307943	0.285991967752442	0.070001059585276	4.08553769681221	4.39748598839199e-05	0.00469729249168899
AT1G30650	34.8315458354548	2.27721031611205	0.115489072065252	19.7179722322595	1.51168656536871e-86	2.92269480548386e-82
AT1G32540	254.050113179095	0.626583543531523	0.11424108920296	5.48474763242445	4.14060095378552e-08	1.26228545212833e-05
AT1G47540	554.819874310159	0.631734142507555	0.106767643410849	5.9169063053738	3.28053442038796e-09	1.34948622305917e-06
AT1G52560	42.2492239422863	0.545998864016601	0.124852632172301	4.37314660105125	1.22468423397306e-05	0.00158913053554598
AT1G58290	1626.43488973539	0.34500323611669	0.068245875619938	5.05529796464209	4.29719326112191e-07	9.61865836710813e-05
AT1G69530	35297.0066067217	0.261875039668177	0.0636527990610285	4.11411663793605	3.88664889354915e-05	0.00417469276154884
AT1G70840	429.599921462885	0.787996194932854	0.121865502339107	6.46611370574872	1.0055542567998e-10	6.70392620723014e-08
AT1G72570	528.798516015401	0.64548979589581	0.0975637642947491	6.61608129372423	3.68845584768206e-11	2.64120760589204e-08
AT1G74310	221.584597257584	0.527838922489446	0.117637483891808	4.4869960239451	7.22344221660996e-06	0.000997557370113835
AT1G75830	20647.516948131	0.853919357555394	0.0920248552326861	9.27922522014566	1.7071538820683e-20	4.43709966957456e-17
AT2G02120	1814.90296432971	0.857254934085465	0.0924615978061487	9.27147004189514	1.83597793299868e-20	4.43709966957456e-17
AT2G26500	2151.84347484462	0.393833820382686	0.0741573796606381	5.31078393256293	1.09154680604259e-07	2.89095423945582e-05
AT2G41260	2690.57373569328	0.516997617496048	0.128889253033396	4.01117707899271	6.04167723801215e-05	0.00602112307833644
AT2G44460	136.03465490433	0.566698661349619	0.127296443856021	4.45180276984475	8.51523612014834e-06	0.00115939137427428
AT2G44650	3121.13406817263	0.326557757219878	0.0840109886908701	3.88708384829861	0.000101455716367557	0.00901335123238638
AT3G03270	4800.28832605142	0.293847795774222	0.0735723778536115	3.99399617556058	6.49689117241285e-05	0.00640871907793011
AT3G22890	4334.47310231216	0.411262540940798	0.0678017848183796	6.06565951091767	1.31413270434578e-09	6.49639772141676e-07
AT3G05955	49.6902095570888	1.51445398787979	0.125535243044613	12.0639746349285	1.63688367207621e-33	1.58237544579607e-29
AT3G47070	517.909907948402	0.37621973280718	0.0967594585508556	3.88819592876746	0.000100992089280025	0.00901335123238638
AT3G49570	102.86333127464	0.718190656667738	0.128218927929591	5.60128421181403	2.12769543050879e-08	7.47942971881036e-06
AT4G01525	41.1349958581117	0.646199712964374	0.124554687727103	5.18808023010892	2.12473067104498e-07	5.19994212582072e-05
AT4G04610	705.684908049393	0.526852783454636	0.10432527606958	5.05009718932591	4.41585337905781e-07	9.70183059439814e-05
AT4G04830	529.323099925854	0.517170271443983	0.0994280194569353	5.20145401938718	1.97735395953061e-07	4.9649560329305e-05
AT4G08390	2385.03488399512	0.308762263279457	0.0635117744219341	4.86149640896861	1.16501694456323e-06	0.000212494694397976
AT4G11310	859.532541615509	0.561686902065824	0.129211663602985	4.34702941207891	1.37993720903939e-05	0.00175335736958592
AT4G17730	3542.45112598848	0.312903203793527	0.0635344591635065	4.92493692262757	8.43875711646186e-07	0.000168200958855334
AT4G21990	1217.2860586994	0.299054083938125	0.0767427801982459	3.89683672086929	9.74572757835565e-05	0.00888791966980793
AT4G24110	3529.01370589649	0.361609682969405	0.0930384915216885	3.88666751851957	0.000101629800799639	0.00901335123238638
AT4G25050	5573.47138049822	0.295305791230808	0.0686694951681491	4.30039263442524	1.70495759835581e-05	0.00211305450042379
AT4G25100	566.130698468541	0.837264707281005	0.107280818261671	7.80442133875991	5.97751754600531e-15	8.25495173103333e-12
AT4G25200	27.681544052568	0.428065094739619	0.107689261023093	3.97500262025036	7.0378481280466e-05	0.00683767616621372
AT4G27170	1191.49042234685	0.496755893042265	0.126091672879319	3.93964075262689	8.16037143110146e-05	0.00765886510917066
AT5G01600	942.240876456856	0.727657800936714	0.102973864350518	7.06643190994372	1.58968117933802e-12	1.46356647244387e-09
AT5G04590	4028.22423142992	0.42547306706567	0.0714042163596146	5.9586546671537	2.54322878077321e-09	1.09268411661043e-06
AT5G14780	637.820935344977	0.624037824381913	0.0961595419671992	6.48960895211811	8.60594526640286e-11	5.94240520645117e-08
AT5G17170	375.943630796558	0.426593369265504	0.102872656948999	4.14681006515653	3.37139511422838e-05	0.00372471732219951
AT5G22300	222.977773746074	0.507585165956239	0.113810754938743	4.45990509622259	8.19959531660765e-06	0.0011243331620659
AT5G26270	170.735832909461	0.760422363319552	0.121567100161972	6.25516576694178	3.97093902149597e-10	2.2107303644551e-07
AT5G35935	826.338141107739	0.736483018115169	0.0901547403949045	8.1690992053125	3.10700591777994e-16	5.46098658312340e-13
AT5G48850	510.512616670574	1.00034157737076	0.107846509519217	9.27560457756412	1.76614547193938e-20	4.43709966957456e-17
AT5G54390	3273.51140348496	0.305075213724634	0.0676978564371848	4.50642353805849	6.59294273581429e-06	0.000917035646433335
AT5G65207	238.844082688538	0.625129149111003	0.122393263209911	5.10754540500218	3.2637068768254e-07	7.55341650559474e-05
AT5G66985	1334.2556507177	0.426556985184494	0.104993984651741	4.06268022496108	4.85124660967077e-05	0.00504268827695563
AT1G01600	253.084453641837	-0.551003322994915	0.115454520021772	-4.77247077802589	1.81979518702772e-06	0.00029566319450415
AT1G02205	887.808497004125	-0.522977267752804	0.0937576184090625	-5.57797090654612	2.43340340194078e-08	8.40132524520053e-06
AT1G02360	13.1248488880066	-0.434173105566071	0.0941492877184229	-4.61153893022085	3.99698780454821e-06	0.00059905242025686
AT1G02730	123.231894924756	-0.727619896355881	0.125410018448648	-5.80192799073563	6.55567163938351e-09	2.48524226423217e-06
AT1G03780	48.1815136587274	-0.480930161543836	0.123940817082121	-3.88032105053158	0.00010431867358023	0.00920957641552591
AT1G03870	212.038763295961	-0.751463202139081	0.125643458848459	-5.98091782116121	2.21883802027581e-09	1.00990515811513e-06
AT1G04430	1536.9297198891	-0.38746114343382	0.0759335442212024	-5.1026347763395	3.34957039462609e-07	7.61889341290598e-05
AT1G04660	317.424621668266	-0.560129179528065	0.122084150026747	-4.58805815009848	4.4738803303148e-06	0.000655287896259896
AT1G05135	224.120121700498	-0.506084402682974	0.120059351476331	-4.21528516071274	2.4946277442253e-05	0.00286916070691527
AT1G09240	70.4558601197042	-0.633080975391165	0.128964942949578	-4.90893851392378	9.15706798931426e-07	0.00017883106313677
AT1G10400	89.6031063682947	-0.511097442658983	0.129086570466466	-3.95933861138372	7.51576130936117e-05	0.00722933975896462
AT1G10550	42.5096683149879	-0.551895261995887	0.12201997976035	-4.52299093213934	6.09718533006414e-06	0.000854224501242464
AT1G10970	315.048434141585	-0.451919082327697	0.109395276316492	-4.13106577856475	3.61085231383303e-05	0.00394419314325694
AT1G12240	399.564490721768	-0.717190062421464	0.114677972461083	-6.25394787708552	4.00204627888323e-10	2.2107303644551e-07
AT1G13609	276.688210949661	-0.693881565261664	0.118329059062463	-5.86399968663136	4.51848330195273e-09	1.78286441142763e-06
AT1G14540	24.5665369028021	-0.750448439842999	0.107654822525179	-6.97087619709263	3.14973063224031e-12	2.76804054744246e-09
AT1G17180	54.9270691788342	-0.535583900786223	0.128259294061376	-4.17579018117729	2.9695343881757e-05	0.00331866924051959
AT1G18370	89.443319494664	-0.625681338263908	0.129204383971701	-4.84257049978233	1.28170137655764e-06	0.000225276494676049
AT1G19380	18.2368078738291	-0.427429124354545	0.0978709110640276	-4.36727439959069	1.25806633326338e-05	0.00162156363248761
AT1G20970	1858.7952660329	-0.381761744183364	0.0718692169571568	-5.31189513878999	1.08491028436179e-07	2.89095423945582e-05
AT1G21120	7.3238961410385	-0.345171463065895	0.0758468034503011	-4.55090323341141	5.34161118308682e-06	0.000753830004480296
AT1G22360	2981.06622028521	-0.285846639622717	0.0671371917134535	-4.25764963245307	2.06587383368531e-05	0.00247531680532508
AT1G23020	2030.0656382678	-0.528565061348066	0.0661230837235616	-7.99365413079975	1.30996930922708e-15	1.9482266634305e-12
AT1G25310	183.33898449484	-0.476124401863114	0.119465453768365	-3.98545677302064	6.73504381263001e-05	0.00660991558748165
AT1G25450	548.433517521853	-0.36533472249059	0.0909000099032708	-4.01908341791549	5.84249844601398e-05	0.00585279093032302
AT1G29080	2837.40851532161	-0.632575984771969	0.0998019518218722	-6.33831276066623	2.32294913588087e-10	1.44877092235874e-07
AT1G30700	21.9196446886543	-0.438700531005256	0.104619864443842	-4.1932813939053	2.74948031268647e-05	0.00312696778620472
AT1G30720	5.94728021285051	-0.285695572519945	0.0670572640918116	-4.26047164895937	2.03995959091152e-05	0.00247531680532508
AT1G35140	21.3603260529968	-0.400480586051449	0.103240905218028	-3.87908828584657	0.000104848699174991	0.00921429431749669
AT1G47395	345.046929480283	-0.870819208218111	0.116557878765041	-7.47113123063541	7.95083123261129e-14	9.04243359125334e-11
AT1G47400	64.2152005703601	-0.501673976314518	0.128954287706975	-3.89032412364978	0.000100110413631623	0.00900248714955256
AT1G47620	462.033987204897	-0.461309579148859	0.10482129884205	-4.40091454928433	1.07795572525403e-05	0.00140818891838253
AT1G48470	965.122263357882	-0.506937657108288	0.0968936225601488	-5.23189910454216	1.67777325585635e-07	4.32507575049689e-05
AT1G49470	301.25861645706	-0.978114329147386	0.120185425103896	-8.138377247506	4.00610930880492e-16	6.45450978136953e-13
AT1G52000	105.340038639948	-0.49634255134404	0.128006083152817	-3.87749190600178	0.000105538837556845	0.00923297685666983
AT1G52100	107.726844904347	-0.628508240644752	0.129076016593322	-4.86928755033541	1.12001326043804e-06	0.00020623177502199
AT1G55020	2240.1821309741	-0.344369377040237	0.0721349366019656	-4.77396104110325	1.80637340612582e-06	0.00029566319450415
AT1G55450	16.3432896824991	-0.430393168453695	0.100443170106857	-4.28494210204455	1.82786783896272e-05	0.00225095521009587
AT1G56430	51.7805677727509	-0.497548510192467	0.126815252857643	-3.92341219987939	8.73035910648229e-05	0.00803775061736803
AT1G57990	53.5109245824487	-0.558019353807246	0.12840350837693	-4.34582637858442	1.38752290031367e-05	0.00175335736958592
AT1G58270	1777.27243123608	-0.626722587693405	0.0927075845634956	-6.76020835451884	1.37793437252539e-11	1.02465319840023e-08
AT1G59870	789.10345706394	-0.568162197054735	0.0939905252868631	-6.04488798547172	1.49513841317183e-09	7.0504892878693e-07
AT1G60960	1238.02620077636	-0.396629440119803	0.0818108284397671	-4.84812888078526	1.24631424603706e-06	0.000223113329934079
AT1G61580	2245.13398425844	-0.395618104886217	0.0860281271491048	-4.59870646957742	4.25122260628896e-06	0.000627428533358708
AT1G62480	374.246269534629	-0.415875992626727	0.101949584516075	-4.07923185367326	4.51847552009453e-05	0.00477378173254141
AT1G63000	2180.52625069636	-0.29353217062673	0.0693093146093134	-4.23510421768457	2.28445731467601e-05	0.00270967470686785
AT1G65310	38.7371980188414	-0.613089554950026	0.114415111676209	-5.35846660435073	8.3931246575113e-08	2.38636282541652e-05
AT1G66200	900.643886290038	-0.529843823230655	0.102473123044578	-5.17056382677207	2.33388740001082e-07	5.64042237397615e-05
AT1G66270	2767.63950446041	-0.592153584803538	0.118052190292748	-5.01603217471107	5.27494988607761e-07	0.000114590877637556
AT1G66280	1442.00372278182	-0.523655267886141	0.0841676924002124	-6.2215709252927	4.92201565495057e-10	2.50426975454774e-07
AT1G70830	1376.65791842809	-0.413583731372195	0.090860347110265	-4.55186167041916	5.31732937552779e-06	0.000753830004480296
AT1G72150	769.89398146667	-0.46375936395108	0.0945359785764919	-4.90563879418499	9.312376159815e-07	0.000178873294139659
AT1G73050	43.6208073802353	-0.710319136595473	0.122355226432034	-5.80538451285564	6.42184560234821e-09	2.48319925751601e-06
AT1G73620	443.08996338696	-0.513260593120299	0.107460508191399	-4.77627178354794	1.78575004316107e-06	0.00029566319450415
AT1G76680	85.5338277125784	-0.53858732474844	0.128651647423901	-4.18640052834939	2.83413052210176e-05	0.00318576043687881
AT1G78530	232.817191068336	-0.496482939741501	0.122330420919996	-4.05854027156665	4.93804186077871e-05	0.00510310434491314
AT1G78570	1456.80379586541	-0.394926958607612	0.0795641014782811	-4.96363248336835	6.91868081599835e-07	0.000140806078838434
AT1G78820	225.72974166045	-0.729430932306063	0.126495829259448	-5.76644255052847	8.09622903189567e-09	3.01024023274367e-06
AT1G78850	597.490272389599	-1.02247311922887	0.0994602895299353	-10.2802145867585	8.65347198514043e-25	4.18265568401763e-21
AT2G04160	1009.33758461259	-0.398707720832104	0.0831840610689746	-4.79307833385897	1.64241456936601e-06	0.000281012772425862
AT2G15480	34.2352887860796	-0.497048012380984	0.120045690219672	-4.14049027059143	3.46564309166538e-05	0.00380708770081014
AT2G15970	407.211467038959	-0.488306892965725	0.110167743930888	-4.43239441548388	9.31923417127369e-06	0.00122570118005038
AT2G16630	11.3249537996094	-0.425513567601215	0.0901911692069882	-4.7179072113442	2.38283120851843e-06	0.000377620152340126
AT2G18980	142.654255415163	-0.620028800141057	0.126464229693033	-4.90279980075043	9.44802617427167e-07	0.000179086409856244
AT2G19110	1629.36985651635	-0.323508660185752	0.0822915061985498	-3.93125214411804	8.45045871941767e-05	0.00785486388852025
AT2G19800	2174.3851980182	-0.410654793923449	0.0798464361755834	-5.1430572683346	2.70303180592808e-07	6.37322157753823e-05
AT2G24300	580.859535660273	-0.382891808457894	0.0904844018182963	-4.2315780484109	2.32057441312743e-05	0.00273573083557352
AT2G24600	25.8044210122849	-0.4653784238453	0.114494202031736	-4.0646462055459	4.81053764243547e-05	0.00502740187993769
AT2G25060	59.1482765118267	-0.555570291075911	0.124856704918649	-4.44966324746351	8.60050360989275e-06	0.00116281214541025
AT2G30870	1808.86929350904	-0.435383544987665	0.0695053385861142	-6.26403027226812	3.75152596795949e-10	2.1979394868039e-07
AT2G34300	1016.77219573134	-0.370472918621886	0.0786519224495586	-4.71028433995977	2.47371432242219e-06	0.000388835713087078
AT2G34870	10.8616349769679	-0.370071992989266	0.077500060576262	-4.77511875781188	1.79601234654719e-06	0.00029566319450415
AT2G34930	663.137320096401	-0.38185515997435	0.0911759028697352	-4.18811492900612	2.81281072585982e-05	0.00318028553063005
AT2G38470	126.750596397283	-0.891921894679492	0.125638933212334	-7.09908841053366	1.25582457702113e-12	1.21400561860633e-09
AT2G39310	44.7581441202141	-0.515739455920441	0.122171985104971	-4.22142159249776	2.42766400359077e-05	0.00281056621828886
AT2G41100	14.6955884839583	-0.569481118613839	0.0953951570876293	-5.96970680692645	2.37680314914068e-09	1.04438891103377e-06
AT2G41240	55.6130101119188	-0.872050820876349	0.127022000741841	-6.86535258288605	6.63272274902347e-12	5.56562177940981e-09
AT2G41800	245.926829818411	-0.55072088805802	0.116972539451929	-4.70812115936275	2.50010491758154e-06	0.0003898147457784
AT2G43150	121.016528721637	-0.62318506410272	0.128623656875041	-4.84502679556178	1.26594592214916e-06	0.000224548609714055
AT2G43860	551.659725010753	-0.508340084302531	0.10511304150436	-4.83612763009475	1.3239293272249e-06	0.000230602248761857
AT2G44490	141.390500084813	-0.917966833593037	0.125454584081259	-7.31712468153777	2.53340451118151e-13	2.57793909574649e-10
AT2G46740	182.031363206346	-0.920335761357823	0.124726700742516	-7.37881909710534	1.59699645018141e-13	1.71535163154485e-10
AT3G03130	107.662679204066	-0.556633610246796	0.128982849226173	-4.31556298830656	1.59196648343255e-05	0.00199864155783668
AT3G04290	175.522107580426	-0.696318550583126	0.126254049215893	-5.51521757050683	3.48348740310268e-08	1.13965496680636e-05
AT3G09260	148907.467101221	-0.268909875483879	0.063687813582076	-4.22231287838651	2.41808126753361e-05	0.00281056621828886
AT3G09440	8247.18538960837	-0.340891926627317	0.0592365571466548	-5.75475589817543	8.67670783426703e-09	3.16519753335318e-06
AT3G09940	18.6393229358692	-0.615339622287859	0.101506977414375	-6.06204260989762	1.34403594112274e-09	6.49639772141676e-07
AT3G10660	190.138846602071	-0.6020348317708	0.119122265003969	-5.05392364517866	4.32824701530158e-07	9.61865836710813e-05
AT3G12580	1857.6258075946	-0.424484755796798	0.0865418022523522	-4.90496782767498	9.34426539159279e-07	0.000178873294139659
AT3G13790	1705.33971687473	-0.398994281990066	0.0874191347988187	-4.56415272134971	5.01515619110141e-06	0.000718244665175961
AT3G16370	764.952340956004	-0.521917428110185	0.102206383637318	-5.10650518623401	3.28171607773848e-07	7.55341650559474e-05
AT3G16430	1409.75995110441	-0.455560279542742	0.0916437577658305	-4.97099083067716	6.66116001023778e-07	0.000138480502836492
AT3G16460	11318.032126766	-0.364364282010455	0.0855965479188638	-4.25676374654539	2.07407325159131e-05	0.00247531680532508
AT3G18290	2794.96036780778	-0.432855260296261	0.0723967859553976	-5.97892923814236	2.24609091750029e-09	1.00990515811513e-06
AT3G20210	12016.5825182236	-0.377909108896453	0.0928087083305466	-4.07191432457497	4.66283313441351e-05	0.00489952259895385
AT3G21710	276.774661887779	-0.626877547488848	0.120417693133881	-5.20585913227785	1.9310109532781e-07	4.91239023298406e-05
AT3G23470	735.698704028105	-0.360507159095934	0.0894168914121855	-4.03175679004655	5.53614623340185e-05	0.00559371572651846
AT3G23810	559.993038377358	-0.712090599791668	0.129176286558344	-5.51254892646292	3.53673828532024e-08	1.13965496680636e-05
AT3G27060	2108.11410133735	-0.37609790205809	0.0686986198630744	-5.47460637211786	4.38485186713515e-08	1.30425732306448e-05
AT3G29360	2158.87520380157	-0.316546293649873	0.0647208008266645	-4.89095143457277	1.00349724446075e-06	0.000188365201207807
AT3G30775	2408.98694917134	-0.421218950626339	0.0768207751444054	-5.4831385108331	4.17845603269955e-08	1.26228545212833e-05
AT3G42850	2785.98454683262	-0.497453149484773	0.0837129890218967	-5.94236516097466	2.80938724623669e-09	1.18079767432044e-06
AT3G44990	16451.7511583983	-0.347114135118252	0.0843443040824596	-4.11544251736187	3.86437298523473e-05	0.00417395459757141
AT3G45010	7692.03362638901	-0.399212918397904	0.0900584960335632	-4.43281795699902	9.30093937244333e-06	0.00122570118005038
AT3G48280	200.510388994508	-0.465852712311427	0.119475687581917	-3.89914234217753	9.65340153601921e-05	0.00884544385295713
AT3G48460	652.676829827332	-0.468477402288761	0.0879609298972909	-5.32597146069041	1.00414897842639e-07	2.77345947841369e-05
AT3G51160	1676.88159739545	-0.337092919493419	0.0782117781442203	-4.31000199064429	1.63253076509894e-05	0.00203634514918857
AT3G51280	71.5182708762451	-0.510104433541246	0.128986311490259	-3.95471757931283	7.66251117640217e-05	0.00733400945963166
AT3G54810	385.724385927598	-0.557280847070718	0.101867149649214	-5.47066300558865	4.48355115557573e-08	1.31340875821062e-05
AT3G56970	9.85721550269849	-0.383511671702444	0.0864118794556314	-4.43818227445637	9.0721778433855e-06	0.0012096654236139
AT3G56980	23.5253824697848	-0.59711675883314	0.1080887536322	-5.52431903197796	3.30765961313138e-08	1.10259122345314e-05
AT3G58120	147.118842899056	-0.740077814915962	0.125396984254678	-5.90187889537188	3.59384941170569e-09	1.44757259428995e-06
AT3G58620	150.062620610407	-0.478480604337033	0.121556240857439	-3.93628990960812	8.2750998070808e-05	0.00772902317246861
AT4G01950	22.0607941593164	-0.669427702560662	0.107352678947513	-6.23578013258487	4.49532117587708e-10	2.34898755714615e-07
AT4G02330	152.370940934855	-1.07331881370422	0.124516545021304	-8.61988913618332	6.70189674313984e-18	1.32898916365562e-14
AT4G05190	78.4495691331538	-0.52207434946455	0.129215342903049	-4.04034333489533	5.33730086999171e-05	0.00545986111219152
AT4G12730	524.512549429055	-0.593094863681327	0.105217769264201	-5.6368317616777	1.73207176443368e-08	6.20145842473347e-06
AT4G12870	392.746810511848	-0.432343597224961	0.102594952522231	-4.21408253131437	2.50795572291652e-05	0.00286916070691527
AT4G13340	732.567123960712	-0.519872331686422	0.10546207531366	-4.92947185175567	8.2452213831586e-07	0.000166055323147904
AT4G16370	1902.20496699825	-0.489066692448443	0.0780427263779926	-6.26665309050961	3.68890709270335e-10	2.1979394868039e-07
AT4G19030	1115.32793312734	-0.427285409925407	0.0880571436244879	-4.8523650931437	1.21997769654896e-06	0.000220439708271754
AT4G20860	234.291331028204	-0.565353029292577	0.113089791213381	-4.99915176451122	5.7583067603189e-07	0.000122970007069163
AT4G21850	307.551398930588	-0.632085039080928	0.116015540407217	-5.44827905694614	5.08595184898244e-08	1.46763870221234e-05
AT4G22010	1955.76926913967	-0.390242777492576	0.0798251772073154	-4.88871796023791	1.01494782755585e-06	0.000188682704788123
AT4G23800	231.611278582044	-0.643645673760736	0.12257051936338	-5.25122743302199	1.51088984714067e-07	3.94750598711051e-05
AT4G24510	114.027825979519	-0.497702068826814	0.126834904318359	-3.92401501386062	8.70853045320638e-05	0.00803775061736803
AT4G25810	33.4727657712538	-0.61197944291563	0.115168826232526	-5.31375948626969	1.07386335691721e-07	2.89095423945582e-05
AT4G29690	855.137525657936	-0.362234470489308	0.0912202069690572	-3.9709893512101	7.15747788495626e-05	0.00691913387138722
AT4G30140	70.1831518537642	-0.583680086127112	0.127534602514498	-4.57664096346525	4.72501363864299e-06	0.0006817418932054
AT4G30270	37.212198100358	-0.830002621871141	0.12241265320081	-6.78036624620475	1.19871610068114e-11	9.27039083622766e-09
AT4G30280	156.816546639618	-1.36505169025817	0.128497277822537	-10.6231953967414	2.3246467028024e-26	1.49815731173272e-22
AT4G31840	136.260200275589	-0.609877364588126	0.127466829691435	-4.78459663635226	1.71331052052946e-06	0.000290571452665935
AT4G33270	112.987400745311	-0.622082517499183	0.129161855441391	-4.81630211468634	1.46243053193179e-06	0.000252452070574725
AT4G37450	265.417896180606	-0.51180981693973	0.126142242744752	-4.05740222944486	4.96215794374506e-05	0.00510310434491314
AT4G38420	27.2778047678624	-0.555799951285197	0.111721753749497	-4.97485881336425	6.52952124421748e-07	0.00013721930840837
AT5G02270	1537.03956952309	-0.456755285411375	0.0829816186076918	-5.50429472303685	3.70649049194821e-08	1.17477519952995e-05
AT5G02490	894.78396093694	-0.660828206392479	0.0869411192016885	-7.60087070951399	2.94144872082051e-14	3.79133130455625e-11
AT5G03553	95.2175946784498	-0.508582930927647	0.128654227781477	-3.95309924669939	7.71454199499177e-05	0.00734743620350595
AT5G03630	1551.83489897344	-0.322529072460865	0.0740573829834929	-4.35512381706434	1.32991724068672e-05	0.0017028225120157
AT5G03795	437.132956271406	-0.507963582035968	0.101630032480091	-4.99816412176664	5.78787144061953e-07	0.000122970007069163
AT5G05270	609.847482754638	-0.430939567298118	0.104372253565273	-4.12887096500809	3.64548905707763e-05	0.00395965648480556
AT5G06330	640.525779080682	-0.375192449677047	0.0952241529280374	-3.94009752925381	8.14484895529294e-05	0.00765886510917066
AT5G06390	570.226194008405	-0.377656277579589	0.0949057267525212	-3.97927807417119	6.9124851937859e-05	0.00674979741094225
AT5G08370	4671.59774089579	-0.489556846389945	0.088082046547811	-5.55796402986859	2.72939613321077e-08	9.25792014728017e-06
AT5G12950	6095.9608658406	-0.477739955327636	0.087047404884201	-5.48827338348768	4.05881551900228e-08	1.26228545212833e-05
AT5G13740	1572.94834128324	-0.32672469265242	0.0685829393592515	-4.76393540004124	1.89853307609649e-06	0.00030588532077708
AT5G17330	36.0924835587006	-0.515842906784471	0.112034094865436	-4.60433859356876	4.13778786567756e-06	0.000615384543038538
AT5G25830	278.261093660033	-0.472284024514872	0.117164151940168	-4.03096012469796	5.55494682678982e-05	0.00559371572651846
AT5G26000	5271.60395263413	-0.297903680814931	0.0635072426781336	-4.69086151834306	2.72057067083205e-06	0.000417456455157673
AT5G26260	2899.76846666093	-0.652561912491509	0.12659651507645	-5.15465936876252	2.5409238454271e-07	6.06496563302314e-05
AT5G35940	711.44133914128	-0.660548594209768	0.0962964982617452	-6.85952870699741	6.90880949135386e-12	5.56562177940981e-09
AT5G37770	381.282328203085	-0.40507364399058	0.104122905856832	-3.89034132938578	0.000100103315281489	0.00900248714955256
AT5G39320	989.703660169744	-0.520056971695698	0.104674270476589	-4.96833624278289	6.75297934062235e-07	0.000138895853799567
AT5G39570	10970.6061186621	-0.334163930808917	0.075155816921199	-4.44628166518753	8.73693780322112e-06	0.00117305524644081
AT5G39580	351.623955058138	-1.12483712875179	0.115393937285759	-9.74780092619827	1.88507365680371e-22	7.28920281612857e-19
AT5G40780	271.318667707157	-0.571338229655012	0.121859838144243	-4.68848669385832	2.75232808011553e-06	0.000419004024416958
AT5G44110	431.145744093419	-0.413490982553708	0.0996164281440026	-4.15083124598663	3.31269954644027e-05	0.00368090419717679
AT5G44380	304.18313735232	-0.526061513846927	0.110145368053348	-4.77606569521956	1.78758015102438e-06	0.00029566319450415
AT5G46230	170.202742491688	-0.480733710011089	0.123461043276414	-3.89380890727439	9.8682397501584e-05	0.00895739658824237
AT5G48110	300.123750524127	-0.580588330959015	0.111857901210988	-5.19040965969761	2.09831910459532e-07	5.19994212582072e-05
AT5G52310	309.238241914351	-0.604919805511478	0.123110291054046	-4.91364125884421	8.94002665988247e-07	0.000176373954532824
AT5G53450	2431.35942989686	-0.441172729311042	0.0828214086919239	-5.32679576789258	9.99604504970899e-08	2.77345947841369e-05
AT5G56120	34.5602548692372	-0.502923798066646	0.118127886719633	-4.25745191954795	2.06770110827314e-05	0.00247531680532508
AT5G57560	259.481691530003	-0.535494745651681	0.116756761651715	-4.58641313853034	4.50925880068366e-06	0.000655503831973066
AT5G59290	1602.0414435817	-0.313098703470311	0.0732594540485661	-4.27383342582307	1.92140602484959e-05	0.00235116861293937
AT5G60120	1278.13871321482	-0.307923353478374	0.0763443013921015	-4.03335085741228	5.49870848918897e-05	0.00559371572651846
AT5G60530	44.0762015572868	-0.587335855662835	0.12510464879194	-4.694756440583	2.66924566124099e-06	0.000412857564915466
AT5G60930	136.928114927157	-0.523998804972923	0.123933661798444	-4.22805876441474	2.35716234706905e-05	0.00276202283746867
AT5G63800	541.346182582276	-0.685426585166104	0.106649941728631	-6.42688194720406	1.30247892253607e-10	8.39404249610412e-08
AT5G64100	610.766309533348	-0.946299300045309	0.10981787612981	-8.61698781104399	6.87384485184454e-18	1.32898916365562e-14
AT5G64120	83.5946514139485	-0.671544300004558	0.107577073449729	-6.24244812086633	4.30774678789302e-10	2.31349934436454e-07
