# Supplementary material for: Extensive transcriptomic and epigenomic remodelling occurs during Arabidopsis thaliana germination
Source: Genome Biol. 2017 Sep 15;18:172. doi: 10.1186/s13059-017-1302-3 (PMC5599894; doi:10.1186/s13059-017-1302-3)
Supplement: Supplementary file 1 — SD1: List of genes that are differentially expressed during the germination time course. SD2: Lists of genes that are misexpressed in each of the mutants at 24 h SL. SD3: TF binding data, gene expression data, parameters and output model used in DREM modelling. (ZIP 2580 kb) [file 13059_2017_1302_MOESM1_ESM.zip › SD3_file1_expression.txt]

Gene	12hS	48hS	12hSL	48hSL
AT1G01010	0.0397800816115397	-0.113701596713283	-1.87231821654005	-0.428358850834631
AT1G01020	1.45944160966193	2.49400003400976	1.78847323346609	-0.288323613054997
AT1G01030	0.906234483378454	0.115741383925652	0.741466760393969	0.219728136515038
AT1G01040	-0.141295638391934	0.329551045271315	-0.577267082360435	0.110606620246822
AT1G01050	-0.173225598276753	-0.736183757249154	0.376197899438632	1.20765372762386
LHY1	3.2171123450194	4.16123211614046	-0.256137044646095	3.64363906896222
AT1G01070	-2.49651321459902	-2.28685218692036	-0.360096147478217	3.63161930284854
AT1G01080	-0.194189123986487	3.21156641247982	3.53573875148764	2.58406643950461
AT1G01090	-1.11914964026119	1.32030340630689	2.48159895057573	3.86950101895454
AT1G01100	0.390256024061001	2.07320715176141	2.53644898653734	-0.09515396493063
AT1G01110	-0.35791292670057	2.48578250463666	3.62218546865107	2.42079124671916
AT1G01120	2.3187141685685	0.935329435607099	2.05460050917201	5.36056883237458
AT1G01130	2.18975406661925	3.68394400517549	2.71200411796239	2.92787391465261
AT1G01140	1.2092921681299	2.10564274250265	0.847979474657365	3.15362389686691
AT1G01150	4.1990677421475	0	0	5.32931916965283
AT1G01160	-0.681869798118052	-1.27071593914791	-2.29520699805174	-3.13620642917552
AT1G04007	1.47824125808652	0.922824798292064	-0.235177161546389	-0.23299509121604
AT1G01170	0.183144104886725	-0.557398008256776	-1.44052467903018	-4.64300064391841
AT1G04013	0.950550563060851	-0.356211078847213	-2.16545589471718	-3.46281497622734
AT1G01180	-0.283569639547903	-2.21460418581061	-4.30544016323682	-3.02465609416342
AT1G01190	-0.522481892073182	-1.65341157053465	-7.24539558397172	-2.25310945145365
AT1G01200	3.17079122307105	1.44493752996818	1.31674680653136	0.812867484905431
AT1G01210	0.563621160872982	2.34539453871455	1.05773751176925	-1.60692635989005
AT1G01220	-0.17546054463563	0.0543247642056916	0.651501459763947	2.34672020447167
AT1G01225	1.59483759633299	1.55252848415354	1.86086521703959	1.02772783789786
AT1G01230	-0.134053895444588	-0.177911096780587	-1.44854141308694	-2.12543667830113
AT1G01240	-0.763384519540488	-2.41080155905819	-4.7003878832661	-7.66937425906332
AT1G01250	-1.84276227746148	-0.314790507874211	-4.4488242222131	-0.766022004402452
AT1G01260	0.5238708790742	0.178121073444654	-0.819235672100592	-0.281329294847159
AT1G01280	-6.98519108505182	-2.45102798156313	-6.73856388195925	-8.46184687730056
AT1G01290	0.808919012678208	2.06736776586799	2.46650610580294	0.505636331726279
AT1G01300	-0.815374230953017	-1.13908902554954	2.43145634904508	1.30977904701051
AT1G01305	1.07333323779549	-1.45461732099727	-1.16909957648531	-2.47335826703761
AT1G01310	-0.579131888137355	-1.389161198273	-4.50265873713711	-6.64898588641474
AT1G01320	-1.04588593301043	0.602747800389101	1.46656653692487	1.89057671482128
AT1G01340	0.989036212781651	0.354010630697957	-0.690820610510264	1.592873255873
AT1G01350	0.422200319807555	-0.564213051016786	-2.07400254328422	-3.41455063765751
AT1G01355	-0.266318502711698	-0.711290839338955	-4.10946201675226	-6.24673924921547
AT1G01360	-0.0305269336021272	-1.44123668629364	-2.45012565662049	-2.78470898074943
AT1G01370	-0.0288152563554174	2.28103508405392	2.70472966394061	2.1617791567013
AT1G01380	0.00632303740710233	2.25555668653496	4.02817239407154	5.00887940010915
AT1G01390	-0.324145039044378	0.143170059541506	0.185940026982372	5.95029394851594
AT1G01420	-0.276127639914093	-0.725285257883101	-6.13007061297741	-0.272733187010116
AT1G01430	0.222879949653779	1.48492926047165	3.11467848326293	4.79295949785105
AT1G01440	-0.114703739115204	-0.403854707366977	-0.0986379419426124	0.870201488116683
AT1G01448	-1.54721588370576	-2.41995805967447	-1.34888336579753	-2.34312665781783
AT1G01453	0.312628023197068	-0.636372905697174	-0.151030391891599	7.08937579772865
AT1G01460	-1.53762324067765	-2.91938100690444	-5.94779846795468	-5.03263729888505
AT1G01470	-2.07231841158123	-4.02701489656248	-7.656507028377	-5.97085440303081
AT1G01480	-1.85127901621657	-4.47187304042259	-7.93342281194215	-4.47484544929629
AT1G01490	2.83709187707476	1.21549000111123	1.09003348879033	2.41497242442597
AT1G01500	-0.815583774296744	-2.18469501180407	-4.2050717455217	-2.93492668624939
AT1G01510	-0.973968085665728	0.182835942424345	1.15365545195453	1.61119689571741
AT1G01520	-2.70327215244377	-1.15584707221996	-3.68514644567967	-4.71856083442068
AT1G01540	2.36382839454681	0.542557239154754	1.27656836287425	2.6414861470063
AT1G01550	0.792809144770272	-0.088007889485962	-1.82332278101836	-0.585938258784347
AT1G01560	0.0638327451978876	-4.94344167422744	-6.25764297419379	-3.01694842239747
AT1G01570	-2.26900821935568	-1.75364011117793	1.29198054802739	1.87906611439688
AT1G01580	-1.37875150935637	-3.21392134479816	-1.79146623971423	-2.40738624457684
AT1G01590	0	1.99862127454711	4.60512409278331	5.84268210854269
AT1G01600	-1.00573844609974	-2.06947830142076	0.109321095058798	0.103330892106782
AT1G01610	-1.60936631519965	0.573877137022441	4.58638704693136	5.7908187187036
AT1G01620	0.12425614200686	1.26930952836384	2.99056572883737	4.87596685123952
AT1G01630	-1.83957687465305	-0.862863456270008	0.155317027340245	5.1142761587003
AT1G01640	-0.16331094400233	-1.65929472317504	-1.69227388814306	-1.90170513490962
AT1G01650	-1.73786650495658	-3.12326011177624	-5.07089878484934	-1.97434008539397
AT1G01660	-1.09060611595952	0.675744339555745	2.06028312834761	8.23937862952787
AT1G01670	-2.58127677260435	-5.9523821148446	-2.42760877205484	2.85231681741233
AT1G01680	2.01257981112387	-0.565153823230091	-7.8378190035637	-2.38597855872495
AT1G01690	0.164395729639929	0.775364617958929	0.53549237732274	1.9008719687579
AT1G01695	-0.956606521424277	0.372507952899576	3.26924018445769	2.79068071880299
AT1G04033	0.185260148473315	0.186004025854963	-3.75520428274405	-3.9408799341439
AT1G04037	1.37390171447474	2.04802186777853	0.838333293293902	-0.37160021486711
AT1G01710	-0.775385371259991	-1.44304412051603	-1.93330452953385	-1.49380006694581
AT1G01715	0.451791995044159	0.684523233345982	-0.139755500614955	-2.44479386272328
ATAF1	-0.717050945878243	-2.75056030426732	-5.61144743657442	-6.34039204172062
AT1G01725	-0.086542889764781	-0.127573877712429	-2.34678331278743	-4.44566733671602
AT1G04047	1.87492275432415	0.558927377568854	-2.97525575400642	-1.89291143937516
AT1G01730	-1.1955150603411	-1.9734102824985	-3.01290060792819	-2.54937228368179
AT1G01740	1.0209264360854	2.47615364990354	0.622948304456905	0.130896409250297
AT1G01750	-1.00467699651559	-0.354981693855749	0.89294881530179	6.17035586500196
AT1G01760	-0.431539960700941	1.81239646825935	1.35986546882166	1.16413879007
AT1G01770	-1.54745747105815	-1.77327562813303	-0.703751485514508	-0.385046409533129
AT1G01780	-2.50570566804005	-3.17409010242679	-0.354334984319688	1.89493001665574
AT1G01790	-0.909998882226972	0.910859039255389	1.97414876758132	4.16985772664971
AT1G01800	0.421990609683049	-0.0651858001785698	-0.871377887011115	-0.78657393638229
AT1G01810	2.90306910026137	1.49290610706154	0.231697551594719	-2.85939420132923
AT1G01820	0.232106155400749	-0.223216328775516	-1.77147335824784	-2.74830413519458
AT1G01830	0.697968736912519	-0.805991464623064	0.433546677194607	2.12454074344123
AT1G01840	2.93647882098056	3.14570723781133	1.49905138592944	-1.05644326951915
AT1G01860	-2.0461890623996	-1.1272823541724	-0.343429811779204	-0.0488448324009045
AT1G01880	0.291757714907966	0.550136249630284	-0.769124601358061	-0.184341361407033
AT1G01900	-2.01446461648175	-3.54757267911749	-2.0833353325152	2.57573315008473
AT1G01910	-0.16703896687154	-0.258874454836224	-0.687811659932658	-0.620866792700501
AT1G04083	1.1052460365308	-1.2238848769654	-0.377699495775307	-2.08310864261504
AT1G01920	-0.413075384526852	-0.392293994669242	-0.277256790210417	-1.09459215771131
AT1G01930	-1.31785276140609	-2.6428097476783	-2.57668101019029	-2.31516905728183
AT1G01940	1.67456226288932	2.49366685753606	0.991782227923937	-1.12635502235419
AT1G01950	0.296168536573647	1.75368077523278	1.5760963197318	1.76298661983819
AT1G01960	-1.62197530573291	-1.90785798996418	-0.586280057810068	0.609001108595294
AT1G01970	-0.2295048105415	-1.36128445941348	-2.72488560680787	-2.59183387506954
AT1G01980	-0.967043003491146	-2.29637875940108	-5.95068655126081	-9.81891229231959
AT1G01990	-0.306600550294271	-0.724707118019121	-0.812414353312974	-1.8121062712017
AT1G02000	0.6653840856446	-0.356551116492496	0.31634402406263	2.69602882233277
AT1G02010	-0.377339641698678	-0.0296331639285798	-0.555246778105728	0.189818105968927
AT1G02020	-1.37142378935435	-2.28101023204302	-1.69965693893755	-1.14055617243096
AT1G02030	1.34064147921071	3.50174360712377	2.89666561139916	4.37302394354677
AT1G02050	-1.76503538375876	-2.20794092096864	-0.996926117691256	-1.53025209627948
AT1G02060	-2.08916728414685	-2.25811126854705	-1.1986373840458	-1.48850783491092
AT1G02065	-6.16678704694521	-6.38264757690472	-5.92015970719336	0.847803143493469
AT1G02070	-1.61502502317589	-2.59393027378246	-2.42190577801182	-2.64812028176102
AT1G02080	-1.7727367619427	-1.9450353956222	-1.35408777732759	-0.707206208882265
AT1G02090	-0.0958089274860689	-0.369803734854016	-1.35513380872338	-1.31829066728642
AT1G02100	-1.41866836306662	-1.91379106866826	-1.94733755674164	-1.68544362252028
AT1G02110	-1.41245969028617	-1.21434984025393	-0.28510720324029	-0.0927978905730556
AT1G02120	-1.31029504714418	-2.19616160485773	-3.30866645776812	-1.5937619749398
AT1G02130	-0.454150896588811	-0.394495859551826	-0.075653402971651	-0.262652817777179
AT1G02140	0.557577851507756	0.843172756152715	-0.126217738696866	-2.25040214029437
AT1G02145	-0.222376759696187	0.616758327686764	0.400837442793552	-0.511335575216076
AT1G02150	-0.571027942795072	-0.985853540718531	-0.648495303986903	-0.921687068226918
AT1G02160	0.671545979769492	-0.158042675834012	-0.142914406384333	-2.17883609509308
AT1G02170	-0.611282609942593	-2.59547179076026	-1.21908645520354	0.607853950882121
AT1G02180	-0.458572015821153	1.17196691212552	3.29609931319378	3.47705764671883
AT1G02190	-6.78239403211215	-3.85744581566617	-1.20650192738441	0.00318210082629648
AT1G02205	-3.23173517201832	-1.83606399279	1.70967508107642	4.66245943215853
AT1G04093	0	0	0	6.17250227346456
AT1G02220	-2.25651759221307	1.70863870821025	0.160866455499017	2.71688477018197
ANAC004	1.20805465661095	2.14758856271684	1.53911693795699	0.0525056245929394
AT1G02260	-0.850658569894659	-0.40321429652035	-0.967368458183017	-0.103313988014518
AT1G02270	1.03858186727491	-0.0944766120065835	-0.590802506543357	0.246495192214532
AT1G02280	0.318857551994569	1.09522453908035	1.05919180551425	-0.836893858596792
AT1G02290	0.786111893216584	1.75191982463885	1.79198949174991	1.46011782829599
AT1G02300	-0.695746036279323	-0.530835655503535	2.0087643658188	3.75296581071781
AT1G02305	-0.365003366143248	-0.388557286403466	-0.765105607196383	-1.05085444701303
AT1G02310	-1.67515246473319	-5.98662379608431	-8.49526155700397	-9.1301153250885
AT1G04103	-0.465642592390914	-4.28230328956288	-8.08936667999845	-12.7882807687443
AT1G02330	1.56856329293545	2.24973984886843	0.259891879537817	-1.06091514493846
AT1G02335	-0.992490504447012	2.09368692350097	2.99278808933867	7.35069226242253
AT1G02340	0.268092481626576	4.19652734386452	5.21290575592413	4.2899813360565
AT1G02350	0.584538837076502	1.76514551620007	2.27006078190286	-0.422427937955051
AT1G02360	-1.68136661135623	-0.815682605110244	-0.0584103589184622	5.70011085812156
AT1G02370	0.318912386594043	2.07584460117813	-0.059149545721637	-1.77651342913738
AT1G02380	-0.345722870450731	-4.29041655998139	-5.61621249120111	-4.18533412795457
AT1G02390	1.26634209134803	2.51633084686976	3.38166468276644	1.52699037384924
AT1G02400	-0.690547191737049	-2.76469198062555	-5.37366369881641	-0.766828344376294
AT1G02405	0.181842834885753	-0.78414397038831	-1.8251457622741	-3.54667159570884
AT1G02410	0.407385867298206	0.173565589544189	0.053691717417514	-1.06429417660495
AT1G02420	0.685960533931551	0.493079770404537	-1.36472865105058	-0.982400437675158
AT1G04117	2.65918139320789	1.83798243293521	1.15023748014728	0.0723241322289045
AT1G02430	2.02976054309564	0.868661102423045	-0.539554640551535	-0.2105567714798
AT1G02440	0.887647663021465	-1.31277393338599	-1.67808457298187	-3.01976021990799
AT1G02450	4.98823104022429	-0.724717716677701	4.89951495251039	-0.830940688271138
AT1G02460	-1.99597751533468	-3.21665549548895	2.33770745036833	5.47520351041633
AT1G02470	-0.999751002062279	0.138219078451856	1.96831086527605	2.10109849246318
AT1G02475	0.332541124093261	0.971151880905235	2.34585378669958	1.72590559925286
AT1G02490	0	1.96811596263858	0	7.40513550435449
AT1G02500	-1.491156015369	-0.732133322059615	1.71276360218497	4.94818585921868
AT1G02520	2.10484827896582	0.818572289845067	-0.411893638505852	3.37249577175402
AT1G02530	0	4.79534664276852	3.17429631961336	6.48929180813671
AT1G02560	0.170481429725853	0.711570283358929	1.68232616815507	1.10066536195137
AT1G02570	-1.58971664687548	-1.81899126525388	-1.53741161394931	6.10863387194848
AT1G02575	-0.995123936430744	-4.3682801865376	-3.90579220503596	4.52804940163444
AT1G02580	2.18242397893055	5.75102243346979	5.98486890929876	6.33797909751654
AT1G04127	2.3337725962016	4.17117480840669	2.83573262280352	0.523699014075747
AT1G02610	2.43528759496255	-0.239122603602123	-4.11194559428885	-4.96951333972559
AT1G02620	-2.01568045217256	-1.35359925646373	2.21917494594313	-0.933803642697615
AT1G02630	-2.00128671000722	-0.653031367470506	2.26777350830245	4.38899538592404
AT1G02640	-0.027986943812839	1.96788669070133	5.13449292945011	3.49693909870536
AT1G02650	-0.184119936417302	-3.39234632711064	-1.8990475330086	-1.15879624489208
AT1G02660	-2.60092095338752	-5.30282114259542	-4.89187424621526	-3.45604827801768
AT1G02670	-1.04729006295168	-1.32854892688219	-1.92571819746323	-0.1621725972955
AT1G02680	0.294649874140643	0.172463165328363	-1.08503867961943	-3.06506795115192
AT1G02690	-0.750316904440929	0.299832235051697	-1.78515069266967	-0.0587537348219541
AT1G02700	-2.52456102484479	-4.1260026517399	-6.29619835224447	-10.1863360132624
AT1G02705	-2.16678856184731	-3.98032923931001	-2.20555937758516	0.376366224022679
AT1G02720	-0.67761378126994	-0.197284270310062	2.3176834082392	2.88584346312288
AT1G02730	-0.551921866048738	-1.16675284186669	0.618594707986365	6.89227388905679
AT1G02740	-0.14993682163727	0.493729007561457	-1.44067826608256	-1.81108824287519
AT1G02750	1.41843576540541	0.705774397674152	-1.96405831800203	-3.44455714421175
AT1G02770	-1.86595847209725	-2.16253222549258	-3.73845051868966	-4.91809717955327
AT1G02780	-0.419364262977366	1.14801046475969	1.62437231031923	0.855614094404131
AT1G02790	-3.13629065822933	-4.61946037872041	-7.19078387058413	-10.5852979408726
AT1G02800	1.32106163248958	0.777171060730694	2.66583124031946	5.87775784297799
AT1G02810	-0.841176216798316	-0.727501699614412	1.34450428622399	1.02190485291217
AT1G02816	1.50298354048525	-0.249685349999405	-1.42080429743123	-2.30809644670942
AT1G02820	1.86746809315613	3.61606478219746	-1.2468212849558	-0.240499508577705
AT1G02830	0	7.25414942611476	6.2847598613275	5.27417983320675
AT1G02840	-0.508403588956536	0.295191753046679	-0.835825383235189	-1.36008517418314
AT1G02850	0.478949478006188	-0.301810601996291	-3.45013149363236	-4.52213299967211
AT1G02860	1.73128172353136	0.417465551481697	0.206465367475616	-0.104209361055366
AT1G02870	1.28063836671591	2.23738161728077	0.778542921893547	-2.41800179940778
AT1G04153	2.56202721461634	2.12385695000834	0.67530776182555	-2.78889232267422
AT1G02880	0.804181965200894	-0.573874124667065	-0.869940539999996	-1.12789455902668
AT1G02890	-1.15117584302103	-3.04319389523598	-3.57225941001889	-2.61732359666585
AT1G02900	1.26775558460038	5.05045201948684	4.03834624010274	5.87646473483483
AT1G02910	-0.890072366256759	-1.32277452172219	-1.25275509592063	-0.463973161170663
AT1G02920	-0.529463559538802	1.90998168108726	0.61538399768671	3.2342247224351
AT1G02930	-0.0991917669059446	1.39452896861534	0.00161659773105047	3.87994986459
AT1G02940	2.17116933359597	2.95285902424604	4.49826881050341	10.2349677985581
AT1G02950	-5.78059428868074	-1.79368854088949	-0.325134106840043	3.05428946361991
AT1G02960	0.295630243495018	-0.501416582676057	-0.645114504491204	-1.98612323268099
AT1G02970	-0.588381191440161	-1.48897609804517	3.07229103795613	5.33426576159051
AT1G02980	-0.904883780198041	-3.10498798488023	-2.99615051973642	-2.91587741706118
AT1G02990	-0.505442968116779	-0.374043300847788	-1.36034319164972	-0.771127679709101
AT1G03000	-0.898123860328464	0.862532563014989	1.10573111748385	1.02743201544444
AT1G03010	-0.00630340736518663	-1.22280275281689	0.592046842386349	6.0181754029867
AT1G03030	-0.119079472012391	-1.47574585233195	-2.41775265810196	-3.58693416035082
AT1G03040	-0.63122305286563	-1.92220471293293	-2.02119639985705	-1.11274425095443
AT1G03050	-1.93768078090716	-2.97209230765749	-6.07414810206752	-8.5885778547324
AT1G03055	0.577750458648228	1.56646174410291	3.70152652761017	6.11905531116181
AT1G03060	-1.42018551308236	-1.14797800874923	-0.312957920092905	1.14944112470861
AT1G03070	-2.106708409083	-4.95243934512266	-3.57512065993138	-1.00004261671599
AT1G03080	-0.350628890064014	-0.0251491125277331	0.611433861842415	2.63490557920988
AT1G03090	-2.27331183875199	-3.83972767233033	-3.16331455364927	-2.2727632601187
AT1G03100	0.732603948073639	0.731683627190804	0.859913518582564	-0.230382749071876
AT1G03103	0.0934659045935681	-1.2865854426499	-2.38327401076492	-9.34368271001451
AT1G03106	0.680159218187045	-0.639653331224273	-1.92344787554256	-6.91392800226557
AT1G03110	-1.11959878448605	1.50849592186262	1.66026621357759	1.04325469093207
AT1G03120	-2.20509360702769	-5.03166891415203	-5.76733926890295	-6.64899780147124
AT1G03130	-2.19264664543239	-3.8011247234395	-1.26112284834532	3.20525252785052
AT1G03140	-0.600792223130653	-1.10289643000402	-2.31611153895509	-2.25425762240044
AT1G03150	1.83835083221897	3.2323432116929	2.19485669115291	-0.0322492446496501
AT1G04167	5.01863888982228	4.9401183440019	0	0
AT1G03160	-0.0720688938880497	0.242740608944077	0.749770200536204	1.2164110677915
AT1G03170	-6.17247978263098	-1.63608604385455	-1.89280041353827	1.51296366329966
AT1G03180	0.996932264087549	0.0991562862309914	-0.517181423954837	-0.39501730654489
AT1G03190	0.276141457037867	-0.299783722479017	-1.21733210030362	-1.32482228477583
AT1G03200	-0.412431801958873	-0.593850769518451	-2.47546311740385	-3.6446550273266
AT1G03210	-0.103318451665787	-0.687380887366542	-2.05126486849275	-1.12835998575867
AT1G03220	-0.615289744844804	0.251783010832256	-0.935811961083043	-1.07404588208597
AT1G03230	0.124570468758672	0.650046871108356	0.284988966229199	0.139816640201549
AT1G03240	0.580449549275464	1.57442147396326	0.461997593721975	-1.47146247091982
AT1G03250	0.57934380035229	0.982319596334752	-0.219661421968917	-0.27941537230411
AT1G03260	-0.085352585690301	0.297103939253947	-0.320747501306002	0.139535392905393
AT1G03270	-1.89736654817632	-3.96290632430817	-3.66650335513353	-4.08292389731157
AT1G03280	0.24086347350692	0.150848459915666	-0.621434506289076	-0.331139983513642
AT1G03290	-1.24793097751087	2.14632942428484	1.40297077669399	3.33298680094966
AT1G03310	-0.0403665465076838	1.2556534913364	1.75650425416123	4.30313618984183
AT1G03320	1.89607704230155	2.85688560553359	1.29151931691165	3.81908654581251
AT1G03330	1.05028107213938	2.11559577709122	0.553548846081798	-2.01286931136875
AT1G03340	-0.230612818694689	0.916440108299583	0.14403728529879	-1.4328120971659
AT1G03350	0.198307336451577	-1.29321571219136	-2.08313771957793	-0.523843188936738
AT1G03360	0.566529025356477	2.73994271394588	0.917539382365001	-0.747054009753843
AT1G03365	-0.839470918360819	-2.19475856216609	-1.79139302716768	-1.03410421199741
AT1G03370	-0.414185850046566	-1.04004798487667	-1.43519588641891	1.08407231930079
AT1G03380	-2.78090347649219	-3.12930864631599	-3.88951800173191	-2.60962642142952
AT1G03390	-0.984076918896599	-2.42979897253956	-7.3869639511006	-5.94471667799491
AT1G03400	-2.70331846891988	-2.65653449400094	-3.75211632090823	-2.39373990563389
AT1G03410	0.316053625974263	-1.22006121166003	2.55883464556431	3.56613046020659
AT1G03430	0.61779438394668	0.209664120768624	-0.410608572876074	-0.80292023981561
AT1G03440	-1.00745350102554	-3.42244142218581	-4.29657986822336	-2.39273356526619
AT1G03445	-0.8546365018481	-1.56374736134997	-0.638526876587127	2.78928052614414
AT1G03457	4.28698204915402	-0.0651484253149906	1.94109678905624	4.49594599657888
AT1G03470	-0.5327756087394	-3.21439564277742	-5.25393190222835	-5.44941904461101
AT1G03475	-0.43764451153036	-0.788834086114558	0.557526070212619	1.25860401867806
AT1G03495	0.0498600370204027	4.54630696087388	1.47379254286519	4.47443536060571
AT1G04187	0.587152294072296	2.97792906016953	-0.147770794418642	-1.34712842582319
AT1G04193	2.19275725904582	4.55485904464986	0.532941662947153	-1.03907463129664
AT1G03502	2.12967682028713	6.02176080316056	2.46040015878375	2.71005047883093
AT1G03506	1.48098243300995	2.64763863983367	-0.800152313350921	-0.311883527274297
AT1G04197	0.504390965021029	2.07302294914461	-1.16900311728036	-2.96968989933224
AT1G03510	-0.735140281735056	-0.375131815635283	-1.16612542208437	-2.17777211951125
AT1G03520	2.26239975355418	1.33999131743415	0.749704984432386	0.263647855879077
AT1G03530	-1.15527027226966	-0.31908517247066	-1.51188616860103	-1.3683996403387
AT1G03540	-1.19051958592302	-1.93366033509708	-0.791759771807072	0.336038693854246
AT1G03550	0.755703842136996	0.879543336345684	-0.577313104862096	-0.66108238180836
AT1G03560	0.759689087156524	0.459389259906885	0.0177690418433256	0.76205133803745
AT1G03580	-0.783570784470214	0.18469036313193	-1.38943830409985	-4.45706053651225
AT1G03590	-0.675287844505143	-0.884049328749956	-0.391938932850545	0.572605772314961
AT1G03600	-1.34257414522719	-2.1387765371912	-0.603347630726138	-0.149949594830846
AT1G03610	-0.782435996597802	-2.1205900223881	-2.06757226041064	-3.47716028443687
AT1G03620	-0.630429813079128	-0.718180855019928	-1.60415986335262	-3.33035681937167
AT1G03630	-1.8350816068179	-1.28159225972466	2.75913761958929	4.82944548833398
AT1G03650	-0.491773732477446	0.413421765928116	0.00128761220517395	-3.16288144691569
AT1G03660	1.52025859505616	-0.505226267865655	-1.23542038476648	3.68708984625719
AT1G03680	-0.00562498214427395	0.790716033340795	1.19637606147182	1.07076597229298
AT1G03687	0.367047554711044	1.12657090739619	1.77190382441608	0.952104924110709
AT1G03700	3.72626680311119	3.56782609884884	0	6.39535418297359
AT1G03710	-1.33612544412246	0.580420989197154	0.623564578493299	-1.17601983422474
AT1G03730	2.69361403194006	1.76383692785016	0.789096962427822	-0.0272561294214793
AT1G03740	-0.725693840204975	0.035104995020585	-1.15624254177006	0.947548041208626
AT1G03743	0.589327364450997	5.33224710002416	2.11312763480663	-2.25197676279007
AT1G03746	0.872733282225596	5.57530888094421	2.22538780499233	-1.65546602089275
AT1G03750	-0.210996203104563	-0.654760413857352	-1.22070552456088	-1.54939075136109
AT1G03760	0.363403787388397	-1.08139426385084	-2.79949794539198	-4.19158586192538
AT1G03770	-0.1405202583762	-1.79564310767255	-3.70015328969847	-4.33621977033085
AT1G03780	-1.22617609766713	-3.38141052200901	-1.62071972396939	3.78242573552623
AT1G03790	-2.13687037778353	-1.55113987477579	-4.12540363161784	-8.09902576457685
ERF10	-0.332499891183731	0.802505878619684	-0.693961817933609	2.33535216545928
AT1G03820	-2.00298935607772	-0.0303711185441542	5.00498038232617	5.41553399006835
AT1G03830	-0.367065150760838	-0.577391269375995	-0.506179902573263	-0.0815052054474149
AT1G03840	1.71736256951617	1.2359375728481	0.858912136744419	1.79408922430642
AT1G03850	2.94687687464828	4.21629131350672	3.69238537157462	2.12749538295732
AT1G03860	0.98930493653087	1.8520431663454	2.31580360503225	0.757055548582607
AT1G03870	-2.13669813776261	-1.8446128814093	0.620226660214684	5.3925081308066
AT1G03880	-0.809398311957658	-1.94003521430149	-6.40517879839463	-9.49818771429667
AT1G03890	-1.55686423431632	-4.40079856987865	-6.68294340277381	-8.26610302233873
AT1G03900	-0.0975600420209606	-0.191158365211617	-0.886765284777825	-0.0133396227856411
AT1G03905	0.572756058169006	-0.160846601361254	-4.23508618712682	-2.76348368250291
AT1G03910	-0.186043522760521	-1.44201152751912	-2.38816833768741	-2.29764326727421
AT1G03920	-1.82145310571305	-2.74938697321068	1.42151186762287	3.10473333427004
AT1G03930	0.0338236406365893	0.250938514482269	-0.328835033364333	0.170833090033023
AT1G04217	-0.281164121464562	1.13339547110552	-1.98663301028337	-4.59505873709681
AT1G03935	0.842993163057675	1.90130767277726	-2.31699209375834	-2.54558498395146
AT1G04223	1.67807338822144	4.1396046525914	0.646973334472874	-0.830712906229544
AT1G03940	-0.811980045820636	4.0959013595745	1.16217689295291	3.71555682889646
AT1G03950	0.596429834609687	0.366052541612226	-2.07336735397636	-2.31306581483402
AT1G03960	0.26328605226996	0.876604305355849	-0.589345761833555	-0.50025502857033
AT1G03970	0.208741656731848	-1.53061265342963	-2.83410945652892	-2.6394230652526
AT1G03980	-0.475655893805207	1.76762425825477	2.16641212374545	0.958509955300793
AT1G03990	-2.29243822025153	-4.68948602148449	-5.73078297355668	-5.77427391871828
AT1G04000	-1.90054197443042	-1.97288802970638	-1.32615983215395	-0.74946238687772
AT1G04010	-0.593601715561686	-0.923870667311338	-1.190367828896	0.274817161849901
AT1G04020	-2.26459305979802	-1.48788638556807	4.89923374272701	6.36422919843505
AT1G04030	-0.681196493605037	-1.23050810961547	-1.63139239006364	-0.385999572484365
AT1G04040	-0.632233542674794	-0.661478199914616	0.736133448657121	5.83225489889599
AT1G04050	-1.13824952152395	-0.617482567848781	-0.240881586207525	0.550754671498957
AT1G04070	3.04954469538477	3.00504177507046	1.89313561761792	-1.00779043160255
AT1G04080	-0.994417397134916	-0.267156113067705	-0.0678358736868595	-0.237352750487679
AT1G04090	-1.64673774393217	0.447065960736361	-0.222283931103577	1.92929547003423
AT1G04100	0.000950835582315265	-0.538152230788376	-2.21334539046218	-1.03775967493132
AT1G04110	-0.321687465110271	-0.742316894898292	5.2478825049497	5.92997421747801
AT1G04120	-1.37494363128411	-2.04556299079211	-1.86503282515439	-0.268888548362055
AT1G04130	-0.88370810571628	-0.21596660768738	-0.941636745387533	-1.34021434555145
AT1G04140	-1.75225113516466	-2.42042269914239	-1.00905113425567	-0.243747668818972
AT1G04150	4.16059132148097	6.26825391963315	6.4092912913748	6.92019199979161
AT1G04160	0.119192728429683	-0.667989786759819	0.431759166747627	3.32254603439832
AT1G04170	0.257358277220996	1.05309641821506	0.296860047707393	-0.237650603351462
AT1G04180	-1.00412722296974	-1.22263427780466	2.61177433813769	4.88603510544193
AT1G04190	0.256372255346072	1.95480810622269	0.622586207268788	-0.543532983981701
AT1G04200	-0.677545492062832	-1.96906497607469	-1.03630622336945	0.797816792608438
AT1G04210	-0.234105177314281	-0.131407029056643	0.0434094096077699	0.00793538983612762
AT1G04220	-1.32173789328141	0.618405575487084	3.30358934315948	4.10250051132226
AT1G04247	0	4.77829059925174	6.29579735644578	7.3523378163972
AT1G04230	0.33106978517503	-0.557535619239081	-1.38805220939974	-1.99249005862148
AT1G04240	0.849831638069619	-2.81254324072047	1.4844817248644	5.00122432549203
AT1G04250	-0.877229790661372	-0.785396713252849	2.60472042518742	7.19061020482307
AT1G04260	0.0397794250444188	0.146643217771776	-1.01152312863819	-0.904522481443681
AT1G04270	0.501034207428711	3.09160208384242	3.16616636539164	0.608575092850215
AT1G04280	-0.322377250029502	1.21246450554972	1.06061995079411	3.17244813751762
AT1G04290	-0.279918372544067	0.395760309967433	1.16922760529975	-0.00689770134614409
AT1G04300	-1.89745573610639	-2.85867503161955	-2.88231790466598	-2.1183404487075
AT1G04310	-0.367326006866527	-2.53537091371634	-2.05430427308496	-0.368001621810187
AT1G04330	2.90717210311318	-0.675287577216012	0.58737461415088	1.16373656784429
AT1G04340	1.91003946568814	3.53725788381889	2.84672938741275	0.738712998127724
AT1G04350	0.255161784007103	-0.84019000802566	-1.21096266712437	-0.422150501847773
AT1G04360	-2.4854230388858	-3.08262081489688	-3.16378459562605	-2.02027052188687
AT1G04380	0.0742780910285553	1.93523405380947	2.04618429686149	-0.610271089153304
AT1G04390	0.0720572203129235	-0.390918653558359	-0.910794202582266	-1.52591224576054
AT1G04400	-0.540744877744375	-1.45673180328154	-1.52624336254573	-1.34265810114684
AT1G04410	0.323327225898912	2.39673139603587	2.96334092307093	2.89544402169172
AT1G04420	-1.30310246591172	0.00432676469968301	2.5951674821549	2.83291846367336
AT1G04425	-4.17066104289691	0.349948628868146	0.63513654071675	7.27962747634874
AT1G04430	0.058616807903979	-0.00725127347623088	2.10638165966704	5.37544721017166
AT1G04440	-0.70329739596313	-1.14479970170874	-0.815390574362482	0.809782776366845
AT1G04445	-3.22295465438569	-4.40923871550437	-4.215334357622	-1.51734614550255
AT1G04450	-1.16282355665927	-1.40121530750158	-4.1617306168991	-8.81099496321004
AT1G04470	-2.65106710152142	-3.60455721282264	-5.09107369215384	-8.62947669263647
AT1G04263	-0.989501640733974	-0.0864992697245491	-2.65030240337291	-5.65478318841674
AT1G04480	0.415868503205167	2.74901512331127	2.83318506000648	0.523787957539276
AT1G04267	2.01964009983762	2.85309095019132	2.49767993655328	0.0850339918529972
AT1G04273	1.80884561845005	2.79057097047594	2.24848465684501	0.199811962749639
AT1G04277	-0.0470495173657082	1.36382321280723	0.217315152330591	-1.97868816484538
AT1G04490	2.64766997380706	3.37216849629885	3.1537758879907	1.1524787499093
AT1G04500	-4.21213764011148	-4.38347961528904	-4.13759053160427	-1.6514430700034
AT1G04510	-0.471583629131554	-0.146480266516415	-0.651620803577785	-0.695202812742636
AT1G04520	0.74048521392478	4.6380902062573	5.36282480414534	4.87404204765613
AT1G04530	0.306365791151485	-0.950916348121452	-1.59169261224947	-2.83001517063942
AT1G04540	-1.83455074747662	-3.89721235485154	-1.47177463523994	1.5150869919099
AT1G04550	2.29007963210072	2.38200543401856	1.16802440012075	0.590893767069424
AT1G04555	-0.304501121601944	-0.662402670649061	-0.590061259760986	-1.72065810106412
AT1G04560	-1.62433099897113	-4.08039760610433	-7.18652345635322	-10.7873700521403
AT1G04570	-0.235391238106529	0.693405656913138	-1.90326041581747	-2.67493975398168
AT1G04580	-1.3084285277842	-0.944431494121251	0.989012864344406	-1.56815510799291
AT1G04590	-0.635551173892478	-0.766901004664458	-1.29477297794104	-2.15512161453432
AT1G04600	-0.443196801091017	-1.10733693488163	-1.19255740608225	-0.623264665432723
AT1G04610	-3.59175598730755	-2.81341996073382	4.05013341719816	5.59317158406625
AT1G04620	-0.624226723972133	0.0509977491558651	0.0840724597563574	0.104803392965075
AT1G04625	0.467707871484801	0.270859637451279	-3.9573557502794	-6.08059903564308
AT1G04630	-1.05440035772809	-0.368546535352966	0.385840225184017	0.892557156142714
AT1G04635	1.02079747990115	2.02820005636381	1.1412187763553	-2.25047118584213
AT1G04640	0.263853938407729	0.445283839308692	0.387957617973532	-0.493236123861613
AT1G04650	0.122732821523364	-0.821069865564513	-1.89612423887135	-0.357303077099626
AT1G04660	1.10019094252954	1.54564586211584	-0.585785423480335	-1.6558497631625
AT1G04670	-1.96417411568623	2.02568382958081	-1.9861084972796	-0.85296922120597
AT1G04680	-1.4548883170602	-0.517812942124857	2.8672948779151	6.35002907534821
AT1G04690	-0.941005280954043	-0.614951219967022	-0.802759288639536	-0.585117639373343
AT1G04700	-1.12177461663655	0.0234003010882481	0.589283706148879	3.56179092814548
AT1G04710	-0.920749111482535	-1.09441517883031	0.0866289722787999	0.139942091255961
AT1G04730	0.179725803397786	1.19491283307127	2.93250917281069	4.04825664358197
AT1G04750	0.437395119083643	0.965240770594858	0.682125279583305	-0.333863752659733
AT1G04760	0.906781502858569	1.23243876639337	0.943691852482987	5.47822674121298
AT1G04770	1.4864154162642	2.85175942592029	3.9126594641978	0.865918561778611
AT1G04778	-0.0628264421997941	-1.99001266634672	0.650512582118036	-2.6078498602107
AT1G04780	0.527018913799516	-0.11693640063676	0.0588738134291402	0.399518431208769
AT1G04790	-0.088497902980114	-0.123091499772917	-0.736296292553522	-1.04846976562073
AT1G04800	0.673788756409315	-0.171629750580532	-2.41711341821604	4.44996835010483
AT1G04810	-0.454116537293161	-0.253764786217478	-0.791901415990943	-0.653402969198231
AT1G04820	-1.92307612208204	-1.18626795383698	3.5962505407379	5.80993513090792
AT1G04830	-0.45586659743964	-2.31562603128701	-2.88014331935412	-3.58122318874554
AT1G04840	0.229072820400763	1.13590391961161	0.234405004800565	-0.148150739272693
AT1G04850	-0.319890400004337	-0.438350790993032	-0.899040679529327	-0.162125811093749
AT1G04860	-0.140725052344581	-0.168162809744325	-0.766544488670999	-0.585681074245823
AT1G04870	-0.237138813166784	2.12340784260897	0.596696929664403	-0.786803469072445
AT1G04880	-0.497810979202641	2.6923551779157	1.53965540519771	0.999170178981933
AT1G04900	0.513066727827871	1.72860332308349	2.91163228635142	0.822723292829944
AT1G04297	5.89296977030632	7.2116286461747	6.38487355739726	4.69673470914295
AT1G04910	-0.234013391928063	-0.593457694564615	-1.35526435141078	-0.60417103875056
AT1G04303	1.36016122554399	-0.657874651031782	-0.352128409840352	-1.16165480009345
AT1G04920	-2.08676006721362	-2.4779298768202	-2.12610653276813	-5.33117668711055
AT1G04930	-0.245926838852703	-0.208663653038814	0.450126213559175	-0.26259795225301
AT1G04945	1.14734649812975	1.92907215306862	0.173732071148935	-1.88370713043107
AT1G04940	0.450908646181995	2.00952872210867	3.0590280187194	1.43891345249969
AT1G04950	-1.10612751344137	-2.09741214901698	-1.53235510047454	-1.82925039639514
AT1G04960	0.264129220873619	-0.39637559222326	-1.00915140279827	-1.07027339167177
AT1G04970	-0.533112892933039	-1.35406899874873	-1.29090304429191	-0.938366497822126
AT1G04980	-0.0657715642966416	0.922560522628909	3.55589346044675	3.50700365589838
AT1G04985	0.199660298223536	-0.912101704834707	-0.91294103418529	-2.23422643183325
AT1G04990	-1.06841746810108	-2.74986355059321	-1.16814320613857	1.49057215681323
AT1G05000	3.24595305383008	4.61635828142343	2.52574433197446	2.90319521777749
AT1G05010	-1.05998207297318	-1.42691625154415	-2.6715160667407	3.50556192819404
AT1G05020	-0.0723171969215815	-1.20356707068178	-2.70120088703518	2.0554852674906
AT1G05030	-0.518611259598379	-2.37073138676556	-1.96635428503296	-1.26152560518573
AT1G05055	0.145872044167294	0.194390978668314	-0.103735318487798	-0.655480778044069
AT1G05060	-0.195913995430042	-1.61379824207152	-3.71755149562885	-4.16404015006799
AT1G05061	0.314490017739171	1.0969094965127	0.537532087450454	-1.48627467603297
AT1G05065	1.50419356751693	2.50297439673822	3.32047229460095	1.09761073794266
AT1G05070	0.153920784196131	1.0262596059763	0.917972505287458	-0.41760989190172
AT1G05080	1.78682857530225	6.04828399718935	0.0354489271691258	-6.6532507784541
AT1G05087	-1.46485270568925	-2.01238831749765	-1.96743655510678	-0.547872273173229
AT1G05100	-2.15114456040052	-4.04560606639601	-5.53172607954317	-1.56053201553105
AT1G05120	-0.530725933264754	-1.16408769065126	-2.92738632964546	-1.90650833244026
AT1G05135	-0.67889602826596	0.472039796569423	1.05654171640899	5.43571177700389
AT1G05140	-0.264396064494409	0.0427587782978292	0.754337582116626	0.183479610311356
AT1G05150	-0.24293039489407	-1.26047489106525	-1.83822329848389	-1.14483373369343
AT1G05160	-0.962709419577297	0.247738127573913	0.555618224448421	-1.37297507643012
AT1G05170	0.330427382482871	-1.71601306274878	-0.55836541534151	-1.9251084784355
AT1G05180	0.181640823698341	0.552452722589465	0.518241104517449	-0.440331709874249
AT1G05190	0.154222660992113	3.15517328315639	4.58854263227376	3.87839116485285
AT1G05200	-0.866548608130253	0.697561226754477	2.19294964930622	4.88494575934782
AT1G05205	0.507096319011149	1.73194352210777	2.72264803035788	1.43094060027282
AT1G04347	8.38852837673448	8.9729993170445	7.79087152838148	5.35195847662808
AT1G05210	-0.426771337130611	0.0217666785238123	4.48109312762679	4.63009806384052
AT1G05220	-2.01494235045875	-6.41382140105358	2.75469511549391	3.57200280421874
AT1G05230	-2.41267739920871	-2.08434288686495	0.332322237734766	1.16977433834761
AT1G05240	1.60858070278658	-1.21967489636401	1.75452167338866	7.88336069694717
AT1G04357	-0.972557951695151	0.800258327885386	2.50549300525898	2.59389699439251
AT1G05250	-2.02477216969635	-3.24894715991588	-0.623780214349078	6.47768076663028
AT1G05260	-1.28518495953421	-0.648749767046446	1.13759531544965	7.37541930524104
AT1G05270	0.595154385884857	-0.14164309112671	-1.78252314095204	-2.51243932362259
AT1G05280	-1.00126225665698	0.000988241404752378	3.22861576104245	5.64405803278887
AT1G05300	-0.330067147656056	-1.44507249172667	1.05456456055857	2.09846430112266
AT1G05310	-2.81199843700965	-2.0414129103	-0.546640522318812	3.50036761777439
AT1G05320	-0.327908878794967	0.967871673591399	3.75305518938804	5.38137869082024
AT1G05330	2.23422639082371	1.14001126400284	0.818588467095677	-5.41229647964744
AT1G05340	-1.20536910723294	-4.70298941159723	-6.87737791722643	-7.49058755071105
AT1G05350	-0.986906827969474	-0.496744318037659	2.44351971815085	3.36217880835555
AT1G05360	0.461227131133419	1.52133692139516	1.86463802334279	0.890815639053739
AT1G05370	-0.210348845915617	-0.678230884055327	0.410991979570211	1.51243166796204
AT1G05380	-0.500542812989622	-2.17398850025515	-2.29829842055788	-1.69554155491517
AT1G05385	-0.491067513158473	0.333347543654418	0.4284150632491	-0.835890366225775
AT1G05400	0.190586036950884	-0.27376406900595	-1.25166613023919	-3.37789405086188
AT1G05410	-0.632111168141635	-0.324607628880035	-1.30834413173816	-2.10656018878781
AT1G05420	-0.528552637465136	-4.45005260665996	-4.76583584702291	0.624710288187134
AT1G05430	0.212232997307639	1.34811967699238	1.10432156049392	-0.255507277415396
AT1G05440	1.15930923267099	-0.633440491863626	-0.942133367542833	6.58191453308962
AT1G05450	-6.18466717167222	-1.15201607035932	-5.93803980062623	1.28493283430309
AT1G05460	-1.50901226354112	-0.80192380292351	-0.874673386053903	0.0440505204296635
AT1G05470	0.607928102880798	1.19378994811433	2.9597194423685	3.33216600946239
AT1G05490	-3.4704321416188	-2.11786236465289	-1.03818148155799	2.26424611800685
AT1G05500	-0.886678778266113	-1.80700040802513	-1.64024810512512	-1.24682862105198
AT1G05510	-0.771382306867467	-4.72258178935014	-7.41574998571075	-10.38842255659
AT1G05520	-0.845946717851657	-0.332747016201329	0.0323084069490593	1.26100540536536
AT1G05530	-1.00662563472228	-2.21781844408856	-0.349695754056016	5.22167218351473
AT1G05540	0	0	0	7.49305343130558
AT1G05570	-0.790253294684794	3.18063216018283	4.90545727914694	5.01688746976261
AT1G05575	1.57751136290848	1.75333124464037	0.947191851014139	0.838138948011272
AT1G05577	0.818023487339627	0.936117088343429	2.4068179759704	2.53084999998957
AT1G05580	-1.2567795242253	-3.00367648431167	-5.9977874750161	-13.0485345411965
AT1G05590	-0.588500998561167	-0.476107294414037	2.55659627583947	4.32719687103812
AT1G05600	1.16482705030876	1.62553876217341	0.88653986639053	-0.902885782237328
AT1G05610	2.17437931204465	1.96182750379179	7.0944883237186	5.54964590785571
AT1G05620	-0.865087564557303	-0.379904952361291	2.21519147160318	4.14638516755526
AT1G05630	0.411915851507645	-0.079137747326294	1.85826519186016	5.01929211430091
AT1G05640	-0.0801815139889255	1.7171368678289	2.81899139925109	2.98118863431704
AT1G05650	3.16104066793942	3.94530606379291	3.20604631282061	10.5748164769526
AT1G05660	-0.994983404435383	-0.629542771490541	0.0526621328288822	7.78131227627483
AT1G05670	1.07223575028533	1.22820832827546	0.139469014924004	-0.388995751025925
AT1G05675	-0.2900815752315	-4.36919517202038	-5.0683613278909	-2.25267418478865
AT1G05680	0.655656209480561	-2.19630831320592	-5.31795861749121	-5.86621171586325
AT1G05690	-0.356427781170869	-3.41488131578918	-5.04156610088285	-4.86797146856203
AT1G05700	-1.6807757252734	-3.21579229128358	-3.92636371779725	3.40341900046319
AT1G05710	1.11702579724721	-0.568999983800684	-1.69604533409873	-1.67656162569414
AT1G05720	1.1737370566385	1.88295362525284	0.898340664486872	-0.225678901532585
AT1G04413	1.67136744827303	0.871451547017191	0.188029731203156	-1.32727266911958
AT1G05730	0.939328571122808	2.47261190930978	-0.0883522671677271	-3.95712495043793
AT1G04417	4.10152945701584	3.37078557663147	1.41149894527204	-5.28111156326058
AT1G05740	2.06904843751134	1.90367567011571	-0.640990739321044	-2.81418139274832
AT1G05750	-1.20177753875317	-1.5282407603643	-0.931217937071484	-1.4405430343279
AT1G05770	-2.29607840458482	-6.67746827109548	-1.61605356352992	0.199052233681369
AT1G05780	0.135939141688693	-0.502390559106706	-0.631896002011581	-2.40923477360321
AT1G05785	1.28588211415055	0.944090642608463	-0.812613619083245	-2.5023898209169
AT1G05790	-0.983693807752817	-1.88962745366975	-2.64298044069739	-1.82165975354433
AT1G05805	-0.471130539450389	0.40785501776534	3.94240486374458	5.79908826028327
AT1G05810	0.247936051485388	-1.51865222296958	-0.297850459259886	0.809028753143054
AT1G05820	-2.38781351490881	-2.12908032626573	-2.92733856310252	-1.09617493884232
AT1G05830	0.122300721351918	0.829837737644147	0.110250102983688	0.65319242739037
AT1G05835	-1.62687298120095	-2.45278352113811	-3.54687308551477	-1.03563788228938
AT1G05840	-0.327555524242028	-0.970398349234629	-1.6282555886811	-2.65358083221416
AT1G05850	0.507521821904742	-0.365518629168005	0.520569211240296	3.22890498282124
AT1G05860	-0.674836652767376	-2.01915623383038	-1.07950379975208	-1.22199164033914
AT1G05870	1.07017413787798	1.37526586480964	1.6116877881569	2.48228700464924
AT1G05890	-1.35230708783882	-2.41627012601963	-2.66867764472119	-2.92522644547667
AT1G05894	-0.574418248256128	-3.1333653428608	-4.94527524364051	-2.90770868831124
AT1G05900	2.00273578952245	0.625877722354078	-0.134097189901573	-0.607703066303811
AT1G05910	-0.414193048676229	0.642062998324303	-0.0879872098533098	0.277355888364156
AT1G05940	-0.0309557753592809	-0.550588913949203	-0.908976476231019	-0.314571807967552
AT1G05950	-0.143633759286097	-0.162967214527372	3.30551866492395	4.65968382580379
AT1G05960	-0.905052045119085	-2.80825303966331	-1.43134551774323	0.0435982618588611
AT1G05970	-1.43065501010835	-0.239120016696274	-0.076754191283646	-1.53173104359032
AT1G05990	2.16347282108352	2.94978718768009	2.22911280877317	10.6126033338608
AT1G06010	0.185490001968542	-0.437964762260063	-1.08749893470417	-2.79359310502816
AT1G06020	-1.68464695915599	-2.06507975149589	-2.72441723224935	-1.33025896005357
AT1G06030	-1.00419126541771	2.30772229886193	0.599011083329042	5.87380499599178
AT1G06040	0.953584347272179	2.300794986721	2.65684052129714	3.2877495752363
AT1G06050	2.84447681324833	2.48522947457711	0.967816015450751	0.540353546620872
AT1G06060	-1.36354748005749	-2.14322393308825	-1.20469597542605	-0.784709956629793
AT1G06070	-0.202265129685441	-0.474749191998337	-0.32293305101187	-0.976034658279082
AT1G06080	-1.53114575241373	1.84322889435473	6.26439735858011	2.65178540025886
AT1G06090	-1.99609493712105	-1.62827097945431	0.259278217354874	6.957083272421
AT1G06100	-0.529949201217047	0.252667576812927	4.82685584191478	-0.289711628431047
AT1G06110	-1.52713422794608	-3.64472062775242	-3.43295885550623	-4.80238168879737
AT1G06120	1.34309304964373	0.373252437482321	-0.946817616234805	6.89417150966518
AT1G06130	-0.234656013150747	-0.469490465775368	-1.49013958704735	-2.75675940106557
AT1G06140	0.39896145961183	0.995104274423646	0.575228343177595	-0.154222376720313
AT1G06143	0.143054417239886	1.64262118899141	0.699237488971291	0.429508783294064
AT1G06150	-0.123246649479019	0.908188258790285	-0.21672998604391	1.17090180250989
AT1G06148	0.567681937183885	1.50126838062169	-4.35021491691398	-4.31803524287631
AT1G06160	-0.997734724783096	3.33188650785536	2.51918979608511	5.44656957763585
AT1G06170	-4.14536629159164	-1.22516186286251	2.54981033455036	2.56781673494751
MYB13	1.0323261263043	1.64617593934093	2.08621959871579	3.01396395333058
AT1G06190	-0.334005214268798	-0.0549600512023079	-0.103853824733018	0.106072615330647
AT1G06200	-0.0102530670695014	-0.756194080276051	-1.81929100178384	-2.9681339462443
AT1G06210	-1.38994421790533	-1.50014224262175	-2.62577686090816	-2.65849666722578
AT1G06220	-1.39200084965464	-0.925476136446349	-0.94453047262054	-0.588288552279484
AT1G06230	-1.20358092763628	-1.9185762104434	-2.50156940442352	-1.90126694369924
AT1G06240	0.835481589740801	0.0510383696206323	1.02236508153714	1.70584049314575
AT1G06250	-1.28928144999591	-2.33330987286117	-1.21086562330457	-1.71035432684873
AT1G06265	0.0227171466988271	-0.0402581772737593	-0.433523039719896	-2.42370079596307
AT1G06270	-0.285725984396985	-0.48733097496647	-0.0127069865601578	-1.05972566019419
AT1G06290	-1.4361880754789	-2.73294147025368	-0.750665028128922	-0.87591072070836
AT1G06310	-0.297584044362024	0.409211078138107	1.38153626061914	1.59363000740429
AT1G06320	0.484121283895922	-0.756318115724624	-0.0665282163085772	0.894112006379357
AT1G06330	-0.596060133802051	-0.829003427717566	-0.944272918399387	4.44846792868243
AT1G06340	2.17618758625993	4.50370937459251	3.18668056819394	6.65811561515609
AT1G06350	-1.49892333783943	-0.579383076956619	5.33125187461245	5.58373317669033
AT1G06360	-3.14629425549476	1.93680268405781	5.05191701103028	5.24119982527131
AT1G06370	-0.468011744414515	0.588367119494152	0.551143133874531	-2.39135057092957
AT1G06380	0.604981858720064	1.27216177367232	0.588378913597274	-0.516805103143902
AT1G06390	-0.0268049867724327	1.04596423378644	1.40539763909587	0.589877244404306
AT1G06400	-0.24056699405292	-1.00256033339568	-2.74185191779613	-3.6821667180338
AT1G06410	1.06446539577231	0.303241667921343	0.0405164634927591	1.3208828819903
AT1G06420	-0.0012491068884114	-1.24028544373188	3.17445433562271	3.77577379422473
AT1G06430	-2.68323657451537	-3.75589314177213	-3.45442097607035	-1.62699661113057
AT1G06440	0.948048929034812	0.00217182203036193	1.26269079256559	0.0313635735935793
AT1G06450	0.307445515732577	0.788769279555683	-0.110554849576054	-1.22976307555035
AT1G06460	-1.08928476386272	-2.1277197841919	-1.48846958627699	0.253562795051287
AT1G06470	-0.278924875384902	0.353722018287775	1.16885908966294	1.74213095295119
AT1G06490	-0.846333483304811	2.15047542581304	2.4190157881022	2.34266050622613
AT1G06500	0.845440634567564	0.584088224720599	-0.00119778494909496	-1.2548636536185
AT1G04473	0.767478416381602	0.729552965910036	0.0666894935848572	-0.710780981470613
AT1G06515	0.965697859602903	1.26991440372332	2.32646154404219	0.325322038014069
AT1G04477	1.59176640196542	1.84486393318034	1.09629067394506	-0.494628876276731
AT1G06510	0.685574171724501	0.716623079149284	1.89517683086901	0.0334563625341407
AT1G06520	2.17560646875162	0.258350046954222	-1.48789361898795	-5.68398862838624
AT1G06540	-0.427983339010536	-2.88257875632538	-3.42321064751956	1.47934807785676
AT1G06550	-0.233542923611684	1.55789139771523	2.28476957900796	5.68967979499082
AT1G06560	-1.51194219899263	-0.270693950315519	0.448722218465966	-0.0895496049579809
AT1G04483	-1.96733142151064	1.51405270542731	-0.976848454249807	-1.50290730339913
AT1G06570	-1.81309712601475	-3.88748665011878	-4.9477036016174	-3.24357107107653
AT1G06580	2.03440321627844	2.37318045602713	2.14515522712345	1.28854894063697
AT1G06590	-0.122537229686808	1.32490752629067	0.507861548035323	-0.19224858269186
AT1G06620	-1.32870662783786	-2.32788840578397	1.73989014740234	6.42940151697497
AT1G06630	-0.812182434368094	-2.21142500492942	-2.81600329901749	-3.38060289328569
AT1G06640	-1.07490352912682	-1.64851563255958	-0.819392325950513	4.25080354526989
AT1G06645	0.888958979533069	-1.02104645346564	-2.1636445270732	-4.25395009283633
AT1G06650	-0.396051076026054	-1.05784989582715	-1.28648049165906	-0.793714636810532
AT1G06660	-0.926499293837825	-1.65439345182624	-0.26750842246475	4.62965600062589
AT1G06670	-0.937324284115044	0.99254933587273	0.462493073262006	0.644369627831657
AT1G06680	-2.02897470432243	-1.99515987710703	1.3490192351727	4.13772812572242
AT1G06690	-1.09235177484352	-1.88799561916384	-2.32336791130582	0.152011920785997
AT1G06700	0.561056614157863	0.388417941701354	0.188701575295169	-0.593525700499317
AT1G06710	0.484015428976449	1.56097607293083	0.486449532798492	-0.376700549590082
AT1G06720	0.108318910850894	1.47701568872157	0.0538434806083857	-0.737031505806959
AT1G06730	-0.716555726252345	-1.26910982725261	-0.269810827573656	-0.072291283006861
AT1G06740	0.518868826417105	1.54737112801189	0.124688557936147	-0.670233251278011
AT1G06750	-0.0908686310801894	-1.43216347889898	-3.25823583799663	-3.53495155361757
AT1G06760	2.66541544210679	0.196589941286734	-0.49768203117716	0.786700725633334
AT1G06770	1.09909273258324	1.69406062882393	0.820491507974447	-1.15334995929383
AT1G06780	0.731390313621631	1.19419438342985	0.269756333829101	1.72818885178403
AT1G06790	-0.614610105800387	1.25408953123338	0.661226619314277	-0.500748075848923
AT1G06800	-1.48749876866069	-2.94783089204883	-0.42568185262728	1.88146349980886
AT1G06810	-0.677765425747609	-0.417314077005732	-1.70831888838972	-5.65484264016569
AT1G06820	0.437023175835992	1.42906487174728	1.01774202022889	0.888762927144268
AT1G06830	1.00563536460152	1.09449371920134	1.52055922426653	6.36150687456858
AT1G06840	1.0221323031018	0.513483765015586	0.135216998293039	1.82622524762016
bZIP52	0.00124223507918103	0.4719772320673	4.17151210090136	5.78734708243342
AT1G06870	1.36613407982975	-0.0645766255467837	1.1159078802679	2.43581941145041
AT1G04527	2.148101822096	5.93195893236031	7.01819593211294	3.67154757730269
AT1G06890	-0.545749518385767	-1.05271244546747	-1.26629027251538	-0.643935669172452
AT1G06900	-0.293049559528081	0.00529259905574117	0.749253478880076	0.588279946198328
AT1G06910	0.574199119325519	1.26441525670401	-0.491009857827124	-1.74681320020106
AT1G06920	4.48671670049823	6.9103975469845	0	7.3185049431692
AT1G06923	-1.26754120661203	-1.65590674649457	-1.36359928369707	5.22731262787178
AT1G04533	-1.11446423125144	-0.118060431487939	-1.00789256037224	-3.82075207556548
AT1G06925	-0.75380390311696	-0.502939370884322	-1.60332148698439	-5.22347613968568
AT1G06930	-6.5173638298984	-6.73322443022206	-0.332616964136031	4.21608143880899
AT1G06950	-1.010072815143	-1.11877345203685	-0.0380966234057317	0.23391934994426
AT1G06960	0.0262723409575571	0.774851841191425	0.611768406097945	-0.938874738423071
AT1G06970	-3.1480035814764	-8.85763238567619	-2.64664998233968	-0.156162663625724
AT1G06980	-0.59052769104153	3.81066239117001	4.44902965548138	5.04183882278191
AT1G07000	-0.725527190988134	-0.818753874209105	0.0683119953174936	4.40661553469174
AT1G07010	-1.09662757908234	-0.374001455617004	1.160708047982	3.61179445978603
AT1G07020	0.107613165567867	0.678955528894928	2.01375101556105	0.318881222195167
AT1G04547	-0.509245519380627	1.01751262560912	-2.47906793116927	-4.6948062479366
AT1G07025	-1.76512749546826	-1.57396194766027	-6.28542372874566	-4.82544911653377
AT1G07030	-0.76546494013472	-2.13649426951002	-1.8675177812156	-1.86890311029899
AT1G07040	-1.44660631210643	-2.63271797235942	-3.25623114513429	-1.90335561606654
AT1G07050	-1.39177523125676	-4.05701350686843	-0.998799563800334	2.30868193047612
AT1G07060	0.75658074678323	-0.381041184525676	-1.86365455241479	-1.9281158489839
AT1G07070	0.688961236628687	5.09848271793841	4.75734444204119	1.9881329280064
AT1G07080	-1.37078386657299	-2.15838661939336	-1.64896049332905	-2.58297548993519
AT1G07090	2.48045541496176	2.09381673666021	-0.070336083879813	1.56055255041092
AT1G07110	-1.45827034126868	-1.38614892893655	-1.39773485148698	-0.975049907943551
AT1G07119	0.121946411424301	-0.827488759636856	-1.61121104941859	-2.32344861516451
AT1G07120	1.67672196548796	2.64389467648092	-0.489356710104599	-1.45968065509859
AT1G04563	0.856394104437703	-0.400825100891546	-0.847246374944695	-1.56925848411628
AT1G07128	1.48021163904945	-1.96077299396743	-1.23611403208012	-1.5378828210333
AT1G07135	0.607537028148679	-3.1964027818071	-2.95413479451476	-0.244493510655213
AT1G07140	0.0317344553410157	-0.250538663110112	0.254630618232177	0.45395977771839
AT1G07150	-0.357048465545854	-5.14491812230334	-4.91576221269368	-4.00779748534358
AT1G07160	1.43642818377483	-2.43237367351518	-1.21797559802581	1.1597757093839
AT1G07170	-0.388640973481015	-0.996371197418434	-0.665949419180042	-2.8002720301198
AT1G07175	2.17528942744444	0	0	8.13198930864846
AT1G07180	-1.8548109665787	-1.90677325438642	-5.48803938772444	-3.46120748006465
AT1G07200	-0.193562029667414	-0.249398302857095	0.0714557708322282	1.84544155551092
AT1G07210	0.512444257387918	2.29908345076783	1.9326910281153	0.532484563371033
AT1G07220	-0.523363487389285	-0.637753207745672	-0.405337594731452	-0.760494806657664
AT1G07230	-1.97258077444376	-2.59413118961281	-1.56036392159346	-1.1024688825499
AT1G07240	0.818162285190926	0.40223299578002	-1.68838958207092	0.139947158301815
AT1G07250	-2.49628464187963	-4.15612827528035	-3.37672720344863	-1.89675750016724
AT1G07260	0.244985361330688	0.938420366269633	0.69825371879385	1.7211775372182
AT1G07270	0.0734424779948278	0.97610317724722	4.22672203574154	4.04495486782019
AT1G07280	-0.399323057021224	0.355195473868944	1.16314534380542	1.97277840602195
AT1G07290	-0.116744053640679	2.30296726136654	2.05486707083939	3.02648803492154
AT1G07300	-1.36326062144991	-3.31695358240501	-2.29311714084912	-1.34543784999993
AT1G07310	-1.31364452223545	-3.7288183226875	-3.57998557351795	-2.13997389983739
AT1G07320	-1.03916133551028	0.085802043274493	1.72951874656513	2.3160163274561
AT1G07330	-3.94650236879406	-2.20905646050525	-1.81620467251884	-3.25093468847265
AT1G07340	-4.44877489034338	-4.34199969067808	-1.59414135667948	-11.1009434092059
AT1G07350	-3.49988472554407	-4.03193787137653	-1.92144535694886	-1.28346944407041
AT1G07360	-1.4718896194852	-1.22851188487152	-1.81031292624638	-1.22011338867664
AT1G07370	-0.938576765077383	1.72982746368125	5.24891994576975	5.13125181688406
AT1G07380	-0.587934263789499	0.819503463041704	0.00932142688553031	0.321935055165102
AT1G07390	-0.496974157394346	0.0174683656400017	0.225944892965668	-0.522513381232376
AT1G07400	-0.447407122552345	-4.21204398850417	-3.68899675224927	-3.8876080138477
AT1G07410	-0.661502426822901	-0.11311947574674	1.70922424391687	1.6110835057386
AT1G07420	0.224377167773657	-0.958485855358781	-0.996829725184287	0.409704857024297
AT1G07430	0.169499837089018	0.0780647435626322	-3.57605365960973	-5.15678039021989
AT1G07440	-0.674232831026537	-0.478064002219086	2.7552692147246	2.72709221251284
AT1G07450	-0.996395144905086	1.11238794460732	0.712536348853102	5.42759615700495
AT1G07470	-0.267040929953546	-0.896289097491163	-2.39420599103346	-1.960620462406
AT1G04577	1.09985069913381	0.678975081625814	-2.02496153756089	-2.70854683410263
AT1G07473	-0.0813594243230372	-2.89797560604733	-6.20894714445649	-8.96305303168538
AT1G07476	0.258250476323971	-1.14378446029564	-6.50994927064203	-5.04408889986358
AT1G07480	-0.412654724559679	-1.29907627013897	-2.98549386097139	-2.6055943513072
AT1G04587	0.802162807502281	-0.160087984047757	-1.4892172545106	-1.89318145099716
AT1G07490	0	0	0	5.53306329286101
AT1G07510	-0.696443328965064	-3.57925732445837	-4.01757532772394	-3.01677121259824
AT1G07530	-1.04942103005444	-3.39282006567124	-4.78433196269891	-4.40785101414936
AT1G07540	-0.374840179936101	0.6203860125957	-4.55630891028221	-7.2679361663433
AT1G07560	0.448381226467861	-2.7772002634395	-5.47646932866567	0.624265479052489
AT1G07570	1.71880844588524	0.68393904262177	0.116180816251977	-0.543147053018136
AT1G07590	-0.490135996365008	0.362493432244779	-0.76693469232531	0.309804255871857
AT1G07610	2.21394655434014	2.28534592451121	-0.865475442223355	0.0997123210796319
AT1G07615	-0.744546406731883	-1.68345754354818	-1.75667897207081	-2.06686850950889
AT1G07620	-1.26638516066196	2.04272766451862	3.89757915806344	3.95906725421649
AT1G07630	1.93346182401696	0.202188811917324	0.764615058614779	1.71179559753451
AT1G07640	2.7793791905206	3.62860558241565	4.38537015426463	4.22601026276424
AT1G07650	2.12921446886973	1.3867896305926	1.02136953120374	2.8448318430892
AT1G07645	-1.1680177011796	-3.44684798699671	-6.28127066460687	-10.6330706569054
AT1G07660	1.17006938706267	0.662953480418612	-0.319828420496763	-1.51971483422535
AT1G07670	-0.250545194015072	-0.676362311437009	-0.0569074828692151	1.12503939293105
AT1G07680	-4.17646672521271	1.09366368133973	1.37840071101022	5.28679647818899
AT1G07690	-0.999020518321572	4.17717689738693	2.71253060178858	5.70275205484185
AT1G07700	0.493284705164147	-0.445139466789697	-0.679224614903506	-0.420920213074785
AT1G07705	0.885406371956427	1.78279826298125	1.60267488066739	1.46673960670437
AT1G07710	-1.52914858229583	-2.21827262149597	-1.8500112586902	-0.123184683840613
AT1G07720	-1.51971891234075	0.327840722366065	0.769022581581519	5.06271495959043
AT1G07740	-0.969569234610325	-0.406009046020129	-1.76913408927464	-1.67912478943262
AT1G07745	-0.568154978572379	-0.689794396800535	-1.28650351348517	-2.86710574519506
AT1G07750	-2.27981130715768	-1.56544293272925	-2.2022870075003	0.0646005886301435
AT1G07770	0.541328068030249	3.13563150168373	3.56535949668977	1.06062522282363
AT1G07780	-0.487655591598942	1.37581209825379	1.48146296353329	0.919707806296248
AT1G07790	2.91364897860244	3.55250610428777	2.64639207928373	1.67723819107059
AT1G07795	-2.95488286213638	-3.18742557155284	-2.91335168667063	4.07512173839424
AT1G07810	-1.45036945900811	-0.461203957952689	0.791952447367456	1.57105898504246
AT1G07820	1.91438372838691	1.28131821104361	1.19049218912715	0.421301052601503
AT1G07830	0.535042228370857	1.55833522042985	0.906995185117549	-1.75644173426403
AT1G07840	-0.377131354524185	0.562390780158399	-1.24268794418591	-2.05420657471611
AT1G07850	-1.70892759246302	-3.57226239461491	-5.30241134141294	-3.68957198916117
AT1G07870	0.119404640578955	-0.888737521900072	-2.60863855785442	-0.972948386763598
AT1G07880	-1.73347820423287	-3.54203577128219	-0.687752541240814	4.46359022887988
AT1G07885	0	5.60573128635122	4.11359008315647	4.76131324983609
AT1G07890	-1.53157186309915	-0.275044955330703	2.32355631334169	5.36040781776078
AT1G07902	1.10347120143696	1.09755761278587	1.7386611891271	-0.893955743315483
AT1G07901	1.08350391134657	0.867804268673512	0.4718006994322	-2.34778906656785
AT1G07910	-1.71525530033296	-2.37176798278881	-2.36464904350221	-1.70811703561303
AT1G07920	-0.848394479460387	0.45789684141787	1.23509732259595	0.823982612713065
AT1G07930	-1.2582112853691	0.328927403193927	1.67192050448721	1.32178269483699
AT1G07940	-0.950125062055483	0.426413088263857	1.18059482900838	0.993028054807374
AT1G07950	1.10737581549572	0.471426708275857	1.00188032317118	-1.19559655127832
AT1G07960	0.950507447364671	1.14635362771345	1.27550048612106	-0.923790422717948
AT1G07970	-0.612597035231779	-1.11977327187442	-0.0299490117553562	-1.05254876363271
AT1G07980	-1.51736080347159	-2.76989444799764	-2.52136295774852	-2.23784692449108
AT1G07985	-1.75141647214215	-3.9476482184894	-5.78153987653502	-9.03466637588422
AT1G07990	-1.80357839336331	-2.80417199724264	-2.69947309863801	-1.51481856927102
AT1G08000	-0.779222396338496	-0.169752978237261	0.142537318155752	0.203120387981867
GATA11	-1.42674852132214	-1.74089340024602	-0.0931224800065761	1.07137556107131
AT1G08030	0.848618429210813	0.68481408720725	-0.48640244712638	-0.862595958594112
AT1G08035	2.99572869826562	3.04245143078186	1.25948883223089	1.22464882449984
AT1G08040	-0.0106265035867296	-0.244051660864764	-1.37571070766965	-1.27598074505122
AT1G08050	-0.950149106108828	-3.20096984730805	-6.32870918778988	-4.02521421974399
AT1G08060	-2.35995949223918	-3.11850413409152	-2.50827867189087	-1.79048964790758
AT1G08070	-0.385202999190198	-0.505957721454796	-1.14085613728586	-2.39974507445185
AT1G08090	1.79611743586198	0.183830990138532	-5.50870176144051	4.9227523701377
AT1G08100	-4.12019791258562	-4.33605841745497	-0.632124684852522	2.83297140905523
AT1G08110	-0.214605852798472	-0.396898979023289	-0.505223475084526	-1.45665859044858
AT1G08115	-0.306543023834805	-0.195990390008746	-3.66636461990864	-6.47382478463121
AT1G08125	-0.477654132714621	-0.0474203355310273	-1.24638386862614	-1.64240928092929
AT1G08130	-0.758381438229966	0.0717005449955793	0.414888256480489	0.440051903623782
AT1G08140	-1.52523396071877	-4.09706293151365	-5.05273875454244	-8.15037541747619
AT1G08150	-1.76095096706723	-4.44815403539026	-4.77122559094547	-5.7095288740659
AT1G08160	-3.79687409686403	-1.69116428593084	3.93904049290203	4.62547775029832
AT1G08165	-0.807764934443719	-3.22408457153084	-7.03298675326406	-6.00408478138319
AT1G08170	-1.45715817994428	-5.23399827910774	-7.91018953202965	-10.5250404885478
AT1G08180	1.28051442574637	1.45271156400147	0.629373829001685	-1.37883373423774
AT1G08190	-1.2304629340935	-1.75460778315472	-1.02652512669653	0.923790295040437
AT1G08200	0.818136589066388	-0.0545252543866648	0.351660508266984	1.41754948693903
AT1G08210	-1.30170712222822	-1.6799823606821	-1.59217643658346	-2.6127818183322
AT1G08220	-0.462449343089445	0.51217107261705	0.565252090610927	-0.00201578305625286
AT1G08230	-0.98556817294505	-3.05584557649091	-3.34263109003462	-2.11409263195552
AT1G08260	-0.1171810498423	1.33160211277893	1.72201298212744	3.22705439762321
AT1G08270	0.814746883918727	-1.19987241541036	-1.80184648784255	-2.06600426390799
AT1G08280	0.910808093587497	2.91601901306337	4.85063255596951	5.4325552907926
AT1G08290	-5.76081937346667	-0.444261472253648	-2.53743279947797	2.24214930499701
AT1G08300	0.287120666786047	0.935299659859831	-0.600872408475533	-1.77785978358559
AT1G08310	0.285045530932093	-0.197728696289847	-2.06487787181452	-0.285448266627605
TGA9	0.679001651287797	1.29793224258461	0.457453916102149	-0.743940560336755
AT1G08340	0.875788172932488	-1.34058047361873	-3.02028924456125	1.03274303725162
AT1G08350	-0.618725002857811	-0.466953200360184	2.27766658703654	3.20277656031466
AT1G08360	0.751406017602145	2.99683007008483	2.97583133084643	0.81013846403785
AT1G08370	-1.94697513787329	-2.71142787350975	-1.65971526837496	-0.932875137923833
AT1G08380	-1.73742395897586	-1.45168384038241	0.642058376246056	5.70767643958643
AT1G08390	0.14496273849565	-0.699852707960567	0.103129119005443	-0.974283675438212
AT1G08400	0.43719550854193	-0.57641037817886	-1.12608021791701	-0.448875735979932
AT1G08410	-0.324808816889135	0.404826727244463	-1.75533532564572	-2.69998067217383
AT1G08420	-0.8946824996044	-2.18372716820359	-2.31440735389829	-0.944776790350307
AT1G08430	3.14446406970706	1.92509022995428	5.1357514439069	8.67000445772084
AT1G08450	-0.500208762870919	-0.561539605653701	-0.104704089812943	0.864835583163875
AT1G08460	-1.00528322855807	-2.5979964288295	-2.1071818234058	-2.51021605679619
AT1G08465	0.698741365804	1.58287914768244	0.438665501072813	-0.453496954889054
AT1G08470	1.00663216282465	1.86228057517109	1.36392205211578	2.32309116873957
AT1G08480	-0.447721079679915	-0.287383023454713	0.171273407689342	-0.259879742343329
AT1G08490	-1.67293329051441	-1.8077528789337	-1.10318383408092	-0.677791715543906
AT1G08500	-0.0542271989174775	4.30278113304076	6.10504652610009	3.02209268068303
AT1G08510	-1.22883758527449	-1.16195369931578	-0.673175875407431	1.27678289514628
AT1G08520	-1.06913149561033	-0.422650843516971	1.42597929626779	2.2179497425515
AT1G08530	1.2624322281176	0.690868416406177	0.951531212058505	0.197562656495443
AT1G08540	-1.23248337817408	0.469350695149454	1.67064547533601	3.42964838640136
AT1G08550	-0.571244629120057	-1.44232153144899	-1.55476996299597	-1.53829548134276
AT1G08560	-1.59640157031178	-2.72542603479907	-1.42750702994394	5.37832829187196
AT1G08570	-1.75029660714153	-3.52440095350611	-5.40961771412514	-7.2127679216164
AT1G08580	1.6040145591743	4.28699071551507	2.06355738460414	-0.413623683599154
AT1G08590	-0.996934316650773	-0.416497192386841	4.73038724526624	4.54738315927139
AT1G08600	-1.16117751942747	-1.78978079647767	-1.65366019254366	-0.929368153472694
AT1G08610	-0.424920536614937	1.84274743874056	0.195457412355007	-1.002237871508
AT1G08620	-1.56817778554184	-1.68510188269189	-0.528488921610882	0.0929475009145275
AT1G08630	-0.120142811911342	-1.76958072830734	-1.75077181988955	-2.11539911894578
AT1G08640	-0.232979029569011	1.00769529174656	0.939837651985781	0.380737265374427
AT1G08650	-0.0961620600151446	-2.20907293833149	-0.899945617931545	-2.60666674590684
AT1G08660	-0.511828063372451	0.313789361911037	1.01868421498427	1.29334591846527
AT1G08670	0.00495763561284344	4.72320247568351	2.07836541597225	7.58741797257104
AT1G08680	-1.1668806158585	-1.47729361199254	-0.140417195469704	-0.0093605058294708
AT1G08700	-1.19933700743606	-1.75582107045749	-1.08698169067327	-0.819746281523316
AT1G08710	-0.0959014231037149	-0.920464178305765	-1.9571002490492	-2.3061756110047
AT1G08720	-0.988131725732212	-0.463901723904752	-1.45682338239394	-0.745689101904286
AT1G08730	-0.419859497978975	0.951617519117333	1.68765680044689	1.52630076577755
AT1G08750	0.809739192255566	1.64304314921519	1.20660335410426	-0.386654825461735
AT1G08760	-0.237376687299898	-1.16124856071293	-1.69293130970207	-0.690653901256835
AT1G08770	1.60285968317889	0.274350944174754	-0.220827274990965	-0.570989678405536
AT1G08780	1.10173489903196	1.86290938834185	0.672880143510045	-1.40291052039818
AT1G08800	-0.29280303345574	-1.85672414141487	-0.68521608110435	1.83324516802585
AT1G08810	-0.560046901992292	-0.976279425529634	-2.10474835049185	4.01589745418283
AT1G08820	-1.1777558680967	-2.8254092770613	-1.17426288663197	-0.0594373557781887
AT1G08830	0.272352223532847	1.61986311327719	2.08162235928575	1.91073365616683
AT1G08840	-0.682075533541418	-0.150927591796507	-1.11064473134486	-1.59786063218761
AT1G08845	0.742359376161073	1.21856937961537	-0.0462497091127553	-1.95109901770217
AT1G08860	-1.34912675444218	-2.59980558482513	-2.56016414153158	-3.83529404734052
AT1G08880	1.65125431658294	1.38523552792445	-0.0981472979118773	-0.370185002653516
AT1G08890	2.41439552152198	4.03691415473919	3.43845590022233	3.28480951022588
AT1G08900	-0.986164728478098	1.25334498556952	4.23249016105243	4.70016317799568
AT1G08910	-2.28700557297821	-1.18497935150304	-0.608673256251209	-2.06498422431357
AT1G08920	-1.87439335035985	-1.49383190762816	1.59928003639214	2.41999908097857
AT1G08930	2.29381390242812	4.12503164578774	4.08226297679449	4.66343409358008
AT1G08940	-1.33789924133598	-1.45357253731157	-1.36514332421437	2.75672636775177
AT1G08960	-0.272059201408697	0.113908016648786	2.63087857585285	4.46623559142647
AT1G08970	-0.00648917099315174	0.779143404986082	-0.619128769709199	-1.59835014452846
AT1G08980	-0.431941733356848	2.34536171207073	2.72535094934635	2.18950205026856
AT1G08990	-2.32282744544499	-1.54634191666254	-0.688372154233261	6.22640960534335
AT1G09000	-0.610796601221606	-1.52034239037692	-0.530601865809147	1.51238957095977
AT1G09010	-1.31664452803267	-2.2771716908916	-0.947376143012007	-0.865339170637927
AT1G09020	-0.210376493631553	-0.177048223673286	0.448765897658865	1.25989165550547
AT1G09040	-0.410005133128061	-0.20952618002258	0.554521880983912	1.13603771298158
AT1G09050	-1.28029373915449	-0.204628180492705	1.96478288562631	2.707411738393
AT1G09060	-1.31270751971445	-1.50389979439592	-1.07832315915828	-0.483908140026645
AT1G09070	0.0505915712639556	-3.14302193215987	-4.08612029262582	-2.78851925970859
AT1G09080	1.32262320051223	7.09795482099185	0.0519203147545283	3.11113575784611
AT1G09090	-1.3218759745092	-0.747097377476097	3.06535634826441	5.46133045553897
AT1G09100	-0.647975263501265	0.150623389509456	-1.18913866158848	-1.87699237144459
AT1G09130	-1.21688357205934	-1.68605610611449	-0.979305813808981	-0.362555707063514
AT1G09140	-0.685364279338497	-1.79678426031653	-2.27098733116751	-2.08099573193568
AT1G09150	0.0518068929124717	0.604706756394972	0.868870860255341	-0.048529124649331
AT1G09155	-2.51157415359248	-3.14097361051748	-11.1617096102204	-0.963554006602865
AT1G09157	0.534493507221615	1.26606109722611	-3.93880820146345	2.75061449482321
AT1G09160	0.776836903751885	2.55448976364467	2.55749048536499	3.14170413716893
AT1G09170	0.00127415946832769	0.363056219698942	1.65116827046852	7.72220042598097
AT1G09176	3.19450743004979	2.89418375791035	0	7.40265818968632
AT1G09180	-0.47046890158599	3.67333979522349	2.81106193628611	0.602568418395651
AT1G09190	1.16456064492368	1.81460131333238	0.857791317044836	-0.24908595109674
AT1G09195	-0.108258893282112	-0.140408012808979	-0.948455309743338	-0.812531664584718
AT1G09200	3.13075373157525	0.364471785408486	4.10516843741849	4.02350463880884
AT1G09210	-1.25424824034946	2.32744746619174	4.00801714792297	4.90255131028587
AT1G09220	1.98257098353254	2.66742774901728	1.58788299448063	-0.0211957107487256
AT1G09230	-1.31360728067192	-0.813119906333212	-0.942168631266	-0.864488324667766
AT1G09240	-2.59891713886293	0.455660103204769	3.32610471257085	5.08040346522165
AT1G09250	0.0928799433658331	-0.89703082397791	-2.67082108615716	-1.47907255419077
AT1G09260	2.12905033050912	1.45624184606252	-1.26922910277107	-4.02344967084882
AT1G09270	-1.17012794161023	-1.9188274521017	-1.79337498375876	-0.696864603699453
AT1G09280	-0.210530564377683	-0.167205622883104	-0.449649553563644	-2.04291406187422
AT1G09290	0.424849849259203	0.954339069268439	-1.31698431264436	-2.8990704295871
AT1G09300	-0.84479434805176	-0.685109821489219	-0.963969429942532	-1.60583327217763
AT1G09310	-0.550333465291012	0.912022987289541	1.88371294968477	6.51948132494819
AT1G09320	-0.846913192584102	-1.45425561144215	-1.96288245729276	-2.23924095001606
AT1G09330	0.873076141453794	2.11274665108539	1.32807613553766	0.482278138986183
AT1G09340	-0.00167990746487991	1.51021925523544	2.37996883181067	4.77599909971739
AT1G09350	-1.01113379286444	0.36344223188923	-0.958504420376289	6.55337628046686
AT1G09380	-3.16122934830974	-2.28643273158654	2.53698769013267	-0.543529665633514
AT1G09390	1.63786453006291	4.14388953409729	6.10114348028773	4.22678010864196
AT1G04697	0.339571774108476	1.77669193655028	0.983417998979394	-1.6226091825553
AT1G09410	0.902316793626979	1.46360892195299	1.75962162362881	1.10089708639507
AT1G09415	0.621384117781178	1.61087346168163	1.83425374702337	0.911791251725589
AT1G09420	-1.03987318248953	-0.958717184113944	-0.679069819539873	-1.02019449810696
AT1G09430	-1.18835704222262	-2.19703073700473	-2.70473025350597	-1.51713842030457
AT1G09440	-2.00641137677746	-3.5452151082986	0.253886177422015	4.18759645383034
AT1G09450	-1.60083934318397	-0.765881341568994	1.58369932369288	3.33492942044988
AT1G09460	0.52296077311238	2.98589185050662	5.33884272572601	4.61647131708967
AT1G09470	-0.621367898253578	1.40087965694268	3.0438847230044	3.80444560379908
AT1G09480	2.69667346052539	2.69928602996368	0.679840009551995	-0.325477749125587
AT1G09486	1.60825384303296	3.17577479003365	1.34546467845199	-0.570890092554092
AT1G09490	0.089212532017	0.867660761286269	0.870541912221393	-0.0537501906581891
AT1G09500	0.0413336469119631	-2.09433167147082	-3.69134049985622	-5.26982591919155
AT1G09510	-1.79771323013009	-0.677086516293099	-3.12292814286881	-4.71474895310567
AT1G09520	0.020379743418389	0.831105432148706	-0.368006881123132	-1.79459208864768
AT1G09530	0.247053364505128	0.270205420020073	0.883305562056645	1.40766550285748
MYB61	-2.00100659024026	-1.64155199406241	-0.382001400896315	5.59208821449229
AT1G09560	-0.295950602325386	-1.72129773597718	-2.60982767370992	1.0638060287181
AT1G09570	-0.573000801767181	0.0960773260427004	-0.251542674341971	0.651259821539928
AT1G09575	1.41513581945874	3.23102206871667	2.57431152348755	3.60271679631339
AT1G09580	0.123878624078458	0.440990171197186	2.6623893926945	2.57461108185857
AT1G09590	0.279055857527056	2.70484010188953	3.54646723648335	1.91469201301035
AT1G09600	-0.439812214878322	-1.22555271037409	-0.242320916999402	3.85134268651628
AT1G09610	-1.27949421959973	-3.28627667290255	-6.96185317386717	-2.49769480730181
AT1G09620	-1.32520337381408	-1.02281264021833	-0.524063511018172	-0.264395028308318
AT1G09630	0.639443073966717	2.78988807767272	4.44190388756673	3.9854976308615
AT1G09640	-0.355643858580068	0.619901344518907	0.63012263841495	0.350404867197495
AT1G09645	0.612342427876404	0.870443012604151	-0.295851264759084	-2.02878473392799
AT1G09650	0.577243977446114	1.01287848302231	-1.54355635424675	-1.50417684892832
AT1G09660	-0.542876103622891	0.962272861614999	2.34550050230895	2.55865835377362
AT1G09665	-2.19349003377758	-4.58792712628899	-6.21668632451568	-8.13796346476974
AT1G09680	-0.350059224974662	0.0234200657893565	-1.03842256306527	-2.54655316519994
AT1G09690	0.393336917381313	2.72734451500809	2.98446510773973	1.36231930700681
AT1G09700	1.02025335091589	1.91490147572337	1.7331231810196	0.705353683826844
AT1G09710	-1.25311180975222	-1.66421595156152	-2.00520270384982	-1.58664951515994
AT1G09720	-1.18031686822843	-7.58838449257714	-3.18684901233023	-5.68535140156953
AT1G09730	-0.71385758657311	-1.47628816320987	-1.7358288142174	-1.15704831912315
AT1G09740	-0.324261557049183	-1.14758814418754	-3.61203584470449	0.248702952350618
AT1G09750	-1.19021935655787	-0.575155778407601	3.83510121662078	4.79274729980681
AT1G09760	0.738556614483028	1.97113226219635	1.05083106389675	-1.02650993124047
AT1G09770	-1.28211912695037	-2.10801359843198	-1.79745063920052	-1.1963764718748
AT1G09780	-1.23162292013355	1.41979116288643	2.73628761018942	6.06179204527332
AT1G09794	1.59826006293013	0.781901914169184	-1.34980767218861	-2.7712780211761
AT1G09795	-0.623656801310063	-1.31337535765309	-1.72759853627714	-1.46796311700537
AT1G04723	-0.321350040413263	-3.15906103799266	-5.12032782766833	-5.39828748614928
AT1G09800	0.196178700573143	0.481957775151746	0.0509141852153915	-0.72056313974304
AT1G09810	2.07722788837181	1.81057179131055	-0.416435206320039	-2.34071869373635
AT1G09812	1.81901847618126	4.980521819717	3.67013925965171	3.16018939586456
AT1G09815	0.785172015896829	1.33514757805061	-0.636736719794987	-1.93660743050714
AT1G09820	-1.48221847981449	-0.231326101221056	-0.165956852131	0.474247312251869
AT1G09830	-0.10424202937183	2.28160008513468	1.08127408419565	1.59398624028736
AT1G09840	0.161288284933099	-0.0929739184944437	0.0420679842760351	1.0919919225992
AT1G09850	-1.22000373287918	-1.49103260420632	1.27747848981703	6.23618925815241
AT1G09870	-0.456440770007452	-0.421543347278105	-0.424441367460816	-0.365778088426341
AT1G09880	-0.438077109280169	0.348981145545635	-0.963518925384699	3.88909255392809
AT1G09890	4.16360204087776	0	3.18701656117403	9.48114167495493
AT1G09900	1.73429817283142	2.90318039865821	1.58544372566185	0.300186520610977
AT1G09910	-0.776508616482234	-2.24373485775699	-2.63078323577605	-3.02920762034964
AT1G09920	0.744070873912181	-0.028616784865622	-1.10260062847724	-1.63399746892417
AT1G09932	-1.01950130923306	0.125867461162981	0.0144896992435967	6.20198978172657
AT1G09940	-0.332665707479625	-1.942328266047	-2.11247697819495	-1.71214687915048
AT1G09950	5.51163873568554	-0.928740969861962	-1.94644577123809	-2.46535906285073
AT1G09960	-0.131986635065487	1.45933027698098	1.97493255240884	0.989228376131246
AT1G09970	-0.964835865474186	-2.17574411920197	-4.02766829172587	-1.91475169142371
AT1G09980	-1.18670899066156	-0.767103343824172	-0.489854831625724	0.740628036474759
AT1G09995	1.6239281694981	2.90841697230709	4.05507472771284	2.73670505024154
AT1G10000	2.06475975071346	1.46709103099016	1.79582430515495	-0.88910872601885
AT1G10020	2.28295213614958	0.517787403188126	2.88443602031184	4.44521539349201
AT1G10030	0.0850918303016779	0.939318370410977	2.819548256601	1.51373492815992
AT1G10040	0.898090923536607	2.41503855292794	0.900147789217165	0.37310167037084
AT1G10050	-1.58191246339729	-3.05046077648667	-0.942168443244995	2.04615382784885
AT1G10060	0.922971179185793	2.05576222877534	2.8496873878816	3.37511454776327
AT1G10070	-0.631991707567433	-1.77476771529791	-6.55556872791936	-6.75370164418514
AT1G10090	0.358634161799526	0.917827036223474	-0.0806360332328867	0.454441908518712
AT1G10095	-0.240966232236546	-1.24392196593898	-1.59861901847703	-2.49304436287401
AT1G10110	-0.839523949201435	0.639777266717021	-3.96793506990436	-2.30971857907354
AT1G10120	0.94558620914918	-0.410845445184529	1.19139794750875	2.12198485069147
AT1G10130	-0.945240348618834	-0.0773158968086725	1.43834947367196	2.38242930748576
AT1G10140	0.649675445997863	0.923251163002135	-0.48806385335996	-0.149645546625937
AT1G10160	-1.00885734267776	-1.82928584085269	-0.439852658156835	1.22775848076278
AT1G10170	-1.78959284205862	-3.80027978043855	-3.25692484073361	-2.55340762183019
AT1G10180	0.31197702880365	0.355096422860328	0.641197801171934	0.73162980123511
AT1G10200	-0.329070712312553	0.241091271385029	4.93503627964817	5.77672246993331
AT1G10210	-1.81880214934343	-1.17674352589933	-1.27547014182477	-1.2710731540728
AT1G10220	3.00818347606437	3.09312083525547	0.981605514107614	4.0400897116343
AT1G10225	2.17039671571189	5.63011836803295	7.52929901736442	9.13196703060128
AT1G10230	0.961547744245592	1.20400316417623	1.55503166483179	0.762959262956141
AT1G10240	-1.19352202267211	-0.316558979113105	-0.101042191118347	-0.154803296774814
AT1G10270	-0.550757166309592	0.410070315104735	-0.487480447478927	-0.502919315018039
AT1G10280	0.0164702017376974	-1.75742930928361	0.376502144473044	1.55772889654021
AT1G10290	-1.53568908038815	-1.98583167965142	0.0422317835048261	1.8731590159294
AT1G10300	-0.294987218877852	-0.681952110556623	-0.357745818694356	-1.10630670326947
AT1G10310	0.229249146616649	-0.201667915263487	-2.17225533159753	-2.96654808516251
AT1G10320	0.231768509644965	0.0205059924910289	-1.52449334718357	-1.03311948773969
AT1G10330	1.45166869874132	2.70165337006638	2.21937224930765	1.55479061267011
AT1G10340	2.18939234706015	3.47004658133981	2.22341797121136	5.87967118064753
AT1G10350	0.201843528060579	1.48997339823316	1.05631389948578	2.55981577566065
AT1G10360	1.62445582737958	-0.249956835004554	-0.0333007666150614	3.30809220242649
AT1G10370	-1.35394070925046	-0.313652479972211	-1.2937838749693	3.13570780161051
AT1G10380	-5.17152684984133	-2.23028946169381	1.04589820944111	7.06177500463267
AT1G10385	-2.9888582549908	-3.22915748866676	-5.91703186021843	4.09357514595247
AT1G10390	-1.36971316630212	-1.67976407953295	-1.46082150286613	-0.805413854675308
AT1G10400	-1.00955823515662	-3.24348035474045	2.25994517969061	5.31313013445149
AT1G10410	1.5916236899787	0.135143711672085	-0.91334928858095	0.777636151124576
AT1G10417	1.81961785744522	3.42429204253415	0.805289824253984	0.160296132672439
AT1G10430	1.97414311966809	1.63626586715854	0.880725194593948	0.0621393301056614
AT1G10450	-0.310011836882722	0.776708502517306	-1.09481028616173	-0.613415113622217
AT1G10460	-0.992642588278597	-1.2219962629123	2.25897802469446	5.04014329262642
AT1G10470	2.05589069658685	1.71669027677731	2.19255912026886	5.47635929081136
AT1G10480	4.15387452092586	4.29631975050801	0	7.54967793084531
AT1G10490	-0.602590695601994	1.28632193725295	0.683186208949202	-0.669045308173576
AT1G10500	0.776977307990561	0.752506388204244	-0.689978023485738	-2.44012794622174
AT1G10510	0.662950635961078	0.876810722739909	0.531778149818508	0.25094647199635
AT1G10520	-0.222109475512387	0.00854067379090836	-1.1037092411678	-2.29210897278959
AT1G10522	-0.872854150229595	1.14236096843359	2.17007764230986	0.965600930812508
AT1G04797	1.02861467393682	3.11285745625662	1.37619476567908	-0.566846982588952
AT1G10530	0.619750213084694	0.00843034998438805	0.191472766469601	0.598480164171886
AT1G10540	-3.19194679498779	-4.41661453884121	2.82346354716508	1.6244502624381
AT1G10550	1.43774610622496	2.50131110191497	3.99032113027275	5.41512026815
AT1G10560	-3.32738848385966	-3.54900537860599	-1.18923114327142	4.00611697701325
AT1G10570	0.109234123674852	1.42004670065969	-0.536044816011464	-0.390224012257074
AT1G10580	-0.541114174311397	-1.05170178728972	-2.30645238986047	-1.26470039313036
AT1G10590	0.091114346169351	0.166336634887906	-0.594180192291787	-1.22201231107997
AT1G10600	-1.83720172086592	-2.31322569048361	-2.04351221656759	-2.68962185297246
AT1G10610	-0.939395126592569	-1.91967136754589	-1.09238725099183	-3.22189322661573
AT1G10630	-1.579917079732	-1.33057493194739	2.77960730318035	4.31613909648457
AT1G10640	-5.75301661866566	-5.96887722249971	3.24587591133948	4.86356342361326
AT1G10650	0.940994043850714	-0.822412364655743	0.519632778323599	1.50604958120807
AT1G10657	-1.41045300465597	-0.892392993414951	0.828879651144616	5.70896339055963
AT1G10660	-0.433198060722851	-1.4039459585008	-1.07084991753869	-1.6233636940205
AT1G10670	-0.361528764950408	0.382354095164801	2.67550643424608	4.6180844125317
AT1G10680	2.20138628066913	1.94479403352925	0	5.37760001369418
AT1G10682	-2.54003037565562	-1.66214172129678	-0.113159671776418	4.43573655155787
AT1G10690	-2.21528399273917	-5.68719817133203	-3.08900616749347	-2.16758632711676
AT1G10700	-0.732727599573003	-2.14387418172698	0.719740561191312	1.29868325920982
AT1G10720	0.82122641647249	-0.0120232920012503	0.260191982142446	1.63770494074456
AT1G10730	0.409091942891085	-0.304856441166096	-0.901879751675901	-0.690833577173767
AT1G10740	0.837764365022521	2.23380660300845	3.8083666167697	3.44800304931203
AT1G10750	0.502020883069286	3.93813616348179	4.99879926047437	3.23871055345169
AT1G04817	2.14765551351966	6.33527138455463	6.17731727801912	3.02465336868183
AT1G10760	-1.12280824150927	1.62963710993771	3.77504893950209	4.25872369754421
AT1G10770	-2.12238227560903	-3.01350643548877	-4.20580372842057	-5.72665634797664
AT1G10780	1.03172369419467	1.93481994884385	2.55039630902451	3.05461667811419
AT1G10790	-4.17668461220788	-1.25157006070211	-3.93005721770481	4.37710549452729
AT1G10800	-4.17542115752395	-4.39128174148411	-3.92879375607469	4.82849342818917
AT1G10810	-1.40508808513793	-2.36838283545025	-1.55150430315494	-0.410285585487893
AT1G10820	1.24363783811677	1.74819447954966	1.47765224332986	0.627683138118119
AT1G10830	-0.544634816560086	-1.54878098499513	-1.2985175273337	-0.239329662889782
AT1G10840	0.487381263914654	1.15476497738885	0.515572684476925	-1.08819868995588
AT1G10850	-1.85396262226851	-1.55112787510918	1.97232595131294	4.01202112063168
AT1G10865	0.0527306924103934	-0.640897423924896	-1.07953582877933	-2.25169065495494
AT1G04827	2.51871315758733	1.40307747081689	-0.363143593133242	-2.12453641514506
AT1G10870	0.25770652188734	-0.197228676285755	-0.622121277929622	-0.347145404200226
AT1G10880	-1.36695087807063	-2.8556347472618	-2.72704671461411	-5.98558701232648
AT1G10890	-0.330182553593076	-0.913229101590044	-1.4996649108877	-0.930778984681054
AT1G10900	-0.99724993589358	-0.983927997131717	0.165942036712744	0.787003635989112
AT1G10910	0.0511285295803092	0.517910742468591	-0.262455323600677	-0.541730671624874
AT1G10920	-0.110105881484797	1.17332891043162	1.20919596972768	1.72118074661393
AT1G10930	-0.538626607700785	-0.408635761767413	0.619926543213196	1.45055188931475
AT1G10940	0.225960444344604	0.111597723448178	-1.07958304910105	-0.445343415296252
AT1G10950	-0.416798882910298	0.0374865524350832	1.25071767817584	1.50071605511836
AT1G10960	-1.61789592948435	-0.0790874346907584	3.68007672846481	5.13094033233938
AT1G10970	-1.12762466158908	-0.594311167159371	-0.786331978775711	0.00997813643180709
AT1G10990	1.42230969344402	3.14890157547815	3.38539483391378	5.16159799510614
AT1G11000	1.69863678890615	-0.140275947064544	1.37232271064093	1.58957355587031
AT1G11020	0.462235774857001	-0.721361203421336	-1.95760819857231	-2.80710144156043
AT1G11040	4.15768125401717	1.96420939823047	0	7.22491776545459
AT1G11060	0.00559574329353543	-0.255176719149835	-0.856365409951851	-1.17969400851425
AT1G11070	-1.08862666843912	-4.48641426276334	-4.45096051978352	-1.9999763794674
AT1G11100	-1.41204562093096	-2.44610455778925	-3.09840035473585	-1.59423163463158
AT1G11112	-2.59356812131435	1.16240111881398	4.81682281809334	2.30554794785082
AT1G11120	0.452954841837836	2.70080828214029	4.76844963302314	3.72893837583495
AT1G11125	0.353380202849952	0.88739125720094	4.74621615147085	2.39164699707393
AT1G11130	-1.42051020540714	1.6620026893453	5.09703029700025	5.12255001453119
AT1G11150	-0.860478711060793	-1.24179496078187	-0.690595594563935	-0.119657570034762
AT1G11160	0.878530998678093	1.7144849118967	3.76550195598542	6.65793686403431
AT1G11170	1.35843937847787	0.220192011938759	-2.6824610901744	-3.59878140095234
AT1G11175	-3.19370296295622	-4.76160538391911	-4.86132483570784	-7.49919676281576
AT1G11180	-1.87978909245615	-3.54105942651281	-1.44273672839309	-1.88530956831607
AT1G11185	-0.555580794957417	-1.42340036231912	-6.95981225810791	3.42202835888509
AT1G11190	-2.25197512699365	-2.45102614147455	-4.99926863882435	-0.0671381433454841
AT1G11200	0.761049309775339	1.04192699013978	1.40257754015082	0.56364479923996
AT1G11210	2.31758119786205	5.8348260141208	-1.6073549183148	0.152155405818804
AT1G11220	-2.00737709188692	0.226502071978751	0.387981267083383	6.05119913998131
AT1G11240	-0.221465368915872	0.216922326217716	-1.59627161525783	-2.16960120126298
AT1G11260	1.40330736962119	-0.907391202741598	-1.09451739394302	-1.31148861459057
AT1G11270	-1.12752955058844	-1.67089132567049	-0.319542931225498	-1.0629795238806
AT1G11280	-0.202487130609085	3.15544011657666	1.55245704967481	1.68139166312444
AT1G11290	-0.478721124346965	0.129458244863553	0.921344708921873	0.682397302387718
AT1G11300	-0.661897907224859	-1.06981042357704	-0.841628775385123	-1.95703160739031
AT1G11303	0.437130730926071	0.0463153142760374	-2.38150305634122	1.54971257438932
AT1G11310	-0.207888074092359	1.07233347074095	1.38839111192725	1.27263313003844
AT1G11320	-0.309385077356797	0.170363604132644	-0.729634489019634	-1.08097266358603
AT1G11330	-0.456289026286498	1.24452670587428	0.0594514305185482	3.04559476558005
AT1G11340	-0.410354908340131	-3.58427813300602	-4.41159910878715	-2.21226083088211
AT1G11350	0.445362861375983	-1.80210252794352	-2.01977356546998	-1.35524145019486
AT1G11360	0.482478073156111	-2.19290128165913	-2.38061737276937	-2.18107914608739
AT1G11362	2.96928837644015	0.793125888293582	-3.89259417611381	0.165247810441971
AT1G11370	0.920357163556904	-0.184967177097118	-3.2507972927771	-8.00347045796277
AT1G11380	1.66405227926701	0.117287365158205	0.0211588665371753	-0.090408722591134
AT1G11390	-0.173688734627354	-1.57969721787525	-0.510071971524417	0.523942429192454
AT1G11400	0.151391360533387	-0.304506896127622	-1.00053359260804	-2.73410064697004
AT1G11410	-0.327396089563979	-0.784928590543624	-0.0568860364455369	0.147240083860081
AT1G11420	2.48827260149251	3.20749782309232	2.78960865610267	1.53584798396133
AT1G11430	0.312558500094412	0.588594976098836	1.65809892553445	0.518766753198725
AT1G11440	-0.358123610733558	-0.383325522027493	-0.62919643559986	0.217414127976107
AT1G11450	0.139077647430332	3.21036531932482	2.493649452272	5.92210602828359
AT1G11460	-0.458973421922671	-1.9491792961134	-4.76860493521413	-5.0251451949015
AT1G11475	0.253324746574162	2.06598582665765	0.283140100335984	-3.58690367101211
AT1G11480	-0.98695990185029	-2.85724363099849	-1.97102635674685	-1.46585186032389
AT1G11482	-4.19023389531681	-1.17559170599545	-3.94360659227872	2.44515902890536
AT1G11490	-1.02198954786724	-4.39285268966109	-0.955061829928062	4.32236450159799
AT1G11530	-0.3857165188813	-0.989933129966917	-4.16346482243655	-5.44350171552216
AT1G04853	5.68420605484261	4.77159940411131	1.04871074638028	0.53439740946186
AT1G11540	-0.155761898260651	-0.235398272402323	0.391652680020809	4.6187652648584
AT1G11545	2.36871212292455	3.63816825299712	4.2134835157243	5.31138648844487
AT1G11570	-4.16007496899476	-4.37593556616961	5.04363154625655	3.8150619417242
AT1G11572	0.554565546875123	5.69612667072103	4.10468201852737	-2.47448768236776
AT1G11580	-0.156195799059802	3.47352037425835	5.03057282080613	5.30509820605133
AT1G11592	-1.29447934505599	-1.71435241410094	-0.519223649932734	-0.0232525993703148
AT1G11595	-1.63121499580405	-2.3368824381116	-2.20100146539104	-4.98206912540213
AT1G11600	-1.3657346800195	-1.7232249874009	1.10386445299226	7.26433912384841
AT1G11610	-7.405034004802	-2.36477717467477	-0.0905489983334704	-4.71825490871123
AT1G11630	0.45048488462166	0.629225165386627	1.22905399332322	0.118852474422955
AT1G11650	-0.775055011833686	-1.14605496200843	-0.955472867346159	-0.574601860146462
AT1G11655	4.29043758779192	0.770994127931126	1.8795938736091	7.97650267810221
AT1G11660	-1.51554028534502	-0.896205960263634	0.601489269016759	2.30314217417456
AT1G11670	0.547430845666089	3.36525003668323	3.64958600655154	5.18947944817756
AT1G11680	-1.10506152682893	0.75048730130292	1.97457963550092	2.67524428460617
AT1G11690	0	3.53595520068948	0	6.32949282018632
AT1G11700	-1.26237891093029	-3.60960828728412	-3.34805610733281	0.233616847929083
AT1G11710	-0.121318054764663	0.602397387202657	-0.780861200344636	-1.53498775498776
AT1G11720	-0.648856886682193	-1.21764210786559	0.13871578326213	0.0555606890975718
AT1G11730	-1.74086548327772	-1.41706440119289	0.130351396809504	2.29095141277067
AT1G04877	2.26088096328464	6.80154839617786	6.75604958923443	4.73118106298075
AT1G11740	0.73105892961217	2.79522775360825	3.8778845338072	2.71159285440694
AT1G11750	-0.137474938534967	0.0170933545176198	0.355174812284678	-0.148019194533164
AT1G04883	2.75478716857174	3.71258605106951	2.03025977910913	-5.62346744120324
AT1G11755	0.172493737629364	0.359191671000968	-0.385211372468752	-0.771067581039215
AT1G11760	-0.196881410855866	-0.621389531721461	-1.39026183837695	-2.15852184417971
AT1G11765	-2.90484878378787	-4.24313965705361	-7.329714547445	-8.89156597277043
AT1G11770	-6.48262540197834	-3.4478765724572	-3.37098104698261	-7.95928150100148
AT1G11780	0.667902656554704	1.27875829253229	1.09513167111492	-0.663244089708088
AT1G11785	-0.514077246206078	-2.10909377664795	-2.80516476923038	-4.95204547773682
AT1G11790	0.0411309255166105	-0.0190597145322397	2.09822253203436	3.28692824919234
AT1G11800	0.418400335372739	1.47008881432489	-0.673725960776085	-1.29205547624617
AT1G11820	0.740155518724676	0.732708352760167	1.19021559540856	1.41970745082045
AT1G04893	1.02663050574244	0.60276201736484	0.242338916542803	-1.41230843319413
AT1G11840	-0.0211008898029467	-0.624030182259641	-1.91039109071417	-0.229414785158451
AT1G11850	1.69390074971208	0.952721255942273	3.89812712866429	7.28562191208465
AT1G11860	-1.87717192039681	-2.30192151817853	-1.22379422717015	1.23439780123576
AT1G11870	-1.44600073504382	-0.722953778770958	0.350177062067083	1.02947086340683
AT1G04907	0.416968470820907	2.51584747779319	-0.037538271567985	-1.83592771952596
AT1G11880	0.329081744265514	1.03411608183726	2.5846066558088	1.39959314667038
AT1G11890	-0.516418617267421	-0.12238072496121	0.851578797192451	1.16168092145052
AT1G11900	1.01653230907235	1.47272160026988	0.0759786191003697	-1.34917763989848
AT1G11905	1.78196315433182	2.04217245094753	1.66029064099134	0.703349809110274
AT1G11910	-1.59120715376879	-2.51893115121285	-3.2505032637196	-2.38204375395475
AT1G11915	-4.17156640553395	-1.22755366208062	6.37353897338749	3.4761608917261
AT1G11920	-0.00875224698951023	-2.23065745517651	1.06222934660706	7.45577554873675
AT1G11930	-0.548392443167	-2.27069124114731	-2.96665191133908	-1.99451048965125
AT1G11940	0.518672282566131	-0.945740380601938	1.34106868134768	1.04794927132715
AT1G11950	-0.0577873467715249	-0.307689212833322	-2.03126508249918	-2.17198240944786
AT1G11960	-1.56258762955585	-3.26951590538089	-1.28465267379469	0.136279844400454
AT1G11990	-2.34956543423913	-5.12163926230388	-4.72281770451536	-6.35769774976332
AT1G12000	-1.41018268940549	1.11011451907464	2.79670424175542	4.74083152514745
AT1G12010	-1.75653746376882	-3.79919761728724	-5.42523504979947	-0.401789628886573
AT1G12013	0.0701401978156677	3.9362613920946	2.02120239343013	-2.1588719965759
AT1G12015	2.3229974005207	7.43193207825977	6.12185950860147	1.34507673607892
AT1G12020	1.70633219689453	3.26995722273728	0.957935027049511	-0.939266165937879
AT1G12030	-0.344488933799633	-1.01677609853531	-1.05138218204941	-4.07640026217316
AT1G04923	0	0	0	5.03228427944585
AT1G12040	-1.3767212980016	-1.33844422134627	0.308791597893846	7.02516068513982
AT1G12050	-0.905092817608676	-0.122044108404523	0.227129836071905	0.732519799491883
AT1G12060	-0.948285041243819	-3.18293664173231	-3.81675188331403	-2.80026756608813
AT1G12064	0.436565993012006	1.24023255754985	-0.469563375556913	-1.83907570621603
AT1G12070	1.54772470123178	3.51500358210323	4.35737685945314	1.92273179848109
AT1G12080	-1.29422042698603	-1.67232149606922	-0.779130272460478	5.12467989886752
AT1G12090	-2.05579109745565	-0.634072480221181	3.64324017590656	5.80443348839656
AT1G12100	3.16446047488006	2.94272471333316	7.26795281479648	8.27878189786424
AT1G12110	-0.353977705237381	1.22304233619283	2.55603283903763	4.56685039034593
AT1G12120	1.53232902805317	1.64514954348255	1.57089537325156	1.23206285878216
AT1G12130	-1.36576124955431	-3.94979184575597	-3.88065150010727	-4.90747111358312
AT1G12140	-0.335594813357933	-0.880951140060066	-2.1751479810102	0.341279612391056
AT1G12150	-1.00203783283225	-0.211893925903904	0.116701728294557	5.99648533470343
AT1G12160	-1.09858765474033	-0.597798060554461	1.34474774488126	0.803792453501543
AT1G12200	-0.569245468324263	2.91373809455578	1.72327362499492	3.45656364408361
AT1G12210	0.394842585062877	1.16318308842149	3.16086500684832	-0.0360413483521399
AT1G12220	-0.260057966667942	0.229783890971117	0.0137777704216021	-0.529701613636042
AT1G12230	-0.474997757391043	-0.213188444427768	2.16297848338122	2.59042024426736
AT1G12240	-2.12953439471691	-2.60281020399938	0.586753618647792	4.78733976571437
AT1G12244	0.374719422048272	1.65029534209068	2.1566351400318	0.392757374911092
AT1G12250	-0.915739977287224	-0.0985193180258709	1.42469998610929	0.619791722141427
AT1G12260	-1.57901872814342	-0.458701809295329	1.53663210179134	5.17315022585639
AT1G12270	-0.362136701244341	-0.526313533993394	-0.0556249691469337	0.64785652973835
AT1G12280	-0.467142689348723	-1.40884908014921	-1.27446644979462	-0.253450753837124
AT1G12290	1.34076688262247	0.823640917380854	-1.2390929647752	-0.622103102000942
AT1G12300	-0.155209055472049	1.17938879736576	1.36927353803239	1.22518871026329
AT1G12320	1.74986357745469	-0.654727638393739	-3.53998642235976	-4.27218196012935
AT1G12330	-1.56707240822143	-3.49802110931542	-2.87056427279513	-2.63696671358137
AT1G12340	0.951268502796723	0.998048617695173	2.45571055854107	0.35668999357
AT1G12350	0.4113921031074	0.211822527016712	-1.07618788493071	-2.51299003196606
AT1G12360	-0.955532563601479	-2.4998645698045	-1.75069232993328	-0.472746986777782
AT1G12370	-0.63231103143718	-2.73268547945264	-0.270363599657924	0.868267322981639
AT1G12380	-1.58901509782313	-0.231464041052538	2.56410461095291	6.21750126528766
AT1G12390	1.13581792135619	1.1655723827346	1.18973626332989	-0.750813103312587
AT1G12400	0.896542845869395	1.48123643808119	2.09744132064915	0.447564514615281
AT1G12410	-0.863782991992339	-0.791027808219644	-1.46746661587398	-1.31296179800043
AT1G12420	2.15752635855188	-0.912605784788351	-0.966342174193309	0.726201999359515
AT1G12430	0.447053812474149	0.962397172981658	0.317730111614847	1.40515290267805
AT1G12440	-0.156875844100301	-0.0213344031778569	-1.98867330232244	-3.52008589502231
AT1G12450	1.6884008806189	0.503805672619497	1.49499396942127	1.04476195312169
AT1G12460	-0.94982928134506	-1.62407272276212	3.27058327214827	5.13804763289328
AT1G12470	-0.148724006778569	-1.52763691934101	-0.966741445084039	-0.119580889331559
AT1G12480	-1.32812981911414	-3.08758210967963	-3.68099629835703	-1.30054875933821
AT1G12500	2.81920906173705	1.47750854713727	3.74070258734133	5.67311156276836
AT1G12510	-0.452669703966247	-1.79051759290197	-2.93627819705797	-8.59549953730987
AT1G12520	-1.58323887942361	-2.24755906215716	-0.923154409047654	-1.07281648094937
AT1G12530	1.41263122330137	1.42701704985414	0.626610718888987	0.0645641494541165
AT1G12550	0.842604210037731	-0.253090144715854	-0.464228214452598	0.983820200953029
AT1G12560	-1.55714875361494	-0.903043818299555	0.732441267904577	7.51325468820912
AT1G12570	-3.71461658337506	-1.75757806265413	1.42519414331612	-1.26038287321821
AT1G12580	0.682093298081452	0.186370942247626	-1.07969686356175	0.147942302689058
AT1G12600	1.44364255055452	3.32499298978455	2.21275892706944	1.27189557807242
DDF1	0.634542573161524	-3.1935159938471	-3.84656859229488	-4.0804498484729
AT1G12620	0.697894598569969	1.35650093695568	1.92242821530959	2.13473189893548
AT1G12640	-0.310452961763691	-1.32958633873341	-0.738303961239088	0.0637393831749965
AT1G12650	0.275735198491544	0.834367916944373	-0.514499779223965	-1.65367062819459
AT1G12669	0	0	0	5.67763301965705
AT1G12670	-4.05727214235011	-4.28746795463198	-1.96667669754688	0.826093554959579
AT1G12680	-0.402439482540852	-1.30183312387045	-2.07863418708717	-1.70636602022463
AT1G12700	0.868188988256962	3.04007304456566	2.15704456341108	1.97258428145865
AT1G12710	0.792387744862626	-2.09576588567485	-1.87751850487864	-3.71652287511932
AT1G12730	0.348829940988548	0.468743393014818	1.04992136856367	-0.571942610592299
AT1G12740	0.582681410767637	-0.727153030564448	2.18169992732485	6.47806780661157
AT1G12750	-0.677676112868665	-1.95522086765616	-1.40368420036044	-0.933924473381433
AT1G12760	-0.564887930929561	-1.86799773632505	-2.25435143478831	-1.52136058994208
AT1G12770	-0.803731114810449	-0.438931252185784	-0.758995358830725	-0.0301080171681704
AT1G12775	-0.589469231713448	-0.673158798791319	-0.405568973413169	-0.805753584281397
AT1G12780	0.518822297420975	1.95785068952901	1.60890715977734	-1.43586811469936
AT1G12790	0.0379547881684015	-0.770973753969719	0.871623545640872	-1.72631452888669
AT1G12800	-0.501856472723257	1.2919043750577	3.1841754790779	3.6021006622878
AT1G12805	2.30519946397421	2.63037383595032	7.06288031187372	1.05531113273554
AT1G12810	-0.340567476810655	-1.24454495912695	-0.722465925542229	-1.88220825977872
AT1G04973	3.61981380471422	1.34256769379114	4.28282731756974	-0.132099728762148
AT1G12820	0.820091598625663	-0.729545380782396	-0.204746468164054	0.912088772305179
AT1G12840	-0.283487798512663	-0.660939709262448	-0.0900977356479347	0.747816357151553
AT1G12845	-0.932698807874616	2.93444932329872	3.36921959242396	2.52449853213263
AT1G12850	-1.14925839501287	-0.978611256470116	0.590857500370463	1.88309630918159
AT1G12855	0	0	5.83962871270563	4.1763891578148
AT1G12860	0.914858349488839	2.03721022007154	1.43336072763594	0.779177927342101
AT1G12880	-1.22500749367063	0.129892195853449	6.40753106023125	3.83567425700181
AT1G04983	-4.18859672393914	-1.17984025400846	2.57001563748181	-1.50202721535213
AT1G12890	-1.36598293234193	2.73282049990966	5.31983696056508	1.33603323656088
AT1G12900	-0.747930460164017	-1.30127423260729	2.65755134423554	4.82289139426052
AT1G12910	-0.230251955203859	-0.678036620778041	0.21414372539066	-1.15343265109614
AT1G12920	0.878341469410705	1.59809977219275	0.852582546287231	-0.52562530288085
AT1G12930	-0.339726566162375	0.0521486187427251	-0.0151000387525044	0.188517368098839
AT1G12940	-1.05283455278735	-3.70235992264576	-7.88428808853325	-9.2358181232144
AT1G12950	0.844966926892039	-0.679254492226116	0.537667442364726	7.14907678108382
AT1G12960	1.60803139930885	1.53687042618646	-1.83082487106366	-8.80880370014486
AT1G12970	-0.0947396242695553	-2.15837372101909	-2.19118648188839	-3.03302727049211
AT1G12980	-0.0104273854593448	4.7924703766022	4.41648650738025	2.98747312151369
AT1G12990	4.89274044938432	0.970166430419031	1.04549509147094	2.56550613347996
AT1G13000	0.929770311340176	1.60989113643536	0.468177364302553	1.31066038067269
AT1G13020	0.163346518933256	0.268860697286788	0.040130301497988	1.30170311762622
AT1G13030	-0.133867800917275	1.75658951994945	0.448482785105899	0.297742692901583
AT1G13040	-0.22704614161019	-0.260928904004502	-0.360453877988312	-0.721126624257511
AT1G13050	-1.6226848527196	-1.4671615727061	-0.173856863764805	-0.647471320180552
AT1G13060	0.296904425983271	0.632672556531409	0.0152836481582101	-0.771476990178607
AT1G13070	-1.0095166422481	-4.41578668518917	2.14958951989634	2.32094840852939
AT1G13080	-0.447645203376086	3.68090141131663	4.77968720030332	3.7454346995906
AT1G13090	-0.869665188083609	-1.71178563186467	-3.35109819001596	-3.66756259759698
AT1G13100	2.12035921692071	1.43999164783094	-0.541731843095845	5.91549648796321
AT1G13110	-0.468023676011091	-1.54865783231746	-0.861029455210194	6.17660108332406
AT1G13120	0.218229047507225	0.0913960411540827	-0.805465443958175	-0.734178438461876
AT1G13130	-4.16082033524351	-4.37668093384169	-0.959331948961767	6.44637376691506
AT1G13140	-0.707885113186799	-1.36243244788915	-0.191226313467808	-1.20394775092712
AT1G13145	0.35776945204699	2.36774912456443	3.20620831492054	0.972163008965812
AT1G13150	-2.99512706706146	-0.665388891660221	0.797179837501195	0.508502224652298
AT1G13160	-0.494469248892575	1.3388634276175	0.1308032941911	0.196945390906795
AT1G13170	-0.326140650223125	0.531929370963361	4.07229768398901	5.83068626201037
AT1G13180	0.394347797514564	0.337558779884012	1.37397450097073	0.978458114998266
AT1G13190	-0.451984174873304	-1.6182175516694	-1.81209438856865	-1.75315635362744
AT1G13195	0.428747254056547	-0.729578306410065	-2.551694163034	-2.97560843697532
AT1G13200	0	0	0	8.42305267923022
AT1G13210	-0.258276215415789	0.995198153091609	2.87899626919985	4.71076973412606
AT1G13220	0.602407063880779	0.877374164241186	-0.384902116235499	0.0765016952779634
AT1G13230	0.317585746515378	5.46271415825546	4.45289480230652	2.25152280158503
AT1G13245	2.92930532442969	2.04907115286557	-0.508351298352973	-0.856586394639937
AT1G04997	0.227729476066908	0.231358154715412	-6.51832927029147	-8.24161352647768
AT1G13250	-0.156180507324991	1.22089466603423	0.923782123993039	6.62357159368889
AT1G13260	-0.406763044679413	0.110649227621833	0.64723497227501	7.91211730016371
AT1G13270	-0.221032626949881	1.91655029443495	2.9601744432841	3.15017163807379
AT1G13280	0.66397497367962	1.49310492611954	3.16083627202406	3.36318264880803
AT1G13300	2.16867857221784	3.95077896090894	2.20342566798939	10.0859490738456
AT1G13310	-0.593855755949035	-3.467474373248	-4.09167423873506	-4.74421388222241
AT1G13320	-0.467435629789204	-0.246000873341011	0.246620490532894	0.34900276821522
AT1G13330	0.89306502070488	2.37969102885958	1.5160266114196	0.209241864930524
AT1G13340	0.435707400271239	-4.04705231299435	-6.55378051750345	-8.20301951303064
AT1G13350	0.238669307955945	0.198770267461948	-1.30157393075869	-1.35627018051132
AT1G13360	-1.43487871549006	-3.04843325627337	-3.5642168329189	-4.30445610399072
AT1G13370	2.34127798630776	1.5117890924983	0.153309219409611	1.29651535931178
AT1G13380	0.190916678748362	1.75169255816721	2.95637571432891	2.40409743788397
AT1G13390	1.56625462170359	-1.38076761135403	-2.6406884692121	-2.86850326070711
AT1G13410	0.944649006676669	1.57878713522537	0.627909892353511	-1.74539065964546
AT1G13420	-1.07721038690015	-1.05202846890444	0.412019237207858	7.55864207318098
AT1G13430	-0.804219810191618	-1.02602112586527	0.534104463460702	7.2453608154788
AT1G13440	-0.114760935503181	0.209328233845309	0.590088219844547	1.95581131949691
AT1G13448	0.420875137397354	1.47834503944352	0.764426582723912	2.25329342007666
GT1	-0.826121435114004	-3.00993873911954	-3.2769826035928	-3.78077006908691
AT1G13460	0.267962427905538	-1.60881107508618	-1.93940272671506	-1.91817403698457
AT1G13480	3.94614269401064	4.19080603290517	0.631697292034414	4.44868242333542
AT1G13500	0	0	0	8.04240734239539
AT1G13510	-1.00343671749018	-0.221313330749696	1.66614333948869	7.01583238697326
AT1G13520	-3.34130971424682	-4.44250866577033	-5.46746984679573	-0.093935385063282
AT1G13530	1.04760775379525	-2.00035667152465	-0.841053465781023	1.91788153093588
AT1G13540	-1.2822314264537	-0.971589869918966	3.47957646093053	2.52945367030725
AT1G13560	0.0616176011320954	0.420206710719726	0.418112796994117	-0.186638326953335
AT1G13570	0.260221080412359	-1.43477685913012	0.0636346746420983	-0.94457256559353
AT1G13580	1.57428365499935	1.45417336189347	2.56934108473631	2.28724372395018
AT1G13590	1.81034510609362	1.72749057847003	0.00898216751173801	-2.61410068896381
AT1G13600	-3.00346184279945	-0.898750055434006	0.0469506296243598	3.49427091467938
AT1G13609	-5.76274449438434	3.0926988770014	4.77521677718402	1.62079534062948
AT1G13610	0.582945274014493	-1.22381405519184	1.08747709945043	6.87241623262522
AT1G13620	-5.75475703847901	-2.80783868301574	5.86113121575972	4.32159290863234
AT1G13630	0.582206647612163	-0.617699625249916	-0.194648604643207	-0.361278897619471
AT1G13635	-5.18104641289777	-5.39690700900963	-1.9816048201013	4.6058011688819
AT1G13640	-1.21021173227334	-3.32733363277671	-2.3868233580247	-2.96039072270599
AT1G13650	0	2.96201518619066	5.53861333430529	9.06358447672954
AT1G13670	-1.99571076250017	-1.22117725061044	0.844735743430459	6.42873113501871
AT1G13690	0.26862933027151	0.279716611001191	-0.829429075987535	-2.01341857940426
AT1G05017	7.12707580881527	5.9239873271903	2.18710023845606	2.29051245825786
AT1G13700	0.179076961456637	-1.19806539761768	-2.75260181583894	-0.774210072276581
AT1G13710	-0.383242748775431	2.02902338351158	2.86830851474002	4.86838489631189
AT1G13730	0.240783127357102	1.62676515256132	1.65642485849991	1.42542332768025
AT1G13740	-0.5704863514753	-2.1582176998448	-2.43403813917665	-2.31336775669256
AT1G13750	-0.995222881103291	-2.57723670013143	1.72564559096332	4.17236712617965
AT1G13770	-0.110546138467467	0.702641759556895	0.472842733432319	-0.870422102275233
AT1G13780	-0.238096867503328	-1.60846162846757	-1.90176314914806	-3.04113850835921
AT1G13790	-0.333370077831663	0.402203094448292	2.90437810173844	3.71209607484555
AT1G13800	0.0142177961594656	1.84783536808263	1.91438284222941	1.68335453952299
AT1G13810	0.535989371569389	1.08427636204774	0.0678609161098638	-1.77042087535449
AT1G13820	-1.88336022697939	-3.28625134177504	-4.58796232079069	-2.8171499943965
AT1G13830	-2.21063426302831	-0.183815875267623	-0.586943680415294	5.39711415620349
AT1G13860	1.03177555949214	1.20244656144237	1.73267566833354	3.00149007617031
AT1G13870	1.37292428694779	1.30098887457171	-0.233714096504468	-1.3413336192593
AT1G13880	-0.0333362570690364	-1.13687154570978	-1.13941688188323	-1.23404220627353
AT1G13890	-1.81020510566194	-3.17188058710058	-8.82251694417624	-7.36143191822016
AT1G13900	-0.333502209254235	-1.48740063564988	-0.705508124335107	1.11244229852929
AT1G13910	2.18647357872159	2.80199180039168	1.67871841906728	0.587459579851127
AT1G13920	-0.37371859571065	-1.27270493887785	0.0550098521832384	2.46342225082647
AT1G13930	-1.41008485019232	-0.961219533799191	0.85989306973612	3.48131443404315
AT1G13940	0.696532724262876	-0.248455942899355	0.670300761924649	1.2091502732467
AT1G13950	-1.78997665220607	-0.723872203920552	2.53080438145149	5.89162388382962
AT1G13960	-0.403296007546778	-3.2012426100212	-4.2946730884632	-3.19457770997539
AT1G13970	-0.808189104346426	-1.60755275930788	-0.319976097623825	1.44520032715794
AT1G13980	-0.555000303583001	-0.347974346338017	1.1532826092876	1.5826535652442
AT1G13990	-1.56639726816502	-4.39872712195222	-5.06623778388623	-5.67623150307254
AT1G14000	-0.226626259759242	-1.35414822967528	-0.767115455039547	-0.0377716795908914
AT1G14010	0.168148522866027	0.49700809965686	2.85203764677979	2.57035692661756
AT1G14020	1.34860380792035	0.911995574764446	1.04775123305344	1.67626172976511
AT1G14030	-1.30232800116899	1.32741934176876	3.10906982048011	2.74893452582363
AT1G14040	0.235747083118483	-0.116031961348259	0.886014674939943	1.19710452607826
AT1G14048	-0.248765428289896	-1.18494776961977	-3.28386594670231	-7.9166918100491
AT1G14060	0.594721545301517	0.381446549950281	-0.640878464521505	-1.55648860481499
AT1G14080	-1.00296908220831	-0.371944001510933	1.31156289842202	6.51170481394502
AT1G14090	-0.810468972331588	-1.29320344449925	-1.19644484677543	-1.4329560172714
AT1G14120	-0.94228942985812	-1.82003421758959	1.55694549706512	6.35482542747035
AT1G14130	-0.316374064061499	-0.632737296773045	-1.70433352250871	-1.69555169324213
AT1G14140	-0.709467016391399	-1.65693835631638	0.122808597876774	0.895195749695779
AT1G14150	-1.53052007247399	-1.69767882410007	1.20735755408124	3.65845480784041
AT1G14160	-4.17147546960029	-0.226791643024467	1.02917637948337	7.76308388995278
AT1G05057	-0.24925790469397	-0.118014880881008	-1.06897318509957	-4.04764271841817
AT1G14170	-0.24345993444556	-2.31712968270057	-4.26533197623891	-1.22903322958089
AT1G14180	-0.414509104926116	2.9751151288237	5.43944392518486	5.75726906796676
AT1G14182	2.19139113059113	0	0	5.61032760114458
AT1G14185	0	0	0	9.18844054353241
AT1G14190	-1.74693515462505	-4.79258222907936	-2.21690735996666	2.54595356479216
AT1G14200	-2.12513334978334	-5.04905156284875	-5.44460067527279	-6.49129808431593
AT1G14205	0.75722072974781	0.365912083480745	1.20039426816226	-1.90433985068445
AT1G14210	0.806869171999989	1.77071083866666	3.06468675860594	2.92390729446718
AT1G14220	-0.999505680295013	-4.38877038530492	0.063561885751923	6.92575576108548
AT1G14230	-0.277074385582935	-0.917743334537641	-0.96519018006864	-0.548843252485441
AT1G14240	-1.05306049095062	-1.1671689379966	0.412471701895293	6.54452751950793
AT1G14260	0.695601681348752	2.74040894700914	1.93519321261537	4.35905775664182
AT1G14270	-0.442515727121294	1.56048278560126	2.06921243272981	1.90534324179269
AT1G14280	-0.724917971743507	3.73279957516131	-1.29152109369708	3.9090746936167
AT1G14290	-0.883036832397341	-0.959428041843211	2.22928022627247	3.29812966813601
AT1G14300	0.00749773240431679	0.476418876152649	-0.266776041906485	-2.58133908856133
AT1G14310	-0.393850755877418	1.36739014040875	1.01131569056444	1.19302308606926
AT1G14320	-0.193235083970604	1.49983210813989	1.38327720059657	0.318279913020119
AT1G14330	2.26077454626626	1.21348249512274	1.98796446683534	2.18365674258936
AT1G14340	2.20011398006275	1.56234448696563	0.196890092674068	-0.127982224037874
AT1G14345	-1.41754925029193	-1.40589850983855	3.2658544002928	5.93569005949404
AT1G14350	-1.15117026067754	0.478913269888254	4.68013224031499	5.9593282656784
AT1G14360	1.08586180081777	2.12105485815175	3.93691338378634	3.05885228215875
AT1G14370	0.286684247895278	3.39432977789412	2.63425907580259	4.96117150963593
AT1G14380	-1.16698905828322	-0.528597988932448	-0.283427323066455	1.30989337848714
AT1G14390	-0.110276182121552	-0.783585418413323	-0.930976590003901	0.713367628706782
AT1G14400	0.956585488424449	1.18217091151665	-0.460250900566908	-1.52494558038104
AT1G14410	0.272960159347596	1.38815332618509	1.46844560743937	0.134398528447014
AT1G14420	-1.58351321755726	-2.78497715432315	-6.13092788035999	-5.57421412887986
AT1G14430	-1.30154262933547	-2.22384790704221	-0.0528596428935818	4.41453269615441
AT1G14440	-1.45792628471977	1.6630739775204	6.0738149122501	5.67153086967373
AT1G14450	0.423068127139673	1.75614956197513	2.22320755027045	0.961201816122927
AT1G14455	1.93690835239462	0.808717855590042	-2.91508159544475	-3.56654416938468
AT1G14460	0.657286287284592	1.99121219176457	4.33378264798075	6.20130545122194
AT1G14470	-2.2399923753672	-2.19746395008667	-1.78368659502855	-2.22437795380703
AT1G14480	-0.737171785728286	-0.473725937878821	-0.756919503457463	-1.64079018543305
AT1G14490	-0.612769523644581	-0.520393885704728	-1.35653299935979	-0.546452266886829
AT1G14500	-1.96156661516317	-4.37957431759912	0.254907374993947	-0.517464636997501
AT1G14510	0.428111818614161	0.781734476796829	-0.518770893098536	-1.6837125521636
AT1G14518	6.1774449486902	3.35134712366096	-1.95187600611709	-0.883907852322432
AT1G14520	0.236603973082846	-2.15900876739341	-2.48022658204471	-5.16785085892404
AT1G14530	-0.813973975208661	-1.98719089584447	-4.2809942621476	-5.11085473837589
AT1G14540	0.178852323459951	0.650458580662296	1.36079813298016	5.77194022044519
AT1G14550	0.00428332721183852	1.11682695563672	1.61212309095652	4.87500678445104
AT1G14560	0.797549913904737	0.862750263778035	0.76183887614995	0.425289012510048
AT1G14570	-1.19942247169922	-1.45811640467415	-2.41260039622455	-2.05046048775614
AT1G14580	-0.961228037586055	1.21418974384126	-1.15951211578975	-0.43873414733738
AT1G14590	-0.400421708284396	-1.70473514356255	-1.02865947127259	-1.00119322052342
AT1G14600	2.3778166856565	2.40662344688932	1.73433925971878	0.281047425307177
AT1G14610	-1.25961783471691	-0.0434238618238506	0.505686109961177	1.0168597824312
AT1G14620	0.187512476187749	2.01338918334635	2.42122616140984	-0.277381949408183
AT1G14630	-1.99969063873692	4.29817897888285	5.29385631745374	3.05161533663705
AT1G14640	-0.105805822847338	0.569073097426891	-0.777597065191381	-0.819877006340292
AT1G14642	0.220100059001444	1.37875572238671	-1.03927571295263	-2.23319752501675
AT1G14650	-0.372800138040043	-0.586540977727668	-0.334581052282579	0.126092794843689
AT1G14660	-0.055269000496684	-1.42232941956394	-2.04145895222709	-2.90283565358364
AT1G14670	0.498192234556371	1.03197634291442	3.60898910544864	3.56347810316901
AT1G14680	0.447788577657564	1.56945057865608	0.0567449492822552	-0.119658348351379
AT1G14686	-3.11555013152461	-8.08932633283564	-4.74277060402947	-1.78657203665712
AT1G14687	1.53587478807901	3.10108399504097	3.42237391332707	1.74980432370492
AT1G14690	0.371686927675712	2.94250676738776	2.80470758057724	2.90134831083879
AT1G14700	-0.853656970904885	-0.764725978597825	0.183771347524477	6.65529299979614
AT1G14710	-1.57815046257281	-0.872273750067224	1.73030408647837	3.00208091871608
AT1G14720	-0.083550529658228	0.114493640898661	-0.352082276989673	-1.20664901170839
AT1G14730	1.59386484738256	4.19344364233662	4.97068090492921	5.38187230033129
AT1G14740	-0.871838083319331	-3.16281191050688	-3.20273571799343	-2.44312238254124
AT1G14750	1.57964114152881	3.96427188713316	5.94579073448566	5.20866374713118
AT1G14755	1.43703092573826	1.56011066482711	-0.0789162347462666	-1.41104308039594
AT1G14760	0.249558228712102	1.12178957278873	-2.14759138925361	-4.31605183910085
AT1G14770	0.240553579507481	0.138857632733912	-0.430067699841189	-0.699003662075582
AT1G14780	0.267346266348234	2.24046244379711	1.63861984391538	6.09940734346621
AT1G14790	-1.00300611129228	1.0994385065348	3.07892344243783	4.63999045767951
AT1G14810	0.0106117334189317	1.09565054021263	1.42778854534237	0.987266551280557
AT1G05123	1.71442723080182	2.35136669261514	1.423082839026	-1.60352159425368
AT1G14820	1.38976107065715	2.94094131596714	3.17522898586971	3.4918692373858
AT1G14830	-0.892242780713541	-1.59774555341295	0.0288529214637551	1.45693338415893
AT1G14840	-1.053380510591	0.159669293798236	1.60385207226204	3.18964908899908
AT1G14850	-1.47192461178727	-1.18454649445276	-0.760723565128002	-1.12411786458231
AT1G14860	0.0142677419353585	4.01890929209444	3.73874108904384	0.9745283874616
AT1G14870	1.0802099202288	0.476437208232718	-0.88844048955973	2.12963386895758
AT1G14890	-0.735831504062702	-0.428635430683226	-0.156043420622497	0.854301150402954
AT1G14900	0.177017209631446	2.90687205488844	4.01143152044023	3.19517131336951
AT1G14910	-1.67379348438477	-0.871804601885833	-0.849070856234616	0.14722984857068
AT1G05133	3.09704145687734	6.26170357693203	3.22615311360167	0.704599392160446
AT1G14920	-0.265318056320097	0.921576128008335	0.950776844481769	0.179217224560422
AT1G14930	-1.3541460205567	-2.539062132659	-5.42431497752674	-9.34740810622645
AT1G14940	-1.95117756983362	-2.84282883282298	-6.21388183767129	-10.8421979767591
AT1G14950	-1.05525956739787	-2.71266550249787	-7.45145482418374	-10.4884655101557
AT1G14960	-1.41997247334994	-2.43134186924933	-5.52513867523181	-2.60703470395034
AT1G14970	-0.374792141068351	-0.386647227084567	1.73292264942002	2.23910949329887
AT1G14980	-0.0987126948997669	1.59785948361044	2.13929785133117	-0.797349566957826
AT1G14990	-0.0182279846337353	0.409605937052239	0.672748214485469	-0.32458207970185
AT1G15002	0.90236526076871	2.22355386807945	1.23021790357607	-2.31811102459202
AT1G15010	1.11008272112627	-0.665422501251618	-4.78641927711393	-4.43636962846926
AT1G15020	-1.41096447499543	-1.86384800722973	-1.037640740691	-0.946352618220616
AT1G15030	-1.40173912361629	-2.43371084070801	-1.67273830438046	-1.53344054302215
AT1G05143	2.09664909070196	1.60284207213466	3.68835561672057	2.84484226786444
AT1G15040	-2.85641138867202	-5.33644922129701	-7.38561671214755	-0.306611757446383
AT1G15050	-0.19105516921893	-2.24075628966036	-3.21509362124922	0.56559404324624
AT1G15060	-1.43455539900755	-3.71503994663202	-3.78209357962483	-2.09276966247334
AT1G15080	1.05679757153728	4.5278746339304	5.48653017096456	3.52640758690178
AT1G05153	-4.18299971725237	-1.2726317401485	3.85208005510643	2.12656428200092
AT1G15085	-4.16417554665994	2.68213511282117	6.09538615503132	5.0694692917956
AT1G15100	-0.422707269665365	-2.44780078913158	-3.60942738399173	-1.57714398704128
AT1G15110	-1.81925826929245	-3.1264024395357	-3.1591660752842	-1.92145214480245
AT1G15120	0.704532416663883	1.79878365070686	2.53415757545002	0.949283497573698
AT1G15125	-1.40341660632705	-2.14024736171356	-1.99480593435259	-2.54453525995813
AT1G15130	-1.70934582672404	-3.20833959894972	-2.85076549872207	-0.98874010142088
AT1G15140	-0.375028349764156	-1.32926594306836	0.444666809487117	1.71636312650112
AT1G15150	-0.759143870070331	-2.18067938002467	-0.707455841680695	1.89187675725348
AT1G15160	-0.240438876416627	-1.74259718966274	-0.627796372038757	-0.081698201719064
AT1G15165	-0.627559371674113	-2.63158104008274	-1.96227668084782	-0.662908618999891
AT1G15170	-0.357489550687535	-1.18086704764097	-1.03594473515706	-0.283484428753251
AT1G15175	-1.50901780569617	-2.62294929085928	-3.80590113142569	-5.00296076559244
AT1G15180	-0.630723019248428	-1.65600562056646	-1.89320977727395	-3.23991930801375
AT1G15190	-1.50644393898232	-4.18771678510532	-4.33957550245284	-3.53014857960408
AT1G15200	0.922197693474187	1.3491989763823	-0.261730669724488	-0.6558807726277
AT1G15210	-1.78928317637854	0.579936995367701	4.31163436387374	5.81147174721078
AT1G15215	0.244009648392443	1.55299561826606	1.33068260963853	0.738332527825312
AT1G15220	-0.425678785487917	-1.05310373925474	-0.882950287173443	-2.29446148451993
AT1G15230	-0.377616322473485	-1.61489690777695	-3.40270572011632	-4.56365430069408
AT1G15240	-1.53674831768599	-2.96525908271565	-2.20904941615001	-1.46995955211284
AT1G15250	1.16302105649344	3.42635964160512	2.94946318361372	-0.538754439704825
AT1G15260	-0.470456779499375	2.00641988094194	4.44784673886814	4.53038059611916
AT1G15270	0.915100290417552	2.21032762181303	2.12271083015428	0.719230499657377
AT1G15280	-0.701981492087205	-0.859817904334223	-2.12297482824922	-1.77282774175559
AT1G15290	-1.75298059726275	5.17693527405487	3.50865607865606	4.82425278480972
AT1G15300	-1.0349093395152	-1.36789026247105	-1.99951642426209	-1.63484198307499
AT1G15310	-0.92306668096532	-1.22324088766786	-1.35983971053477	-0.525811605243885
AT1G15330	-1.17122340426697	-3.62273795941237	-4.59809349704956	-6.06868074876188
AT1G15340	-0.426194184306881	-1.10645585430799	-2.10159493348084	-1.82852722253793
AT1G15350	0.000346200964483191	0.12794117669253	-0.549438655249823	-1.50370360419933
AT1G15370	0.280786436427029	0.894202992195641	0.848622147423103	-0.130981852059993
AT1G15380	-2.91125699465242	-0.512696851104897	-5.31834854590653	-2.90090271630712
AT1G15385	-3.93191287867027	-1.74127228516227	0.788333089146872	0.800311690317777
AT1G15390	0.397103727121631	0.615907702095946	0.558183583912932	-0.571366445492718
AT1G15400	1.85655977628967	-0.0640390829265315	-1.18902390536424	-2.33079613766028
AT1G15410	1.17609982413889	2.74115496263661	2.80074488364918	2.60345223193473
AT1G15415	0.704716045329329	1.20249112385655	-4.01633479624699	-5.75029591692809
AT1G15420	0.955216327094091	1.86403623020754	-0.395262987750832	-1.85801068123817
AT1G15430	-0.235727063230842	-4.05064431784034	-4.07047239307309	-4.43014020872921
AT1G15440	-0.258080435315925	0.419034140981625	-0.0056865194804329	-1.14940712039221
AT1G15460	-1.99473878410813	-1.96079264428944	0.0100904833284123	5.1315635659953
AT1G15470	-1.37822154502491	-1.24734736121814	-0.0288959571927668	1.67970118728535
AT1G15480	-0.741316757166806	-0.963601424060239	-0.419627599477051	-1.0886984127427
AT1G15490	-0.0704900158268509	0.0683935095244214	1.28033571026856	2.06223594505935
AT1G15500	-1.37249450740078	0.654390636671668	2.3520804544198	1.45034342202408
AT1G15510	-0.0751710210035076	1.17830243867729	0.791193509220616	-0.472665840068751
AT1G15520	-0.665675239774838	0.0255681701840339	0.475172005800135	0.269387926683714
AT1G15530	-0.804344970174636	-3.30311096323476	-2.18276205220049	-1.26270922228938
AT1G15550	0.206538978090631	4.38798320888131	4.63793358545873	5.87751077618357
AT1G15560	-3.16646602783487	2.06467935612814	5.39263206895887	1.52362032560882
AT1G05173	-4.17466846837707	3.61305453333733	7.30005438436933	-0.16328406943506
AT1G15570	-2.12308558226985	-0.607931780178194	4.05814638836286	6.04383819028454
AT1G15580	0.324811024058776	-1.48814240426375	-1.4988551638853	3.41749570008035
AT1G15625	-0.40808644528324	1.8949425604461	0.505349474674488	4.13655378521935
AT1G15630	3.16316533403333	0	0	7.83437631070581
AT1G15640	2.16115749923561	2.94157867830657	0	9.30443042970686
AT1G15660	-0.846768488046623	-0.193990042429387	-0.411618256454392	1.02481989363694
AT1G15670	-1.98868849260916	-1.85982355840403	-0.95440245934517	-1.21506165579822
AT1G15690	-2.01230381895249	-1.44402698658091	0.694829292199309	0.791222319738154
AT1G15710	-0.459551247103787	-1.07114466184003	-0.00332375262526223	1.6589960276579
AT1G15730	-0.686756210015452	0.777920206463903	0.971555620918288	1.1632933473165
AT1G15740	-2.71539338956473	-2.98837626321934	-4.20561184179539	-4.53889160112763
AT1G15750	-1.44247261342167	-1.52925635268829	-0.809260790372845	-0.199031215151704
AT1G15760	3.65310058356725	3.9520625083189	5.49713269143928	4.59109480778604
AT1G15772	-0.0631686028589858	1.1376126303383	-0.855789013676133	-2.62041364365037
AT1G15780	-1.36552843551985	-1.18288250971259	-1.5081381315165	-0.184094503107085
AT1G15790	-1.11263228541071	-1.14321957167223	-0.794169290477741	-1.71439007945413
AT1G15800	2.30517982233792	-1.75614123926272	-0.816474647036695	-1.7500137324349
AT1G15810	-0.62976313911056	0.109234291730877	1.30374863771048	1.33635614753313
AT1G15820	-1.52737620021144	-1.54489531578462	1.12818576652838	6.11566477209739
AT1G05207	-0.997786998172712	-4.38893025558191	0.0299197727897143	5.4868980305139
AT1G15830	-0.461340788450636	-1.222434464071	2.50075350066764	2.68274426779693
AT1G15825	-0.404820673434116	-0.213088179218447	2.5890300848102	2.85788312151141
AT1G15840	-1.22632717886444	-1.09127704026647	-1.04335462346448	-2.85384534366118
AT1G15860	1.42327088737947	1.55867124640633	0.312575157893357	-0.854428793784106
AT1G15870	0.718205032995374	2.20402171737582	1.490295800528	-1.78938642495948
AT1G15880	0.120988511187053	-0.636842711517777	-0.348809013897692	-1.71818167784959
AT1G15885	0.238133126395935	1.33518082485635	1.34468543486615	-1.93248646873637
AT1G15890	-1.29201751353432	-1.87190942350587	0.157224293456735	0.0337209400032954
AT1G15900	0.555091581666164	2.25145543997433	1.03123544834579	0.465231643884024
AT1G15910	-0.784434855170771	0.811084742164077	2.79681859068149	3.40796943183726
AT1G15920	0.0198699344647776	-0.889465038530185	-0.824036641575815	-2.04480448088391
AT1G15930	-0.557493999042789	1.33389713365908	2.93175980238081	1.53113154308813
AT1G15940	-0.291318416453152	-1.1514995885768	-2.33546626347286	-2.05584274560355
AT1G15950	-1.89659393350669	-2.67074419092466	-1.41644010264636	1.03387811462848
AT1G05213	1.28248493327467	-0.994417837292817	-0.720328004658411	1.11886546544125
AT1G15960	-0.820326146964241	-3.27727068641769	-5.79858894313919	-3.88281635917674
AT1G15970	0.362176525963624	0.68842422037996	1.98317416247854	4.36976696757789
AT1G15980	-1.26999479528	-0.767530991995082	2.87172075712753	5.51699111907135
AT1G16000	-0.649323051254412	-0.0278166054378886	1.25570226469917	-0.813753623718827
AT1G16010	1.03309966229088	-0.162706342329952	-0.676941998204828	-0.573026997159168
AT1G16020	-0.979950557872325	-3.58485718195196	0.0342171110171991	1.37387653124131
AT1G16022	-4.00525455083065	-4.24171279037775	0.0634813591660581	-1.6655078802428
AT1G16030	-1.75589621410321	-6.04725399892619	-6.86720236823023	-8.03535724708595
AT1G16040	0.738370271617984	0.714569796850658	-0.642876760490046	-2.9319040209189
AT1G16060	-0.411305726051846	-0.628998574542806	3.46344261131352	5.04588153551146
AT1G16070	-1.99709231004505	-2.22723181911744	1.62941167980791	7.22831855762478
AT1G16080	-0.804694985705226	0.000351136407905095	0.597691070611189	1.68467872430629
AT1G16090	-1.55510552910329	-1.84091613449918	-1.90516920050943	-3.42629138116708
AT1G16110	-4.17322084818966	-0.238512199367036	0.643120682325649	5.40634803586551
AT1G16130	-2.44174130781088	-7.83166124907976	-3.40938725219793	2.11496402127378
AT1G16160	-1.44788176247859	-3.08943403163886	-2.86450948930698	1.54616434552973
AT1G16170	2.40140105570109	2.89816586721663	3.3584731959181	1.78330400041187
AT1G16180	0.694753295908644	0.5622479017769	-0.293639053989866	-0.557471780256363
AT1G16190	-0.968765515948486	-0.0932936705866707	-0.0282145516016653	0.1858301326455
AT1G16210	-0.4580208228056	-1.31365480283092	-3.22316436389871	-2.21504804761101
AT1G16220	0.601326611249465	1.85507280853435	0.649708061045001	1.506676564851
AT1G16225	0	0	2.22715231068631	5.31861836379851
AT1G16230	5.01243337524373	0	2.45901141473634	7.00402619558436
AT1G16240	-2.08000546982385	-3.4517687353792	-3.93266341198286	-3.44613425993505
AT1G16250	-0.0345982648756659	-0.524600323818008	-1.15188172621912	-1.43899382288316
AT1G16260	-0.507945912475797	-2.81615150165005	-1.220942194136	0.614004844682614
AT1G16270	-1.33508273906058	-2.03738217175846	-1.38210903265471	-1.32333475196374
AT1G16280	0.549515809406306	1.82515550072453	0.227792022892188	-0.813032053847367
AT1G16290	-1.39179747610464	-3.19951617485853	-4.57667289613803	-3.45238179719292
AT1G16300	0.277729998108234	0.579192347765373	-1.06554980963079	-0.854360471643418
AT1G16310	-2.16408355297647	-2.07391719155577	-0.659884407044735	4.91700966692858
AT1G16320	0.716257386985051	0.0283060217991597	-0.18735402054317	-1.74776836325605
AT1G16330	-0.692237038937724	-0.0279020020020023	-1.43446784228441	1.88033742307308
AT1G16340	0.241025113900077	0.502922886146587	1.75776891754607	1.49008485748847
AT1G16350	-0.901732449844093	-0.498127467626273	0.273130355529677	0.488300100365681
AT1G16360	-1.17179301216649	1.85030571239474	6.37439065258779	2.1610975008497
AT1G16370	0.218242532231939	-1.01334177662372	0.89790699010946	5.3769024276902
AT1G16390	-1.79661118789495	-1.20046254624012	1.18040754570077	5.71529831233621
AT1G16400	-1.08691150924614	-1.90569467004098	0.0614688965999322	5.60674012060058
AT1G16410	-4.13972895146401	-1.15671817216887	-0.971205408512245	5.0637455964362
AT1G16420	2.17184287431185	0.611960139919171	-0.919636380475826	5.24789126234594
AT1G16430	1.42800456242959	1.3448472662252	1.14209287182938	-2.01299016330575
AT1G16440	-0.750576731058816	-2.81767165507637	-3.76353529412377	2.62301491750392
AT1G16445	-1.00312534853082	2.05277582391888	1.59967198051053	0.672158324378293
AT1G16460	-0.783123655985109	-0.520935184008842	-0.811569812901212	-1.04283995418416
AT1G16470	0.0488976671763418	1.76923888445289	-0.0784618399706212	-1.72020645193326
AT1G16480	-0.775488590361765	-0.216663245012394	0.201269892955557	0.0375974002675801
AT1G16500	4.49012182042137	6.53553646969531	4.90379088723843	3.25395116134919
AT1G16510	1.47495026286222	-0.69700832300637	-6.60146300801662	-5.8656881409648
AT1G16515	1.13878489424999	2.43507533078532	-0.717553524576219	-1.97317971890351
AT1G16520	-0.576628845690994	3.08993885982709	3.90899997295222	3.34223431071744
AT1G16530	-6.94717925899298	0.429330045383655	-0.962987606732551	2.92547976231126
AT1G16540	-0.170610569681844	-1.06517061831593	-2.93628902587672	-2.85916021669343
AT1G16550	0.555095665642337	0.391625410318396	-0.827306144510835	-0.631539428190379
AT1G16560	-0.192005964982988	-0.787290655397242	1.48279433893707	0.996042554160843
AT1G16570	-0.958297562766557	-0.961341710460872	0.671051746387803	0.790287035415774
AT1G16590	0.400028434846144	0.821352017304838	0.10571918040952	-2.44020270138706
AT1G16610	-1.27829519063812	-0.914602668698819	-0.247333566161504	-0.456755780138571
AT1G16630	0.123582357968378	0.861142197315011	1.33839248283363	6.80773829774413
AT1G16635	0.905600291540666	6.34341719149819	2.48213484131295	-1.52221497277762
AT1G16640	-1.00804045474068	0.0968069947601015	4.31090867094667	3.44125515305966
AT1G16650	0.400647747086077	0.137245078589377	-0.982943888384368	-2.88268292893661
AT1G16660	0.0928133530939301	-1.63741643513541	-6.29214199700787	-4.83350325762051
AT1G16670	-0.474662145720834	-0.995776188705124	-2.04402327110869	-1.3971552045912
AT1G16680	0.797897237154357	-0.0603056272133692	-1.1710788290749	-1.55524288083798
AT1G16690	-1.34563487754826	-0.36752266235627	0.0585690675492333	0.487985587980111
AT1G16700	-0.371274956447726	0.0515093968887167	-0.623195397575236	-0.132841454300209
AT1G16705	-0.455017326527728	-2.30429984480647	-1.81002170256744	-1.79127726027096
AT1G16710	-0.840727916090449	-1.27240869765411	-1.3064999930636	-0.738077342125667
AT1G16720	-0.954343187563771	-1.75674990589296	-0.631813950553778	1.06467649666846
AT1G16730	-1.16623361400901	-3.50367964614799	-5.68037126565961	-9.53004493808919
AT1G16740	0.830467006061264	1.58133097437718	0.564517546026274	-1.83299208939541
AT1G16750	-2.35664722452334	-2.55682580367308	-0.78689017826576	1.13658190963416
AT1G16760	-1.6841724598509	-4.25712182098122	-6.95740193601635	-8.68068600169748
AT1G16770	-2.57139542775914	-5.11490139350345	-7.36785773983413	-9.4199981963354
AT1G16780	-0.961681770592243	-0.0444690467300323	3.33964805289668	4.15490632180743
AT1G16800	-0.653913971836207	0.526284610391345	0.475398283250715	0.0891091555976612
AT1G16810	0.632397981585578	1.29497111193017	-0.117385141811735	-1.88762957442599
AT1G16820	0.836419196905348	-0.100796661688807	0.102415204847471	-1.65507079520005
AT1G16825	0.520534885878426	1.48523145135279	1.77729640873699	0.0712304311822223
AT1G16830	0.952088322044751	1.59580181321485	0.317494848417948	-0.814604171538251
AT1G16840	-1.72628741736529	-4.23213070218545	-2.98311620932303	-3.17328446168548
AT1G16850	0.104279907153603	-0.776604691146884	-5.96088787072525	-7.34379493368977
AT1G16860	-1.58766538314046	-2.0292815768737	-1.22151075472426	0.504346674944466
AT1G16870	0.119160983365742	0.965609730502096	1.46863253425254	1.13153268881091
AT1G16880	-1.04702610493072	1.81693624396973	4.65670539281295	5.81561183805379
AT1G16890	0.743540354559346	1.01848695816287	0.989995287822433	-0.834214193837069
AT1G05277	3.38337877209058	2.96494249267339	1.53943792949772	-0.215348815260234
AT1G16900	2.018907519938	1.62071141300075	1.30613726664997	1.21789419788985
AT1G16905	-0.99682866253515	-2.22707215859189	-0.362265431105378	6.05786895642615
AT1G16910	-3.0256854699331	-2.21776300960774	-5.920177404134	0.487280944268882
AT1G16916	0.183531135312036	1.70798688290923	0.622313119503945	-1.19235566443417
AT1G16920	-0.976732605736742	0.370586398258686	2.58516209134135	2.3627932697597
AT1G16930	0.122407630010103	-0.583989530227724	-1.54386393327842	-1.29756155468122
AT1G16960	0.50448700402233	0.361720731600869	0.879211590000563	2.73018289150854
AT1G16970	0.627415715317452	1.59821962660391	0.692916326171373	-0.589249621506276
AT1G16980	-1.78856379362307	-6.6549862712922	-2.30169220410289	-7.91578191108235
AT1G17010	-2.2208625426977	-6.05991195209795	-6.65729283414406	-10.6729974882114
AT1G17020	-0.191367217232147	-1.29016327416944	0.177430124033943	-3.53349953227628
AT1G17030	-0.150721354128454	-0.8085043686635	-1.2663328112983	2.17154471367167
AT1G17040	0.253520014452584	-0.600502478207632	-1.58392374149969	-1.96463166759929
AT1G17050	1.44231158274454	0.657307987918862	-0.976160751864676	0.950954111636579
AT1G17060	2.74868126025338	1.04418591153323	-3.02037349327158	-1.18179381569073
AT1G17065	8.57262531966745	7.15012207480697	3.18900921178086	4.27399278202517
AT1G17070	-0.0316201906127183	-0.713881677426106	-0.729583027179185	0.38261868567789
AT1G17080	-0.402526026400882	-2.27614856924294	-3.59577381548517	-3.67017036990706
AT1G17090	0.848483467389458	-3.13826377578726	-3.63949475888743	-4.37970682425643
AT1G17100	-1.91189825809122	-3.60386190946732	-3.70228943347177	-1.80714787202425
AT1G17110	-1.82349677381851	-1.44531428991741	-0.76684865956489	-0.688522111693377
AT1G17120	-0.67791469857149	-0.401738016438279	2.56219803419185	3.32644599017287
AT1G17130	1.3396253509024	1.43762775452009	-1.31706822538102	-1.81242096959566
AT1G05293	1.62116325722955	0.474379365426814	-0.362508530735334	-2.96007982422978
AT1G17140	-0.185307599533124	-1.70167347605088	-0.176324654832995	4.5803695498088
AT1G05297	2.13033228452477	-4.39563048136154	-3.93314254265824	3.21480789554772
AT1G17145	-0.944138006194697	-2.8574044095692	-4.3541768241012	-4.98323226990032
AT1G17147	1.05119262548925	-1.50047949536102	-3.55151383705761	-5.67219091664437
AT1G17170	2.54567909737954	4.2280135489456	-1.27980156434743	-0.514846698880804
AT1G17180	-0.643810630639822	2.10689786611431	2.46373134147255	5.62137382661586
AT1G17190	-0.405113838226948	-0.0839712404491465	1.45554153167524	2.61118203512828
AT1G17200	-1.55068313207184	3.50352296438059	5.17279479271019	3.89345892118782
AT1G17210	-1.64061371664679	-2.57401238126348	-1.91086820169397	-0.700534256162046
AT1G17220	-0.911291581125661	0.210871399296441	0.749103516948632	2.65050169785822
AT1G17235	5.50934986157585	0	8.55100928099069	7.5354398021948
AT1G17240	0.758317901940419	-1.0304487629423	-0.00568607528166763	-0.142953881616018
AT1G17260	-1.37847469496747	-3.03838605016035	-1.20661097133084	1.10695755930193
AT1G17270	-0.125216734348641	-0.628185847618429	-0.0930306010230047	0.135089377294462
AT1G17280	0.728939954517833	0.199310283015981	-0.228186743319265	-1.78414584611515
AT1G17285	3.79783221043944	4.26508633025721	5.40407827327992	1.81679574492387
AT1G17290	-0.919386670537212	-0.993475066834751	-0.792268741508325	0.250686578724998
AT1G17300	-2.00098260493434	-4.23264069921052	-3.38914971136473	2.92688534729062
AT1G17310	1.33352443538478	-1.21237815767214	-4.9184398620321	4.69605081331295
AT1G17330	0.422743546000077	0.53997106450304	-0.286358206456357	-1.55667422442299
AT1G17340	-0.789647944215566	-1.5453828951198	-0.462847871903777	1.67182925691031
AT1G17345	6.49868525118628	4.03171014865331	2.4590822465686	1.14679808625398
AT1G17350	0.0249640132666879	-0.360685873919186	0.465461326837583	-0.414014186301563
AT1G17360	3.37113951061968	-1.28605001792568	1.84579701976072	4.09572463729398
AT1G17370	-2.41212463315108	-2.31293601450307	-1.66108782536683	-1.48294397375245
AT1G17380	-1.63526706573932	-2.68464412857204	-4.39072455861063	1.59392758368772
AT1G17400	0	2.94476271603113	7.70254482577489	9.29327192794472
AT1G17410	-0.835529036412897	-0.401376689345953	-0.16253895894035	-2.75917675655138
AT1G05313	0.665040196352915	3.91052068215887	1.58084791860445	-3.79866411979139
AT1G17420	-1.51728153185948	-1.64154482748737	-3.44919520687657	0.607358526291516
AT1G17430	-1.66133082219127	-2.88321007494649	-3.60680023052982	-2.32639563852431
AT1G17440	0.109105469366141	-0.136179055580942	-0.862597712179366	-0.474000922992706
AT1G17450	-0.617116904149651	-0.961447320916363	-1.75352103205988	-1.45232373524595
AT1G17455	0.373273403548261	0.993975697477089	1.57432557177103	-0.510281951632806
AT1G17460	-0.652738265781384	0.989500257377208	1.17921044002284	-1.48385213889021
AT1G17470	-0.426180700628405	-0.132518047141601	0.0361924681975214	-0.648420158862366
AT1G17480	-0.438175854899515	-1.65695477145101	-0.811343564828817	1.65089701625445
AT1G17490	1.12858087880815	1.49933241755703	0.317789293814418	-1.88336566065154
AT1G17500	-0.714087657363459	-1.04433963644558	2.36978431959437	4.19150539449433
AT1G17510	0.810736105128992	0.993865039477111	-0.153642422034192	-2.48315804995887
AT1G17520	-0.239958451952331	-1.5098022189859	-2.65541331852291	-3.95366065835033
AT1G17530	-2.38242409509068	-3.58563812391163	-4.56522601694745	-4.56340840448757
AT1G17540	-0.88727338002094	-1.96502056931403	-4.08546475753688	-2.91459313832055
AT1G17550	-0.719277182913502	-0.983991558743988	-1.64507739294236	-1.29395756604735
AT1G17560	0.633500644083773	4.00897628557143	5.3062185821765	3.93815562778153
AT1G17580	-1.60734726253689	-2.02538253019902	-1.84795403020553	-1.44771576972733
AT1G17590	0.0777784593267711	0.854485794376722	0.39078532992618	-1.55208352867072
AT1G17600	-0.828735118929449	0.594138552262264	1.91899263959166	2.63845054587157
AT1G17620	1.8179156305661	-1.09722441700545	-1.93822299884674	0.933276096216752
AT1G17630	-0.222967408448273	0.522686138394166	0.850486917226624	0.75777892452831
AT1G17640	-0.905178534153614	-3.02681041145543	-3.44008002364025	-4.26600266233722
AT1G17650	0.183117254836238	2.3021715668101	4.19762882179723	2.93071041678578
AT1G17665	0.995870135801614	0.707708976029738	-0.564231710168143	-2.60630164350948
AT1G17680	-0.604324804804394	-1.25994684076055	-2.50592537314086	-2.6987062455399
AT1G17690	-0.1695550657245	-0.545771436035464	-1.02561205951211	-1.03387418652265
AT1G17700	-0.000835358301314124	0.367316907409801	2.01640024586966	7.62560552481609
AT1G17710	-1.72425776297316	-2.60434160465913	-0.651686900087148	3.41196319099789
AT1G17720	0.967607389854085	1.34754302249808	0.999133894525617	0.88168705855305
AT1G17730	1.59188890908329	1.94882007502821	1.95105259298077	1.45558912362853
AT1G17745	-0.980831404673712	0.0433262985462788	0.783749876173264	6.74970040021093
AT1G17750	-2.13424170003576	0.761650622864468	1.71442754986042	3.55888171582821
AT1G17760	-1.27112737922345	-1.96469607750106	-2.39515625066997	-2.0214330390751
AT1G17780	0.817719040423685	-0.0803876992382363	-2.9395563475183	-2.14220264120365
AT1G17790	-0.494786933367603	-1.80348575258357	-1.38783411401123	-1.43572493811613
AT1G17810	-2.1968733232732	-5.26781220313238	-7.55864191126506	-10.6663506230934
AT1G17830	-0.283386238965167	-0.370806209355721	-3.20547888690553	-1.33457430255366
AT1G17840	1.6524133466339	2.87156819332979	2.5570587692116	3.82090605039037
AT1G17850	-0.945816647070315	0.969699219578161	2.88742879560053	3.11885216799487
AT1G17870	-1.35567653012802	-2.66063380051516	-2.58607888000161	-3.9695891611549
AT1G17880	-0.305192055345151	0.703179379916122	0.835546236013181	0.0258878789224358
AT1G17890	-0.806127198983882	-0.567664293320554	0.812679465700924	2.37085438813258
AT1G17920	0.633228005840367	1.56232082937145	3.06106671173034	3.73547097017026
AT1G17930	0.0474636485996561	-0.44536261105961	-1.34672892742788	-2.19420959943407
AT1G17940	1.18896656422371	0.924823216427625	0.194273735107188	1.22632054614187
AT1G17950	0.958987417846386	-0.253595191682415	0.73644423353318	3.87947273724699
AT1G17960	-1.98679206028253	-0.0130841598792049	-2.97181031338796	3.0444019239147
AT1G17970	0.379156415235458	1.80970927254363	0.64010911371198	3.07516863115781
AT1G17980	-0.175094687472355	-1.15108038281336	-0.692424345721357	-0.0359405798362668
AT1G17990	-1.10180586757367	-5.52930185375918	-4.80393815441953	-2.06597370008057
AT1G18000	4.21160759422587	0	5.25772823178957	6.90539777975529
AT1G18010	-0.95721293747693	-4.35658692909973	2.27054907854397	3.5614852043599
AT1G18020	-0.284308984105338	-5.44656293534584	-4.18175745650012	-1.81162594295552
AT1G18030	0.904848018768822	0.179967723233998	-0.736294235234954	-1.3745907795891
AT1G05363	4.02878914521514	-0.216622026234238	0.722420922982464	-0.501656717979066
AT1G18040	0.62132464385869	2.27819000305568	3.47199283955718	4.81474487348581
AT1G18060	-0.598436818572119	-0.839877520082856	0.230225100794417	1.56631503781909
AT1G18070	-0.20538573542802	-0.0572547192752222	-0.957954876958236	-0.351162828573798
AT1G18080	-0.743097851698734	0.719735437860214	1.82459495444976	1.29646315470842
AT1G18090	-1.35115377386987	3.57886444734084	3.6010219747411	3.73071592009626
AT1G18100	-1.67915763916698	-1.95351075334997	-5.02711292124466	-3.2559486671828
AT1G05383	1.02769865908776	2.70432904963269	-3.98253875193064	-2.49225607305529
AT1G18140	1.32091506816284	-4.38649089666184	2.62910456974308	6.96188923228121
AT1G18150	0.867064116400154	0.431162778734321	-0.198717008629525	1.94191142502323
AT1G18160	-0.396148866959009	-0.46832067952804	-0.978474211410448	-0.118141899589437
AT1G18170	-0.235213654579187	-2.05484742299272	0.114376332237306	0.848923654323424
AT1G18180	-0.0898988128951304	-1.83125300518788	-0.125663803890687	2.20352740164664
AT1G18190	0.00916173641498889	-0.509563880045457	-0.398635739776769	0.00409915937238096
AT1G18210	-0.719901650697215	-1.65505394240529	-0.989592328785029	-0.136865660498787
AT1G18220	2.8910328764399	0.433213715380895	-3.85485658496732	-5.57813986971702
AT1G05397	-1.02130792520733	-1.72334290144259	-2.35194427438056	-4.6174241329557
AT1G18250	-1.92007037522827	-1.73500656757487	5.05353730203826	4.93693946899267
AT1G18260	-1.42100247690406	-2.41946957639552	-1.79805597874314	-1.00568624124483
AT1G18265	0.59261033534229	0.0526686935062078	2.20212321155385	1.88467476360002
AT1G18270	-1.12427018175108	-1.6606441446441	-2.00507372840423	-0.243011305004754
AT1G18280	-1.48373152630477	-0.568984102513922	-3.70887430513561	-0.648660184874571
AT1G18290	2.71330841362214	2.53627602517273	-0.943584582411654	2.80904908993742
AT1G18300	0.660720000704863	-0.453136366985964	-1.51188636706109	-2.73409979755564
AT1G18320	0.691810049457163	1.4559187620367	1.15871516618493	-0.655320739995833
AT1G18330	-1.86815979076814	-2.1212950870396	-1.91051068740554	-2.30191549180149
AT1G18335	-0.302722715018767	-1.91974337852873	-1.85377234129485	-2.36990789673562
AT1G18340	-0.00823226644037927	1.63850637820367	1.96441693043481	1.42752960419034
AT1G18360	0.586210827181927	0.0107531907952245	-0.84723781565034	-0.908819169747762
AT1G18370	0.0928429598190305	-0.93544078575786	0.571681998713024	6.95746094716256
AT1G18390	1.98861507116744	1.60512098690472	-0.88825379608868	1.74776599950063
AT1G18382	2.99688693045256	0.617009944600014	-1.9490877198494	-0.869687342067621
AT1G18400	1.0190201197714	3.35854197134627	1.87775829872442	5.40755229963735
AT1G18410	-3.59726729835938	-0.507005302128937	-1.55999945731591	3.89624852686454
AT1G18415	0.00178290731726522	1.58186504619861	3.58794416761514	6.39645247823167
AT1G18430	-4.10613534156968	-4.32199580379299	-3.85950807920852	1.9915415971165
AT1G18450	-1.04253664089219	-0.923746528507195	-0.878926177761146	-1.67939646438821
AT1G18460	-1.17115769191748	-1.65779776772999	-1.42636301231098	-2.13348468290583
AT1G18470	0.543734753915805	-0.552915064547355	-2.02811815334527	-1.68234206702484
AT1G18480	-0.104278802480758	0.266126740120412	0.105813734369183	0.542019321717153
AT1G18485	-0.144611257300023	-0.0373130589767714	2.46219791985222	3.05989580960642
AT1G18490	-1.03456688526212	-1.22804864007063	-0.897178889940117	-1.6109634146549
AT1G18500	-1.25204464607821	-2.73240798591475	-2.22760059516158	-1.80393820026735
AT1G18510	-0.685310259439822	-7.63302756808792	-7.17053971089432	-5.71028046968175
AT1G18540	1.18893021159583	3.22880724127883	3.21312976737734	1.53543283544252
AT1G18550	-0.850431764425101	-0.813728418997398	1.51636391527409	4.26481584518355
AT1G18560	0.0366698463839346	0.254134748880321	0.762833528262756	0.726353445274382
AT1G18570	-1.49053829880758	1.86890151670865	2.30724958625908	3.97077693784056
AT1G18580	1.45666359102506	0.266163760707864	1.34636095056117	2.3561294998276
AT1G18590	-3.00673556253456	-1.34636989382069	4.3240597734829	5.78674206528362
AT1G18600	-1.30289339613292	-0.819331802155722	0.772709112654786	1.33636752486633
AT1G18610	-0.639476728286971	-1.17566784101131	-1.6213128200876	-1.65196526265616
AT1G18620	-0.246679662897844	-1.17409485935979	0.12645803945932	3.05855256342877
AT1G18630	0.530845440913203	0.976356813114971	1.40776709187771	0.0161093337845359
AT1G18640	-1.89937781912889	-0.666154901083319	1.51769592316862	2.04873752408331
AT1G18650	-0.406930720155284	3.47002238490328	5.45373059717569	4.29295644440381
AT1G18660	0.978339712857535	1.87599016452518	0.526528946181603	0.996108677786512
AT1G18670	0.508490537660277	-1.25139241639721	1.27419880248401	3.64519002655133
AT1G18680	-0.155267472475567	-0.00125105541220301	1.69585773494207	0.621237371044564
AT1G18690	0.0236134495281404	0.412863193829194	1.31588255500342	1.15159088300443
AT1G18700	-0.486663189355995	-0.559990584452419	-0.548974617138373	-0.847001534415561
AT1G18710	-0.997016740300044	1.60778698497589	-0.316641658952733	5.56459184919794
AT1G18720	-1.34101239176133	-2.19315555851448	-2.66936636285643	-1.27720182440929
AT1G18730	-0.501470816007363	-1.35125384581482	2.78707875827283	5.16070486041434
AT1G18740	2.92155394006535	0.519760601480555	-1.19807780392845	1.00019639847999
AT1G18745	1.32115933357104	3.17483409649736	4.07836255695508	-0.0693891083584479
AT1G18750	1.5183349187554	0.656621235642567	-2.78435061013833	-3.76300715767871
AT1G18773	-1.85476535677943	-0.69659886123679	0.0809872528836627	-0.498208015731566
AT1G18780	3.71276684250957	5.51757020987756	2.14098995740502	0.703362317999686
AT1G18800	0.961602205165373	2.9925266435489	1.05721658322684	-1.66402302767273
AT1G18810	-0.0144851617731148	0.766114491514294	0.0171075561739609	6.47566703657096
AT1G18830	-0.912579590702271	1.2340836363697	-4.07931251849581	-2.73630330336503
AT1G18835	-5.14732465529609	-5.36318524761532	-0.924588991208959	4.54900756297909
AT1G18840	0.18748349768565	-0.864771110388591	1.30032767323129	1.19395722206031
AT1G18850	0.309231691749113	1.68510899057965	-0.562573414531944	-2.0085619349969
AT1G18860	-0.989514471524567	-4.37934730195434	-3.91685927455221	6.67912810519476
AT1G18870	-0.740228811288592	-2.55278972985222	0.76819426799785	5.63533709537085
AT1G18880	0.227502994424441	-1.00386559207064	-0.355710852364885	6.41899424381213
AT1G18890	-0.000361670397013882	-1.04397836788897	-1.57794924874006	-0.0480625425076441
AT1G18900	-0.979833617091707	0.370097259344094	-1.41068595349624	-0.793237878565672
AT1G18910	0.1833161956068	3.21343750816465	2.70408805469183	4.8611491986629
AT1G18940	-0.278797544615038	-2.36998670595538	-4.84318162429641	-2.45183371511283
AT1G18950	-0.266014145883601	-0.478278374785437	-0.566897733964754	0.138357603257933
AT1G18960	0.26803766554754	-3.59012471536919	-6.29187255445666	-3.2753406015506
AT1G18970	0	1.87259206585258	0	5.15173615512822
AT1G18980	-0.567314979700427	0.758799552489749	-1.53507974701852	2.91461772511577
AT1G18990	-2.2028756036585	-3.63810244936172	-3.94180158396686	-5.15608719362949
At1g19000	-1.24615225046912	-2.88551933642297	-2.91551951657826	-2.58075092248646
AT1G19010	1.10261915412063	1.00830194207676	0.013740092007608	-0.424893811839043
AT1G19020	1.77306880904732	1.36875386580935	-1.96880160473885	0.689405291326246
AT1G19025	0.0585353518375287	1.97048594515471	1.08421486011321	0.416552422197365
AT1G19050	1.59165323465598	0.521660803631996	3.83122193196901	6.72720420632108
AT1G19080	0.417938471498825	2.34330537140051	0.920468004261369	-1.19049278153304
AT1G19070	0.328154342721737	2.54736807495126	0.0329520727731863	-1.64247811218097
AT1G19100	-0.420816554901121	-0.20158472548814	-0.903308895225821	-0.975090510343446
AT1G19110	0.422410552428585	-1.14194319744418	-2.27731401453058	-0.850264368348566
AT1G19115	2.97378105146761	4.89126178523014	5.59862949920044	2.98631819601754
AT1G19120	1.17977585457146	2.2496258549655	1.35652643447012	-0.256491510923446
AT1G19130	0.161477568712363	0.420653692149815	0.29559618641356	-0.273886158395555
AT1G05467	4.14342658072769	3.98661244418641	3.03334215154724	2.91208843902045
AT1G19140	-1.4184609055839	-2.00201957278134	-2.91107833855697	-2.08029648677752
AT1G19150	-0.878745776518175	-0.98616021965829	3.40498188701056	7.10190956611494
AT1G19170	-0.872111255632783	-0.653210627380068	-0.858362244987453	-0.235885539859934
AT1G19180	2.14767675274754	1.75235286419294	1.06125763530122	2.40312652431257
AT1G19190	-1.96470495580106	-1.72545085559939	-1.59485456114528	1.22147485612603
AT1G19200	-0.855371807269801	-0.567853181423704	-1.78866609734099	0.594143731801457
At1g19210	3.03044823222662	1.16369906524445	-2.27420745495071	-0.318992694164769
AT1G19220	0.798171561421713	0.645798068275328	0.814819779965576	1.82768717720688
AT1G19230	0.0870137319967721	-1.07526505301838	-1.8279105708428	0.0817303518605674
AT1G19240	1.62618854450351	2.90324561051004	1.77825016146172	-1.00051331863747
AT1G19250	-1.3098154528543	-4.36222706115966	-4.10859022577681	2.72582518089522
AT1G19270	0.729024440151144	-0.162417443471023	0.520646675569503	1.00108330091551
AT1G19290	-0.484329423723501	-0.270250177916401	0.00421262626231789	0.0359595998389002
AT1G05493	0.663973647938501	2.99815258166121	-3.8886180085968	-1.43825293142597
AT1G19300	-1.17099280149414	-3.03959801511796	0.00664357331442492	2.00104488148517
AT1G19310	0.240937305393878	-2.06275577886187	-1.20353041605286	-2.1553191042394
AT1G19330	0.424748006489444	-0.209058653664952	0.851448879742715	3.20160461114496
AT1G19340	-0.0617266004832773	2.35980489903082	1.13953946991859	-0.0171071964928656
AT1G19350	-0.78801245153199	0.959305216923065	2.30895934437995	4.41010829613526
AT1G19360	0.121944613863149	0.226007533862029	0.486914554548113	2.64755315740419
AT1G19370	0.839265932269769	0.479854526643566	-0.299205144905076	0.51256894700202
AT1G19373	-0.376732494804268	6.00741712370651	4.36894866273165	-0.171365783086099
AT1G19376	-0.651324864241819	5.82332956731622	5.15978754244644	0.278403606897778
AT1G19380	3.16651027764036	0.670953421296727	-1.4040161713495	0.321190491037572
AT1G19394	2.70920799089023	0.832651782520574	-0.8671240658964	-2.51102241830761
AT1G19396	2.0026576776332	0.118316476005917	-1.0973587359528	-2.82178180157352
AT1G19397	3.11229874782042	1.32204394779359	-0.580405276120255	-2.60664789177078
AT1G19400	-0.0451223068365507	-1.0673509807656	-2.03457174022388	-1.99155446398348
AT1G19410	2.8282713875801	-2.18387002159042	-4.91036792003454	-2.46393288753674
AT1G19415	0	0	4.26588955278939	6.4116984963102
AT1G19430	-0.158850007507864	0.184622820175281	-0.193205927763718	0.671925703152797
AT1G19440	-0.671046675442388	-1.45958156829365	-1.86152854739772	-0.563684264269608
AT1G19450	1.34267073495099	3.97926791692225	2.82799575350943	3.80136169828791
AT1G19480	-1.7623833567854	-2.53543344907609	-1.76129039919833	-0.915285136861949
AT1G19485	-0.982075911778927	-0.723162390637206	-1.0631352883487	-1.43798695792971
AT1G19490	-1.19129231346618	-1.39605515849181	-2.60637366916047	-5.47172194174291
AT1G19500	-1.66415328392503	-2.8030779922487	-6.79540956777465	-9.10492594052623
AT1G19520	-1.08199661514997	-0.00760756715866412	0.229877286172244	1.17085945396773
AT1G19530	0.0249947566097521	-1.64881980147226	-2.83194090736429	-6.8829605130172
AT1G19540	-1.52932233304663	-4.38163018441494	-5.77231069185196	-7.18404979606737
AT1G19565	-1.58601458475013	-3.23210644370129	-2.22348941633222	-1.49257387441538
AT1G19570	0.142872271655368	-0.653386314193596	-0.947485159276059	0.810319508598225
AT1G19580	-0.132043340984501	-0.117931398485679	0.323968031033909	0.0978286497356826
AT1G19600	-0.939677246413181	-0.468832847280978	-0.668031064771398	-0.94891611260782
AT1G19610	-0.464848891813289	-1.20311030590364	-1.11071664470119	-5.95192813893097
AT1G19630	-0.468798545420445	-0.314929958904753	-0.838524392420602	-0.875237232185291
AT1G19640	-0.988151387323568	-0.442141486006693	0.962953013842477	3.32528112964015
AT1G19650	-0.568386485205118	0.701929086502834	-1.53945206342375	-1.17029399508013
AT1G19660	-1.63492545281999	-3.59155510858734	-4.52075960809022	-5.5819648937563
AT1G19670	-0.603002088057228	-0.698729826497795	4.16561547044799	5.74582895778342
AT1G19680	-1.45583024213616	-2.15612456594295	-1.55454998981046	-1.86343265897768
AT1G19690	-0.0609252439240037	0.259970200216341	1.43911599728478	1.04139004315955
AT1G19700	0.321494316170741	2.92969602272877	2.40609145396731	3.95062936074617
AT1G19710	-0.782983494403077	1.43287621528885	3.70385461047857	4.96889354481975
AT1G19715	-0.288289628946182	1.06395764944274	1.19443465989027	1.76949371375913
AT1G19720	-0.291519174053799	2.02594453566725	1.79248132199704	2.66745778622735
AT1G19730	0.0284113913978431	0.227422924673384	-1.90075691054038	-4.78148460778456
AT1G19740	-0.704428103171395	-1.15755183219637	-0.659295736399619	-0.503217005000471
AT1G19750	0.685096774469278	1.34027478499219	-1.03631788113243	-3.42616949469727
AT1G19770	-0.443969118428615	-2.19954786261313	-1.94640922422122	-1.31747424144218
AT1G19780	-0.472093351621624	-2.33037223094752	-3.26379504491402	-4.89563860454654
AT1G19790	2.4557046515959	1.4879031873705	2.83180142137969	1.81119102492526
AT1G19800	0.270798048187433	1.36661036280466	1.31394215067247	1.36875208716251
AT1G19830	-1.24917785040574	1.48351566440468	6.4782947332259	4.52012837108396
AT1G19835	-0.38212751403838	-2.22428000924663	1.32479487367134	3.66061579678319
AT1G19840	0.644058973030194	0.127690462946589	1.69543690267228	4.76592064665668
AT1G19850	-1.68975704405189	1.00225423116959	3.06132587637127	3.62535558301007
AT1G19860	0.200861709549503	1.27661589483961	0.367923275197184	-0.168912485907588
AT1G19870	-0.932421909816522	-0.825197355849609	-0.0185361990836463	0.651152054767806
AT1G19880	-0.66474351471277	0.612339592684967	0.552454804040314	1.38164158099891
AT1G19900	-2.42503539646439	-1.89451515899722	-0.691108149410744	6.49689071022893
AT1G19910	0.0154547578045277	-0.481371660767497	-0.741679565531843	-0.211891844099231
AT1G19920	0.786687453408975	2.11633614405495	1.46189571111138	2.67809377775866
AT1G19940	-0.582834108727594	-0.0035900529138695	0.0599592703233626	6.30204595668058
AT1G19950	0.244549372603376	-0.669187472646445	2.4866902809683	3.89839103068361
AT1G19960	3.75416800952861	6.0404340207936	8.063607945362	7.25466220756079
AT1G19968	-0.991261273910348	-4.40058936084929	0.222760337639631	2.67023846183431
AT1G19970	-2.11651504769161	-0.697326098747028	1.34069290309736	3.65582663666205
AT1G19980	1.84239666996615	1.34339683405139	-0.102983589747826	-0.671805761840193
AT1G19990	1.10851763085363	3.95828424751383	2.98569690254649	1.27319367761372
AT1G20000	2.11538784467061	5.31748384959694	2.22705945232667	0
AT1G20010	-1.4576819793487	1.65098640402429	4.76963410893893	5.93901956366199
AT1G20015	1.35628540638387	5.77522098558925	3.88664625079952	-0.646437927193321
AT1G05517	0.598537755800878	6.2377208936179	5.2227468208279	1.71202959688232
AT1G20020	-1.47285755613421	-1.26144044201969	3.69866011270645	6.46847169541819
AT1G20030	-0.0694982722286547	-2.73748656805013	-3.67190063938839	-0.616901660744693
AT1G20050	0.00320911360279398	1.15647097922111	3.07050458696631	2.76260628227919
AT1G20060	-0.554136865532586	2.00153352848417	0.410734332726545	3.05202091913649
AT1G20065	-1.41928269626178	2.42001728934745	4.58356949363828	1.47300055904384
AT1G20080	-1.2676393985087	-3.50838081455862	-3.20262284886289	0.783975622926662
AT1G20090	4.00504393749983	1.46376032284998	2.06406114705293	2.72685384403569
AT1G20100	1.96270501237814	0.91748980853981	-0.305617739795888	-2.33729357807934
AT1G20110	-0.404299108368145	-1.42462186098325	-1.34073211807764	0.0853501231250583
AT1G20120	0.809662249009345	-1.53723718357604	-3.19485811138013	-5.07621577713891
AT1G20132	1.19146139154558	-0.41659607264497	-0.65912020995238	-7.65876965188136
AT1G20140	1.630752899847	1.94909867577727	-0.080228697600592	-2.45944861173592
AT1G20160	-1.7276391134527	-0.867069757479339	-0.438177019209888	5.34996399164499
AT1G20180	-1.46401041542131	-1.96179559013992	-6.38148276581825	-6.90109701294413
AT1G20190	-1.69648373722967	4.27443895101393	-0.172044593041638	4.90655840295067
AT1G20200	0.680414488473161	1.75437004993129	0.749377801647415	-0.751061474680874
AT1G20220	-0.422346015312381	1.11509102854586	1.06913620677767	1.45385522481597
AT1G20225	-0.461165155062692	-0.781605952375713	-1.12346416684583	-0.631919069295956
AT1G20230	1.31745411727746	1.54402450723876	1.10386426531749	0.16674570782298
AT1G20240	-1.82505296620669	-5.64757332684549	-6.29951269157783	-11.0563653627868
AT1G20260	-0.521566469992266	0.650205702844173	1.06572724073234	3.80296448476165
AT1G20270	0.877912985351085	1.10510330687724	1.26235851704308	-0.139662738082575
AT1G20300	0.34399693343711	1.65261640856538	0.38656029414166	-0.203593673076028
AT1G20310	1.03936651833761	1.21379901820491	0.497024951367338	-0.923050490838484
AT1G20330	-0.420114546241781	-0.368171074938403	-0.135570513850253	1.90773498397038
AT1G20340	-1.7062556591322	-0.343674887299722	4.12197205932959	5.75123270040085
AT1G20350	-3.83701911030163	-4.00898385770916	-4.7945842741844	-1.25579615455519
AT1G20370	0.116521080378228	0.970593259892	-0.320281534519162	-0.183154914416789
AT1G20380	0.468237237515514	1.20145102750478	-0.105872292310841	0.118669842475382
AT1G20390	-2.23355458744617	-2.63279524767822	-0.308379455322086	0.153622835484574
AT1G20400	-3.98776399124805	-1.4002295537081	1.10267480524015	1.83707470576465
AT1G20410	0.693116194151784	2.75366191812187	2.50169160307173	2.08970827222488
AT1G20420	0	4.27657299693176	5.37372648617101	0.703474854623702
AT1G20430	0.596061854335929	2.27088856076019	2.99103755589686	0.56048851795656
AT1G20440	-2.899787132906	-2.74783704057129	2.29566766800568	4.23332011668616
AT1G20450	-0.985380785249949	-1.67297619005475	0.541261286324907	4.38209295279726
AT1G20460	0.507651543156711	0.0716511834489477	-0.0185533840304387	-1.43765164882728
AT1G20480	-0.545431028475417	0.730040107339594	1.83150845736482	3.63921521231235
AT1G20490	-1.57803845791001	-4.52564298459131	-3.47562569067662	-0.47869138449373
AT1G20510	-0.715605061687873	-0.705958035189917	0.828675020852392	3.52538416603828
AT1G20515	-0.51687236837489	0.231826830112679	1.78910176721138	0.282856015960459
AT1G20530	1.05185239089464	4.22303311961883	4.43174374978174	3.01388350672783
AT1G20540	-0.24396447549075	0.588984203681405	1.82877511958455	0.686121997038372
AT1G20550	0.77721629916177	-1.05632702042357	-1.30047610546796	-2.31986703753647
AT1G20560	0.534623899641357	-0.60460932856316	-0.347213921999671	1.36390582393687
AT1G20570	0.589096358635316	1.32703138475446	2.16421774471043	2.22804668760347
AT1G20575	0.900603277676452	0.590699355573395	-0.020996745961985	-1.39202421867801
AT1G20580	0.194711534797249	1.23930187672627	-0.628413818941998	-1.44923940407519
AT1G20610	-0.392500011157378	-0.0792141805017831	-0.33787238783718	4.28355130627691
AT1G20620	-2.00575155542642	-3.80014110460643	-4.86505551845252	-1.32930567730988
AT1G20630	-1.27449746339022	-3.20295402710355	-3.26960031538544	-2.61133863348906
AT1G20640	-1.72614877846101	-3.90612607564701	-0.621858906878608	0.74973626386246
AT1G20650	-0.66431777118938	-0.618936095917753	-2.9002237686029	-3.38121870147881
AT1G20670	-0.760088434376501	-1.58703169446667	-1.18686352700307	-0.3318120923686
AT1G20693	-0.019108243035269	0.888744225997893	-2.48492706057566	-2.68846310778934
AT1G20696	0.826458765462299	1.2143935076166	-1.05475377561291	-1.35426271817338
AT1G20700	-2.08722975254407	-2.32040823756369	-0.89255970460743	1.60350770175559
AT1G20720	-0.578457168101653	1.80913706775486	4.44263183508628	5.5180614009871
AT1G20730	-4.26772920490428	-2.54133567331363	-7.15648423464553	-4.10818044128515
AT1G20760	-1.6075904799037	-2.41119396558302	-1.01205615363094	0.485080346080026
AT1G20770	0.450291206895075	0.913658316768913	0.346426638554153	-0.649718048552946
AT1G20780	-0.324692461645202	-2.36379155819445	-2.64310171838027	-0.349642701364857
AT1G20790	0	0	0	5.35025048385444
AT1G20810	-0.129727567302523	1.441096842485	0.947975771442141	0.147093507690434
AT1G20816	0.423423761962501	1.45899966957457	0.593105841757527	-1.63187455652943
AT1G20823	-1.52274699739938	-3.11008139709101	-2.22170120185083	-0.823087139113329
AT1G20830	-1.31712540344758	-0.603830795293156	-1.01607537440673	-0.559000532783595
AT1G20840	-1.45972982231042	-1.66198769851895	1.26653475980532	3.18506205612736
AT1G20850	-1.8372162924627	-1.51698168171305	0.360051317285712	6.18403425174151
AT1G20860	3.97374656615193	1.30757894016742	-3.94600037689061	-5.66928459588961
AT1G20870	-3.08665448694767	-5.5656214626503	-4.31509176158916	-3.35637818422943
AT1G20880	-1.38024681572655	-1.92094487911993	-1.83031925501311	-2.82882839785441
AT1G20890	-0.472878568143416	-1.39109482998033	-0.0520275686312466	-1.48008779939761
AT1G20900	0.269095800512814	1.68730684395014	1.67370343019455	1.33351460255217
AT1G20910	0.00707039398937524	0.509945448735258	-0.500707900181641	-1.0863604449479
AT1G20920	0.370227627840087	0.0606997680164565	-0.666767772864596	-0.720261910948824
AT1G20925	1.19062794909151	-1.22461254799526	-1.60935746572838	-2.18174664619266
AT1G20930	0.546516933188527	0.435130441168865	2.21145827918711	4.83617278429407
AT1G20950	-0.633976570159929	1.07759133180284	1.99448870937534	2.96110051017593
AT1G20960	-1.31818558531268	-2.37844606580009	-2.10457819147581	-1.54196199657722
AT1G20970	-0.861866469562668	-3.84948399598912	-3.66260819251828	-1.08476875862106
SPL14	-1.02342578699576	-2.11333126875815	-2.10195116543016	-0.634017442567521
AT1G20990	0.654988017351779	-1.62291302007793	-3.94720337655007	-3.12262048158406
AT1G05613	-0.233086143835961	-1.2168773455145	-2.25392309701885	-8.15814030671758
AT1G21000	-0.918213807608021	-2.63621429751252	-4.1589393675416	-6.81173453757345
AT1G21010	0.554766135375546	0.646534006804132	-0.417984683952504	1.0576938852682
AT1G21050	2.02536732266334	5.03525037847022	4.18744599463166	2.31708174883945
AT1G21060	1.06841338477654	2.17792030301297	1.46580336491784	1.81419934127011
AT1G21065	-0.469232538607879	-0.718607305330729	-1.90453517744389	-3.10713847799318
AT1G21070	-0.950366861260426	-1.28179780561808	2.6602785253368	4.28182600780888
AT1G21080	-1.18854510327753	-2.90397641914706	-3.1918174574871	-1.74493962365379
AT1G21090	-0.703665184689042	1.37785189178419	4.90051364440776	3.92673251900268
AT1G21100	-1.35178314016989	-2.43261418015468	-0.128786308271985	1.56512274132845
AT1G21110	-1.77787980292749	-0.281997728079826	0.00902464829665684	6.51641736301954
AT1G21120	-1.43345272036017	0.216912791414121	-0.32864259974535	5.4166960932098
AT1G21130	-2.37374500632615	-2.23188736328505	-2.59760507950576	3.84458062833508
AT1G21140	-1.80615268166895	-2.45223363830745	3.67612765113388	0.23868925598633
AT1G21150	-1.38848507258958	-0.509371077144285	2.25381416277994	2.06443549095001
AT1G21160	-0.0544327537002342	0.204122177806807	-1.81529864765845	-2.06030822033178
[truncated: 21,617 more rows]
