# Supplementary material for: Extensive transcriptomic and epigenomic remodelling occurs during Arabidopsis thaliana germination
Source: Genome Biol. 2017 Sep 15;18:172. doi: 10.1186/s13059-017-1302-3 (PMC5599894; doi:10.1186/s13059-017-1302-3)
Supplement: Supplementary file 1 — SD1: List of genes that are differentially expressed during the germination time course. SD2: Lists of genes that are misexpressed in each of the mutants at 24 h SL. SD3: TF binding data, gene expression data, parameters and output model used in DREM modelling. (ZIP 2580 kb) [file 13059_2017_1302_MOESM1_ESM.zip › SD3_file2_TFbinding.txt]

TF	Gene	Input
AT5G60130	AT3G41761	1
AT5G60130	AT2G37840	1
AT5G60130	AT5G55340	1
AT5G60130	AT2G00340	1
AT5G60130	AT5G36300	1
AT5G60130	AT5G49930	1
AT5G60130	AT5G11670	1
AT5G60130	AT4G00660	1
AT5G60130	AT5G28190	1
AT5G60130	AT2G05420	1
AT5G60130	AT2G42885	1
AT5G60130	AT3G05025	1
AT5G60130	AT3G08370	1
AT5G60130	AT3G14470	1
AT5G60130	AT4G20230	1
AT5G60130	AT5G41510	1
AT5G60130	AT4G05995	1
AT5G60130	AT1G05473	1
AT5G60130	DEAR5	1
AT5G60130	AT1G07267	1
AT5G60130	AT1G65810	1
AT5G60130	AT1G65680	1
AT5G60130	AT4G24974	1
AT5G60130	AT5G05180	1
AT5G60130	AT5G01965	1
AT5G60130	AT3G55950	1
AT5G60130	AT2G36000	1
AT5G60130	AT5G54350	1
AT5G60130	AT5G04853	1
AT5G60130	AT4G27550	1
AT5G60130	AT2G10556	1
AT5G60130	AT3G08135	1
AT5G60130	AT1G36180	1
AT5G60130	AT2G12405	1
AT5G60130	AT3G21175	1
AT5G60130	AT5G27093	1
AT5G60130	AT1G05417	1
AT5G60130	AT4G27940	1
AT5G60130	AT3G06425	1
AT5G60130	AT2G13570	1
AT5G60130	AT3G29633	1
AT5G60130	AT5G44560	1
AT5G60130	AT5G50805	1
AT5G60130	AT2G13150	1
AT5G60130	AT1G43665	1
AT5G60130	AT1G07230	1
AT5G60130	AT5G01260	1
AT5G60130	AT5G47250	1
AT5G60130	AT4G39195	1
AT5G60130	AT4G00900	1
AT5G60130	AT5G63580	1
AT5G60130	AT5G51080	1
AT5G60130	AT3G03115	1
AT5G60130	AT2G28140	1
AT5G60130	AT1G71230	1
AT5G60130	AT5G03795	1
AT5G60130	AT3G50020	1
AT5G60130	AT2G14580	1
AT5G60130	AT4G24644	1
AT5G60130	AT4G22940	1
AT5G60130	AT2G37360	1
AT5G60130	AT4G24780	1
AT5G60130	AT5G67470	1
AT5G60130	AT3G03395	1
AT5G60130	AT2G19700	1
AT5G60130	AT1G62690	1
AT5G60130	AT3G58620	1
AT5G60130	AT5G56070	1
AT5G60130	AT3G15470	1
AT5G60130	AT4G08770	1
AT5G60130	AT2G05855	1
AT5G60130	AT2G23370	1
AT5G60130	AT3G55460	1
AT5G60130	AT4G08035	1
AT5G60130	AT4G18310	1
AT5G60130	AT5G08335	1
AT5G60130	AT1G16760	1
AT5G60130	AT1G17640	1
AT5G60130	AT5G41660	1
AT5G60130	AT2G31730	1
AT5G60130	AT1G79300	1
AT5G60130	AT5G35600	1
AT5G60130	AT1G60470	1
AT5G60130	AT2G43510	1
AT5G60130	AT5G49390	1
AT5G60130	AT4G30820	1
AT5G60130	AT3G12900	1
AT5G60130	AT2G41616	1
AT5G60130	AT2G26030	1
AT5G60130	AT1G13760	1
AT5G60130	AT1G17000	1
AT5G60130	AT5G09320	1
AT5G60130	AT2G04885	1
AT5G60130	AT5G27690	1
AT5G60130	AT2G47240	1
AT5G60130	AT1G67635	1
AT5G60130	AT1G14453	1
AT5G60130	AT1G55460	1
AT5G60130	AT2G36800	1
AT5G60130	AT4G08845	1
AT5G60130	AT2G05925	1
AT5G60130	AT5G17790	1
AT5G60130	AT3G44555	1
AT5G60130	AT5G05550	1
AT5G60130	AT5G45277	1
AT5G60130	AT3G53350	1
AT5G60130	AT1G34640	1
AT5G60130	AT1G60620	1
AT5G60130	AT5G59180	1
AT5G60130	AT2G09120	1
AT5G60130	AT1G10290	1
AT5G60130	AT4G13990	1
AT5G60130	AT5G56990	1
AT5G60130	AT2G03885	1
AT5G60130	AT1G64310	1
AT5G60130	AT1G33720	1
AT5G60130	AT2G41490	1
AT5G60130	AT4G39250	1
AT5G60130	AT5G45110	1
AT5G60130	AT1G73965	1
AT5G60130	AT1G02280	1
AT5G60130	AT1G49260	1
AT5G60130	AT4G30410	1
AT5G60130	AT5G53620	1
AT5G60130	AT5G38378	1
AT5G60130	AT4G18320	1
AT5G60130	AT2G37805	1
AT5G60130	AT1G01183	1
AT5G60130	AT2G19190	1
AT5G60130	AT2G14765	1
AT5G60130	AT1G10900	1
AT5G60130	AT4G09530	1
AT5G60130	AT3G28180	1
AT5G60130	AT4G13040	1
AT5G60130	AT5G06630	1
AT5G60130	AT4G34710	1
AT5G60130	AT3G07345	1
AT5G60130	AT5G01465	1
AT5G60130	AT5G39350	1
AT5G60130	AT4G10345	1
AT5G60130	AT1G05173	1
AT5G60130	AT2G26560	1
AT5G60130	AT4G19520	1
AT5G60130	MYB49	1
AT5G60130	AT3G43990	1
AT5G60130	AT1G31175	1
AT5G60130	AT4G28370	1
AT5G60130	AT4G18690	1
AT5G60130	AT2G18530	1
AT5G60130	AT4G10090	1
AT5G60130	AT3G43645	1
AT5G60130	AT1G70840	1
AT5G60130	AT5G35960	1
AT5G60130	AT4G29654	1
AT5G60130	AT1G78922	1
AT5G60130	AT2G40910	1
AT5G60130	AT5G01690	1
AT5G60130	AT1G30410	1
AT5G60130	AT1G17410	1
AT5G60130	AT5G43403	1
AT5G60130	AT4G06599	1
AT5G60130	AT2G45170	1
AT5G60130	AT1G05805	1
AT5G60130	AT1G64561	1
AT5G60130	AT2G16575	1
AT5G60130	AT1G68360	1
AT5G60130	AT5G18690	1
AT5G60130	AT1G09235	1
AT5G60130	AT2G17950	1
AT5G60130	AT5G12270	1
AT5G60130	AT5G54200	1
AT5G60130	AT2G23780	1
AT5G60130	AT5G58960	1
AT5G60130	AT5G65070	1
AT5G60130	AT2G05642	1
AT5G60130	AT3G44735	1
AT5G60130	AT2G15760	1
AT5G60130	AT2G35200	1
AT5G60130	AT1G14860	1
AT5G60130	AT4G35840	1
AT5G60130	AT5G04875	1
AT5G60130	AT2G27315	1
AT5G60130	AT5G02030	1
AT5G60130	AT1G49890	1
AT5G60130	AT1G67640	1
AT5G60130	AT5G16560	1
AT5G60130	AT5G03535	1
AT5G60130	AT1G24350	1
AT5G60130	ERF8	1
AT5G60130	AT1G53430	1
AT5G60130	AT3G20840	1
AT5G60130	AT4G31860	1
AT5G60130	AT3G18600	1
AT5G60130	AT3G04500	1
AT5G60130	AT4G35560	1
AT5G60130	AT4G15440	1
AT5G60130	AT5G22280	1
AT5G60130	AT4G15160	1
AT5G60130	AT5G27680	1
AT5G60130	AT1G51940	1
AT5G60130	AT1G52560	1
AT5G60130	AT4G02955	1
AT5G60130	AT5G59860	1
AT5G60130	AT3G54280	1
AT5G60130	AT5G44820	1
AT5G60130	AT1G20310	1
AT5G60130	AT1G77110	1
AT5G60130	AT5G26090	1
AT5G60130	AT1G12665	1
AT5G60130	AT2G45820	1
AT5G60130	AT5G39850	1
AT5G60130	AT1G50080	1
AT5G60130	AT5G57210	1
AT5G60130	AT1G23037	1
AT5G60130	AT3G11050	1
AT5G60130	AT5G24340	1
AT5G60130	AT1G51190	1
AT5G60130	AT5G33370	1
AT5G60130	AT1G30282	1
AT5G60130	AT3G24770	1
AT5G60130	AT4G34560	1
AT5G60130	AT2G23950	1
AT5G60130	AT5G44582	1
AT5G60130	AT3G55510	1
AT5G60130	AT3G23110	1
AT5G60130	AT3G56130	1
AT5G60130	AT4G11655	1
AT5G60130	AT2G27770	1
AT5G60130	AT5G55010	1
AT5G60130	AT1G72500	1
AT5G60130	AT1G48180	1
AT5G60130	AT2G44600	1
AT5G60130	AT3G45650	1
AT5G60130	AT3G07905	1
AT5G60130	AT3G15450	1
AT5G60130	AT4G18960	1
AT5G60130	AT5G22870	1
AT5G60130	AT1G06997	1
AT5G60130	AT2G20605	1
AT5G60130	AT1G60040	1
AT5G60130	AT2G39960	1
AT5G60130	AT2G48075	1
AT5G60130	AT2G32740	1
AT5G60130	AT5G61270	1
AT5G60130	AT2G19830	1
AT5G60130	AT1G13370	1
AT5G60130	AT5G57790	1
AT5G60130	AT1G60890	1
AT5G60130	AT2G29995	1
AT5G60130	AT2G19400	1
AT5G60130	AT3G51950	1
AT5G60130	AT4G07335	1
AT5G60130	AT4G35260	1
AT5G60130	AT4G04345	1
AT5G60130	AT2G25905	1
AT5G60130	AT3G50880	1
AT5G60130	AT5G23100	1
AT5G60130	AT1G08567	1
AT5G60130	AT5G04865	1
AT5G60130	AT3G11860	1
AT5G60130	AT3G44540	1
AT5G60130	AT3G11760	1
AT5G60130	AT5G56075	1
AT5G60130	AT5G17710	1
AT5G60130	AT4G13890	1
AT5G60130	AT1G76930	1
AT5G60130	AT2G03120	1
AT5G60130	AT3G57460	1
AT5G60130	AT3G05140	1
AT5G60130	AT5G43430	1
AT5G60130	AT2G32900	1
AT5G60130	AT3G54950	1
AT5G60130	AT5G25930	1
AT5G60130	AT5G42600	1
AT5G60130	AT1G17880	1
AT5G60130	AT3G09485	1
AT5G60130	AT5G47310	1
AT5G60130	AT4G14750	1
AT5G60130	AT4G25240	1
AT5G60130	AT1G20696	1
AT5G60130	AT2G30070	1
AT5G60130	AT5G02125	1
AT5G60130	AT1G50040	1
AT5G60130	AT3G05985	1
AT5G60130	AT3G44820	1
AT5G60130	AT4G08730	1
AT5G60130	AT2G31820	1
AT5G60130	AT2G34950	1
AT5G60130	AT3G19450	1
AT5G60130	AT4G05590	1
AT5G60130	AT3G52150	1
AT5G60130	AT3G15670	1
AT5G60130	AT5G61220	1
AT5G60130	AT1G55610	1
AT5G60130	AT2G01970	1
AT5G60130	AT3G27860	1
AT5G60130	AT1G33615	1
AT5G60130	AT4G13250	1
AT5G60130	AT4G33420	1
AT5G60130	AT4G30980	1
AT5G60130	AT3G43574	1
AT5G60130	AT1G48912	1
AT5G60130	AT1G54700	1
AT5G60130	AT4G29910	1
AT5G60130	AT2G29130	1
AT5G60130	AT2G28630	1
AT5G60130	AT3G02780	1
AT5G60130	AT2G17120	1
AT5G60130	AT2G31400	1
AT5G60130	AT3G56070	1
AT5G60130	AT5G62260	1
AT5G60130	AT4G03215	1
AT5G60130	AT4G38850	1
AT5G60130	AT2G01800	1
AT5G60130	AT2G26760	1
AT5G60130	AT3G44704	1
AT5G60130	AT4G06925	1
AT5G60130	AT4G23885	1
AT5G60130	AT5G46795	1
AT5G60130	AT1G03840	1
AT5G60130	AT3G29050	1
AT5G60130	AT5G18980	1
AT5G60130	AT1G62880	1
AT5G60130	AT1G68960	1
AT5G60130	AT2G08320	1
AT5G60130	AT1G05003	1
AT5G60130	AT4G32040	1
AT5G60130	AT2G18700	1
AT5G60130	AT2G31215	1
AT5G60130	AT5G17090	1
AT5G60130	AT1G03390	1
AT5G60130	AT1G30440	1
AT5G60130	AT1G66380	1
AT5G60130	AT3G08350	1
AT5G60130	AT2G31620	1
AT5G60130	ERF2	1
AT5G60130	AT1G58200	1
AT5G60130	AT4G06634	1
AT5G60130	AT1G06663	1
AT5G60130	AT3G30350	1
AT5G60130	AT2G28370	1
AT5G60130	AT1G44414	1
AT5G60130	AT1G66210	1
AT5G60130	AT4G04765	1
AT5G60130	AT4G11340	1
AT5G60130	AT5G02580	1
AT5G60130	AT1G04177	1
AT5G60130	AT1G78240	1
AT5G60130	AT2G17320	1
AT5G60130	AT2G38840	1
AT5G60130	AT5G41950	1
AT5G60130	AT1G26870	1
AT5G60130	AT3G23090	1
AT5G60130	AT3G48187	1
AT5G60130	AT3G09400	1
AT5G60130	AT4G36710	1
AT5G60130	AT5G39535	1
AT5G60130	AT5G05765	1
AT5G60130	AT5G05610	1
AT5G60130	AT1G70550	1
AT5G60130	AT1G60990	1
AT5G60130	AT3G00975	1
AT5G60130	AT3G14230	1
AT5G60130	AT3G07790	1
AT5G60130	AT5G61880	1
AT5G60130	AT5G23970	1
AT5G60130	AT4G24690	1
AT5G60130	AT4G08685	1
AT5G60130	AT2G03160	1
AT5G60130	AT5G57390	1
AT5G60130	AT1G08520	1
AT5G60130	AT1G33070	1
AT5G60130	AT1G55775	1
AT5G60130	AT3G14710	1
AT5G60130	AT4G14713	1
AT5G60130	AT2G28550	1
AT5G60130	AT1G28010	1
AT5G60130	AT1G30830	1
AT5G60130	AT3G25180	1
AT5G60130	AT3G01050	1
AT5G60130	AT5G05360	1
AT5G60130	AT1G08370	1
AT5G60130	AT1G47970	1
AT5G60130	AT1G63070	1
AT5G60130	AT3G03540	1
AT5G60130	AT4G19690	1
AT5G60130	AT4G29950	1
AT5G60130	AT1G09825	1
AT5G60130	AT1G44740	1
AT5G60130	AT3G46970	1
AT5G60130	AT3G07865	1
AT5G60130	AT3G11402	1
AT5G60130	AT3G44730	1
AT5G60130	AT4G12420	1
AT5G60130	AT5G60610	1
AT5G60130	AT1G09740	1
AT5G60130	AT2G18640	1
AT5G60130	AT3G08285	1
AT5G60130	AT3G57280	1
AT5G60130	AT5G08955	1
AT5G60130	AT5G42340	1
AT5G60130	AT3G43400	1
AT5G60130	AT3G07005	1
AT5G60130	AT5G34829	1
AT5G60130	AT5G52890	1
AT5G60130	AT2G21650	1
AT5G60130	AT4G13345	1
AT5G60130	AT4G06370	1
AT5G60130	AT5G37160	1
AT5G60130	AT1G30850	1
AT5G60130	AT1G11735	1
AT5G60130	AT3G10810	1
AT5G60130	AT1G21890	1
AT5G60130	AT5G03135	1
AT5G60130	AT5G53960	1
AT5G60130	AT5G47830	1
AT5G60130	AT2G06115	1
AT5G60130	AT2G01960	1
AT5G60130	AT4G36080	1
AT5G60130	AT5G47400	1
AT5G60130	MYB13	1
AT5G60130	AT2G47520	1
AT5G60130	AT4G08250	1
AT5G60130	AT3G18710	1
AT5G60130	AT5G00780	1
AT5G60130	AT5G56290	1
AT5G60130	RAP26	1
AT5G60130	AT3G19184	1
AT5G60130	AT1G78720	1
AT5G60130	AT2G27290	1
AT5G60130	AT4G06845	1
AT5G60130	AT3G10986	1
AT5G60130	AT1G66173	1
AT5G60130	AT1G07747	1
AT5G60130	AT1G49310	1
AT5G60130	AT5G28237	1
AT5G60130	AT1G51690	1
AT5G60130	AT1G61690	1
AT5G60130	AT1G11080	1
AT5G60130	AT2G07840	1
AT5G60130	AT4G03420	1
AT5G60130	AT5G01470	1
AT5G60130	AT1G35400	1
AT5G60130	AT3G07270	1
AT5G60130	AT5G01385	1
AT5G60130	AT5G54480	1
AT5G60130	AT1G53180	1
AT5G60130	AT1G04830	1
AT5G60130	AT1G11260	1
AT5G60130	AT2G17080	1
AT5G60130	AT4G15242	1
AT5G60130	AT4G19600	1
AT5G60130	AT1G66440	1
AT5G60130	AT4G10800	1
AT5G60130	AT3G61560	1
AT5G60130	AT3G51120	1
AT5G60130	AT5G18050	1
AT5G60130	AT1G08795	1
AT5G60130	AT1G56450	1
AT5G60130	AT1G23730	1
AT5G60130	AT2G14170	1
AT5G60130	AT5G23360	1
AT5G60130	AT5G03460	1
AT5G60130	AT1G56612	1
AT5G60130	AT1G62180	1
AT5G60130	AT3G25660	1
AT5G60130	AT1G36960	1
AT5G60130	AT1G02560	1
AT5G60130	AT4G05950	1
AT5G60130	AT3G00350	1
AT5G60130	AT3G13750	1
AT5G60130	AT5G03745	1
AT5G60130	AT2G40230	1
AT5G60130	AT3G54740	1
AT5G60130	AT1G49250	1
AT5G60130	AT1G16310	1
AT5G60130	AT2G23170	1
AT5G60130	NLP7	1
AT5G60130	AT3G50700	1
AT5G60130	AT3G53100	1
AT5G60130	AT5G04755	1
AT5G60130	AT1G66460	1
AT5G60130	AT4G10160	1
AT5G60130	AT3G53980	1
AT5G60130	AT5G01415	1
AT5G60130	AT1G72310	1
AT5G60130	AT2G37060	1
AT5G60130	AT2G41420	1
AT5G60130	AT2G21900	1
AT5G60130	AT3G11060	1
AT5G60130	AT2G40350	1
AT5G60130	AT4G34470	1
AT5G60130	AT5G19640	1
AT5G60130	AT5G06705	1
AT5G60130	AT5G02350	1
AT5G60130	AT1G21640	1
AT5G60130	AT1G31885	1
AT5G60130	AT1G60995	1
AT5G60130	AT1G09993	1
AT5G60130	AT4G10040	1
AT5G60130	AT3G08525	1
AT5G60130	AT5G07470	1
AT5G60130	AT5G40600	1
AT5G60130	AT1G17615	1
AT5G60130	AT1G72070	1
AT5G60130	AT5G05350	1
AT5G60130	AT5G28080	1
AT5G60130	AT5G39900	1
AT5G60130	AT3G61826	1
AT5G60130	AT3G29180	1
AT5G60130	AT1G09465	1
AT5G60130	AT4G16165	1
AT5G60130	AT4G00440	1
AT5G60130	AT5G07410	1
AT5G60130	AT5G28750	1
AT5G60130	AT5G64660	1
AT5G60130	AT2G01340	1
AT5G60130	AT5G49720	1
AT5G60130	AT3G47295	1
AT5G60130	AT1G04527	1
AT5G60130	AT1G56418	1
AT5G60130	AT3G61350	1
AT5G60130	AT2G24762	1
AT5G60130	AT2G28890	1
AT5G60130	AT4G11820	1
AT5G60130	AT3G32420	1
AT5G60130	AT4G05485	1
AT5G60130	AT1G59810	1
AT5G60130	AT3G29260	1
AT5G60130	AT3G48860	1
AT5G60130	AT2G08500	1
AT5G60130	AT5G53420	1
AT5G60130	AT3G42310	1
AT5G60130	AT3G57787	1
AT5G60130	AT5G39471	1
AT5G60130	AT5G51480	1
AT5G60130	AT5G67120	1
AT5G60130	AT5G42235	1
AT5G60130	AT3G04470	1
AT5G60130	AT3G57530	1
AT5G60130	AT1G15750	1
AT5G60130	AT1G52590	1
AT5G60130	AT1G77590	1
AT5G60130	AT2G09840	1
AT5G60130	AT5G54370	1
AT5G60130	AT4G25950	1
AT5G60130	AT4G17800	1
AT5G60130	AT3G05345	1
AT5G60130	AT1G64690	1
AT5G60130	AT1G68840	1
AT5G60130	AT1G48420	1
AT5G60130	AT2G34670	1
AT5G60130	AT2G26320	1
AT5G60130	AT4G15970	1
AT5G60130	AT4G07105	1
AT5G60130	AT4G05048	1
AT5G60130	AT5G07800	1
AT5G60130	AT4G05670	1
AT5G60130	AT1G26515	1
AT5G60130	AT1G47780	1
AT5G60130	AT2G13810	1
AT5G60130	AT5G13980	1
AT5G60130	AT5G27490	1
AT5G60130	AT4G18195	1
AT5G60130	AT3G23210	1
AT5G60130	AT3G50870	1
AT5G60130	AT1G20550	1
AT5G60130	AT1G26610	1
AT5G60130	AT1G72570	1
AT5G60130	AT2G33800	1
AT5G60130	AT5G61710	1
AT5G60130	AT4G13310	1
AT5G60130	AT3G10525	1
AT5G60130	AT2G43050	1
AT5G60130	AT2G43560	1
AT5G60130	AT2G15710	1
AT5G60130	AT5G22740	1
AT5G60130	AT5G09525	1
AT5G60130	AT1G05307	1
AT5G60130	AT1G77870	1
AT5G60130	AT1G26240	1
AT5G60130	AT2G16400	1
AT5G60130	AT5G35730	1
AT5G60130	AT5G43760	1
AT5G60130	AT5G46410	1
AT5G60130	AT5G03680	1
AT5G60130	AT4G17060	1
AT5G60130	AT3G28300	1
AT5G60130	AT3G24630	1
AT5G60130	AT1G60060	1
AT5G60130	AT1G68820	1
AT5G60130	AT1G49360	1
AT5G60130	AT4G09012	1
AT5G60130	AT1G71830	1
AT5G60130	AT5G27280	1
AT5G60130	AT5G66985	1
AT5G60130	AT5G09630	1
AT5G60130	AT5G05685	1
AT5G60130	AT4G25515	1
AT5G60130	AT3G11330	1
AT5G60130	AT3G07615	1
AT5G60130	AT3G24690	1
AT5G60130	AT3G17740	1
AT5G60130	ANAC005	1
AT5G60130	AT2G02060	1
AT5G60130	AT5G57570	1
AT5G60130	AT5G00985	1
AT5G60130	AT5G60410	1
AT5G60130	AT4G08290	1
AT5G60130	AT4G11485	1
AT5G60130	AT3G06065	1
AT5G60130	AT3G57100	1
AT5G60130	AT1G11020	1
AT5G60130	AT1G08887	1
AT5G60130	AT1G62300	1
AT5G60130	AT1G59750	1
AT5G60130	AT2G27070	1
AT5G60130	AT5G38840	1
AT5G60130	AT5G49680	1
AT5G60130	AT5G61420	1
AT5G60130	AT4G02190	1
AT5G60130	AT1G17290	1
AT5G60130	AT2G01990	1
AT5G60130	AT5G17570	1
AT5G60130	AT5G62620	1
AT5G60130	AT2G08190	1
AT5G60130	AT2G04635	1
AT5G60130	AT3G28674	1
AT5G60130	AT3G61960	1
AT5G60130	AT1G60400	1
AT5G60130	AT5G62030	1
AT5G60130	AT5G06510	1
AT5G60130	AT5G38010	1
AT5G60130	AT5G52965	1
AT5G60130	AT4G15390	1
AT5G60130	AT4G39010	1
AT5G60130	AT4G19045	1
AT5G60130	AT3G30770	1
AT5G60130	AT1G53163	1
AT5G60130	AT5G17920	1
AT5G60130	AT5G41900	1
AT5G60130	AT5G65685	1
AT5G60130	AT5G04550	1
AT5G60130	AT3G04010	1
AT5G60130	AT3G26115	1
AT5G60130	MYB93	1
AT5G60130	AT4G05215	1
AT5G60130	AT5G49360	1
AT5G60130	AT3G61810	1
AT5G60130	AT3G44550	1
AT5G60130	AT4G32800	1
AT5G60130	AT1G18400	1
AT5G60130	AT2G20597	1
AT5G60130	AT2G39885	1
AT5G60130	AT2G03350	1
AT5G60130	AT5G45480	1
AT5G60130	AT4G20320	1
AT5G60130	AT4G25030	1
AT5G60130	AT3G07680	1
AT5G60130	AT3G45330	1
AT5G60130	AT1G26450	1
AT5G60130	AT1G62935	1
AT5G60130	AT1G57700	1
AT5G60130	AT4G20050	1
AT5G60130	AT4G07095	1
AT5G60130	AT3G60415	1
AT5G60130	AT3G10870	1
AT5G60130	AT1G11580	1
AT5G60130	AT1G43145	1
AT5G60130	AT1G32740	1
AT5G60130	AT1G79640	1
AT5G60130	AT1G24470	1
AT5G60130	AT2G35930	1
AT5G60130	AT2G46810	1
AT5G60130	AT5G28500	1
AT5G60130	AT4G23870	1
AT5G60130	AT3G56180	1
AT5G60130	AT1G09530	1
AT5G60130	AT2G30660	1
AT5G60130	AT2G09835	1
AT5G60130	AT5G17280	1
AT5G60130	AT5G05105	1
AT5G60130	AT4G20040	1
AT5G60130	AT3G22830	1
AT5G60130	AT3G54560	1
AT5G60130	AT2G21420	1
AT5G60130	AT5G38650	1
AT5G60130	AT4G24400	1
AT5G60130	AT3G03440	1
AT5G60130	AT1G62422	1
AT5G60130	AT5G58860	1
AT5G60130	AT4G04370	1
AT5G60130	AT3G44340	1
AT5G60130	AT1G24764	1
AT5G60130	AT1G54630	1
AT5G60130	AT1G37140	1
AT5G60130	AT1G16380	1
AT5G60130	AT2G01780	1
AT5G60130	AT2G38905	1
AT5G60130	AT5G04360	1
AT5G60130	AT4G16240	1
AT5G60130	AT4G08615	1
AT5G60130	AT4G33440	1
AT5G60130	AT1G12370	1
AT5G60130	AT1G05443	1
AT5G60130	AT2G33233	1
AT5G60130	AT3G49380	1
AT5G60130	AT5G13760	1
AT5G60130	AT5G61580	1
AT5G60130	AT5G62780	1
AT5G60130	AT5G37960	1
AT5G60130	AT5G56452	1
AT5G60130	AT4G11000	1
AT5G60130	AT4G16770	1
AT5G60130	AT4G11050	1
AT5G60130	AT1G02850	1
AT5G60130	AT1G14870	1
AT5G60130	AT1G33960	1
AT5G60130	AT1G27710	1
AT5G60130	AT1G72010	1
AT5G60130	AT1G10540	1
AT5G60130	AT2G16700	1
AT5G60130	AT2G24170	1
AT5G60130	At5g05790	1
AT5G60130	AT4G13992	1
AT5G60130	AT4G30350	1
AT5G60130	AT1G05835	1
AT5G60130	AT2G26211	1
AT5G60130	AT5G44860	1
AT5G60130	AT4G18610	1
AT5G60130	AT3G51895	1
AT5G60130	AT3G14820	1
AT5G60130	AT1G30040	1
AT5G60130	AT1G33790	1
AT5G60130	AT1G64330	1
AT5G60130	AT1G59930	1
AT5G60130	AT1G76600	1
AT5G60130	AT2G20616	1
AT5G60130	AT5G63190	1
AT5G60130	AT2G41510	1
AT5G60130	AT4G00490	1
AT5G60130	AT1G31450	1
AT5G60130	AT2G04475	1
AT5G60130	AT2G06845	1
AT5G60130	MYB70	1
AT5G60130	AT2G24696	1
AT5G60130	AT5G09295	1
AT5G60130	AT4G27760	1
AT5G60130	AT4G06639	1
AT5G60130	AT3G05525	1
AT5G60130	AT3G07960	1
AT5G60130	AT1G73600	1
AT5G60130	AT2G07970	1
AT5G60130	AT5G09560	1
AT5G60130	AT3G02950	1
AT5G60130	AT1G13340	1
AT5G60130	AT1G03905	1
AT5G60130	AT1G55130	1
AT5G60130	AT2G46710	1
AT5G60130	AT2G36930	1
AT5G60130	AT5G38360	1
AT5G60130	AT3G61113	1
AT5G60130	AT3G62620	1
AT5G60130	AT1G53440	1
AT5G60130	AT1G16270	1
AT5G60130	AT1G43415	1
AT5G60130	AT1G22540	1
AT5G60130	AT2G03931	1
AT5G60130	AT5G02010	1
AT5G60130	AT5G11960	1
AT5G60130	AT5G02735	1
AT5G60130	AT1G06317	1
AT5G60130	AT5G52882	1
AT5G60130	AT5G00860	1
AT5G60130	AT4G16820	1
AT5G60130	AT4G07125	1
AT5G60130	AT4G31877	1
AT5G60130	AT1G76940	1
AT5G60130	AT1G58340	1
AT5G60130	AT2G37880	1
AT5G60130	AT3G57650	1
AT5G60130	AT3G16525	1
AT5G60130	AT3G25727	1
AT5G60130	AT2G42570	1
AT5G60130	AT5G65460	1
AT5G60130	AT4G11190	1
AT5G60130	AT4G38030	1
AT5G60130	AT4G39300	1
AT5G60130	AT2G41910	1
AT5G60130	AT2G19040	1
AT5G60130	AT2G30490	1
AT5G60130	AT1G10700	1
AT5G60130	AT1G48440	1
AT5G60130	AT1G06373	1
AT5G60130	AT5G08240	1
AT5G60130	AT5G52960	1
AT5G60130	AT4G04957	1
AT5G60130	AT4G05000	1
AT5G60130	AT4G26420	1
AT5G60130	AT4G00340	1
AT5G60130	AT4G37750	1
AT5G60130	AT1G14370	1
AT5G60130	AT3G47610	1
AT5G60130	AT3G47675	1
AT5G60130	AT3G22230	1
AT5G60130	AT5G28885	1
AT5G60130	AT5G11060	1
AT5G60130	AT2G02765	1
AT5G60130	AT2G25565	1
AT5G60130	AT1G20040	1
AT5G60130	AT3G10572	1
AT5G60130	AT5G60200	1
AT5G60130	AT2G33845	1
AT5G60130	AT1G35340	1
AT5G60130	AT1G11330	1
AT5G60130	AT1G26270	1
AT5G60130	AT3G14670	1
AT5G60130	AT5G01210	1
AT5G60130	AT5G35680	1
AT5G60130	AT5G46130	1
AT5G60130	AT5G57350	1
AT5G60130	AT4G14365	1
AT5G60130	COG1	1
AT5G60130	AT1G49420	1
AT5G60130	AT1G26940	1
AT5G60130	AT3G05155	1
AT5G60130	AT3G26490	1
AT5G60130	AT4G26288	1
AT5G60130	AT2G31230	1
AT5G60130	AT2G44690	1
AT5G60130	AT2G43430	1
AT5G60130	AT1G06148	1
AT5G60130	AT3G19150	1
AT5G60130	AT3G06445	1
AT5G60130	AT3G46790	1
AT5G60130	HSF6	1
AT5G60130	AT4G12190	1
AT5G60130	AT4G26255	1
AT5G60130	AT2G04675	1
AT5G60130	AT1G61350	1
AT5G60130	AT5G43830	1
AT5G60130	AT5G54400	1
AT5G60130	AT2G02440	1
AT5G60130	AT1G17630	1
AT5G60130	AT3G57730	1
AT5G60130	AT3G58190	1
AT5G60130	AT2G39840	1
AT5G60130	AT2G24020	1
AT5G60130	AT1G15430	1
AT5G60130	AT1G06493	1
AT5G60130	AT3G25870	1
AT5G60130	AT4G00880	1
AT5G60130	AT1G07297	1
AT5G60130	AT5G30341	1
AT5G60130	AT5G58380	1
AT5G60130	AT4G29735	1
AT5G60130	AT2G06904	1
AT5G60130	AT2G47880	1
AT5G60130	AT2G18670	1
AT5G60130	AT1G11690	1
AT5G60130	AT3G10950	1
AT5G60130	AT3G50808	1
AT5G60130	AT3G48640	1
AT5G60130	AT4G24040	1
AT5G60130	AT4G15165	1
AT5G60130	AT4G27410	1
AT5G60130	AT2G01670	1
AT5G60130	AT3G23410	1
AT5G60130	AT3G03495	1
AT5G60130	AT3G17120	1
AT5G60130	AT5G37910	1
AT5G60130	AT5G03040	1
AT5G60130	AT2G26640	1
AT5G60130	AT1G32190	1
AT5G60130	AT1G20300	1
AT5G60130	AT3G29785	1
AT5G60130	AT3G06675	1
AT5G60130	AT3G06020	1
AT5G60130	AT3G60480	1
AT5G60130	AT5G20180	1
AT5G60130	AT5G08350	1
AT5G60130	AT5G03995	1
AT5G60130	AT4G04795	1
AT5G60130	AT4G07090	1
AT5G60130	AT3G20620	1
AT5G60130	AT5G01115	1
AT5G60130	AT4G21040	1
AT5G60130	AT1G33730	1
AT5G60130	AT1G73670	1
AT5G60130	AT3G08550	1
AT5G60130	AT5G17640	1
AT5G60130	AT5G19880	1
AT5G60130	AT5G24540	1
AT5G60130	AT4G36230	1
AT5G60130	AT4G17720	1
AT5G60130	AT2G34020	1
AT5G60130	AT3G25655	1
AT5G60130	AT1G05880	1
AT5G60130	AT1G58215	1
AT5G60130	AT1G66140	1
AT5G60130	AT1G75180	1
AT5G60130	AT3G01260	1
AT5G60130	AT5G09800	1
AT5G60130	AT5G56160	1
AT5G60130	AT5G38290	1
AT5G60130	AT4G17695	1
AT5G60130	AT4G06910	1
AT5G60130	AT4G09955	1
AT5G60130	AT2G02580	1
AT5G60130	AT5G54660	1
AT5G60130	AT1G64235	1
AT5G60130	AT1G46264	1
AT5G60130	AT1G30100	1
AT5G60130	AT5G11990	1
AT5G60130	AT5G16350	1
AT5G60130	AT2G06020	1
AT5G60130	AT4G32330	1
AT5G60130	AT4G37540	1
AT5G60130	AT4G26530	1
AT5G60130	AT2G23960	1
AT5G60130	AT1G45180	1
AT5G60130	AT1G73410	1
AT5G60130	AT1G47620	1
AT5G60130	AT3G27970	1
AT5G60130	AT3G05485	1
AT5G60130	AT5G66950	1
AT5G60130	AT5G60215	1
AT5G60130	AT2G45620	1
AT5G60130	AT2G06635	1
AT5G60130	AT5G10240	1
AT5G60130	AT5G28910	1
AT5G60130	AT3G16150	1
AT5G60130	AT3G53050	1
AT5G60130	AT3G55605	1
AT5G60130	AT3G58120	1
AT5G60130	AT3G45285	1
AT5G60130	AT4G16040	1
AT5G60130	AT2G15340	1
AT5G60130	AT2G34300	1
AT5G60130	AT1G31440	1
AT5G60130	AT1G72820	1
AT5G60130	AT1G76170	1
AT5G60130	AT1G03103	1
AT5G60130	AT1G61310	1
AT5G60130	AT1G65840	1
AT5G60130	AT5G37870	1
AT5G60130	AT3G17850	1
AT5G60130	AT4G07120	1
AT5G60130	AT4G01595	1
AT5G60130	AT4G19200	1
AT5G60130	AT4G03830	1
AT5G60130	AT2G30105	1
AT5G60130	AT5G26250	1
AT5G60130	AT5G62130	1
AT5G60130	AT5G12990	1
AT5G60130	AT3G23380	1
AT5G60130	AT3G48120	1
AT5G60130	AT3G24000	1
AT5G60130	AT4G22300	1
AT5G60130	AT4G35190	1
AT5G60130	AT2G08050	1
AT5G60130	AT2G05945	1
AT5G60130	AT1G21520	1
AT5G60130	AT3G04610	1
AT5G60130	AT3G13880	1
AT5G60130	AT3G15548	1
AT5G60130	AT4G12110	1
AT5G60130	AT4G20830	1
AT5G60130	AT4G28130	1
AT5G60130	AT4G39030	1
AT5G60130	AT2G27720	1
AT5G60130	AT1G08777	1
AT5G60130	AT5G58250	1
AT5G60130	AT5G46040	1
AT5G60130	AT3G03700	1
AT5G60130	AT4G18590	1
AT5G60130	AT2G08675	1
AT5G60130	AT2G09430	1
AT5G60130	AT2G41905	1
AT5G60130	AT1G77700	1
AT5G60130	AT5G15815	1
AT5G60130	AT3G24460	1
AT5G60130	AT3G21510	1
AT5G60130	AT5G01200	1
AT5G60130	AT4G35920	1
AT5G60130	AT2G05350	1
AT5G60130	AT2G42600	1
AT5G60130	AT1G57550	1
AT5G60130	AT1G22160	1
AT5G60130	AT1G06733	1
AT5G60130	MYB58	1
AT5G60130	AT5G66530	1
AT5G60130	AT5G50950	1
AT5G60130	AT3G29270	1
AT5G60130	AT3G62270	1
AT5G60130	AT4G32830	1
AT5G60130	AT2G18300	1
AT5G60130	AT1G07523	1
AT5G60130	AT1G62680	1
AT5G60130	AT3G06580	1
AT5G60130	AT3G49440	1
AT5G60130	AT2G03640	1
AT5G60130	AT2G02170	1
AT5G60130	AT1G74710	1
AT5G60130	AT5G03705	1
AT5G60130	AT4G04235	1
AT5G60130	AT4G13550	1
AT5G60130	AT4G27870	1
AT5G60130	AT4G05945	1
AT5G60130	AT4G37220	1
AT5G60130	AT1G63960	1
AT5G60130	AT1G26570	1
AT5G60130	AT1G57570	1
AT5G60130	AT5G27860	1
AT5G60130	AT5G62573	1
AT5G60130	AT5G66560	1
AT5G60130	AT5G28640	1
AT5G60130	AT3G45210	1
AT5G60130	AT3G04845	1
AT5G60130	AT3G09425	1
AT5G60130	AT3G44830	1
AT5G60130	AT3G18410	1
AT5G60130	AT5G15130	1
AT5G60130	AT4G24530	1
AT5G60130	AT4G00360	1
AT5G60130	AT1G62530	1
AT5G60130	AT1G02720	1
AT5G60130	AT5G00870	1
AT5G60130	AT5G57020	1
AT5G60130	AT3G54080	1
AT5G60130	AT3G03730	1
AT5G60130	AT2G26430	1
AT5G60130	AT4G10507	1
AT5G60130	AT1G06400	1
AT5G60130	AT1G70210	1
AT5G60130	AT1G80920	1
AT5G60130	AT5G63260	1
AT5G60130	AT5G45030	1
AT5G60130	AT3G15590	1
AT5G60130	AT2G00450	1
AT5G60130	AT4G15100	1
AT5G60130	AT4G32130	1
AT5G60130	AT4G39700	1
AT5G60130	AT4G17770	1
AT5G60130	AT1G17510	1
AT5G60130	AT5G51470	1
AT5G60130	AT3G49470	1
AT5G60130	AT2G08380	1
AT5G60130	AT2G04215	1
AT5G60130	AT4G18860	1
AT5G60130	AT1G27921	1
AT5G60130	AT1G33750	1
AT5G60130	AT1G63340	1
AT5G60130	AT1G63535	1
AT5G60130	AT1G78060	1
AT5G60130	AT1G04003	1
AT5G60130	AT1G47710	1
AT5G60130	AT5G29210	1
AT5G60130	AT5G42680	1
AT5G60130	AT5G52900	1
AT5G60130	AT5G56600	1
AT5G60130	AT5G60690	1
AT5G60130	AT5G18280	1
AT5G60130	AT5G17480	1
AT5G60130	AT4G00940	1
AT5G60130	AT3G25120	1
AT5G60130	AT2G19450	1
AT5G60130	AT4G18630	1
AT5G60130	AT1G58590	1
AT5G60130	AT1G20140	1
AT5G60130	AT1G06150	1
AT5G60130	AT5G08560	1
AT5G60130	AT5G16620	1
AT5G60130	AT5G28510	1
AT5G60130	AT5G11640	1
AT5G60130	AT3G13820	1
AT5G60130	AT3G18535	1
AT5G60130	AT2G45840	1
AT5G60130	AT4G21640	1
AT5G60130	AT4G19160	1
AT5G60130	AT1G05010	1
AT5G60130	AT1G12710	1
AT5G60130	AT1G14030	1
AT5G60130	AT1G66150	1
AT5G60130	AT1G01590	1
AT5G60130	AT5G18650	1
AT5G60130	AT5G05605	1
AT5G60130	AT3G31550	1
AT5G60130	AT3G08475	1
AT5G60130	AT3G30380	1
AT5G60130	AT2G33310	1
AT5G60130	AT4G02850	1
AT5G60130	AT1G09597	1
AT5G60130	AT3G06655	1
AT5G60130	AT3G43880	1
AT5G60130	AT3G15680	1
AT5G60130	AT1G14600	1
AT5G60130	AT2G16720	1
AT5G60130	AT4G10220	1
AT5G60130	AT1G27420	1
AT5G60130	AT1G30360	1
AT5G60130	AT1G67690	1
AT5G60130	AT1G09812	1
AT5G60130	AT1G69252	1
AT5G60130	AT5G58540	1
AT5G60130	AT5G57620	1
AT5G60130	AT3G23640	1
AT5G60130	AT3G31910	1
AT5G60130	AT3G00800	1
AT5G60130	AT3G55650	1
AT5G60130	AT3G10420	1
AT5G60130	AT4G12360	1
AT5G60130	AT2G09260	1
AT5G60130	AT2G37210	1
AT5G60130	AT2G22807	1
AT5G60130	AT2G22770	1
AT5G60130	AT5G04170	1
AT5G60130	AT5G27893	1
AT5G60130	AT5G28610	1
AT5G60130	AT5G06795	1
AT5G60130	AT3G29400	1
AT5G60130	AT3G54130	1
AT5G60130	AT2G40600	1
AT5G60130	AT2G20750	1
AT5G60130	AT4G07185	1
AT5G60130	AT1G61150	1
AT5G60130	AT1G79160	1
AT5G60130	AT1G76340	1
AT5G60130	AT5G16270	1
AT5G60130	AT5G24100	1
AT5G60130	AT5G64640	1
AT5G60130	AT5G54570	1
AT5G60130	AT3G29152	1
AT5G60130	AT3G05741	1
AT5G60130	AT3G17655	1
AT5G60130	AT3G13990	1
AT5G60130	AT3G13460	1
AT5G60130	AT2G37810	1
AT5G60130	AT1G11510	1
AT5G60130	AT1G04923	1
AT5G60130	AT1G24575	1
AT5G60130	AT1G69860	1
AT5G60130	AT1G68750	1
AT5G60130	AT4G09395	1
AT5G60130	AT4G25520	1
AT5G60130	AT4G32160	1
AT5G60130	AT5G27945	1
AT5G60130	AT5G62750	1
AT5G60130	AT5G53610	1
AT5G60130	AT5G26200	1
AT5G60130	AT5G36280	1
AT5G60130	AT3G10930	1
AT5G60130	AT3G09325	1
AT5G60130	AT2G05875	1
AT5G60130	AT2G13290	1
AT5G60130	AT2G26380	1
AT5G60130	AT2G47930	1
AT5G60130	AT2G24285	1
AT5G60130	AT2G30590	1
AT5G60130	AT1G49330	1
AT5G60130	AT1G68160	1
AT5G60130	AT4G03635	1
AT5G60130	AT4G14900	1
AT5G60130	AT4G26190	1
AT5G60130	AT4G20740	1
AT5G60130	AT4G12410	1
AT5G60130	AT4G17810	1
AT5G60130	AT5G07375	1
AT5G60130	AT5G59040	1
AT5G60130	AT5G53200	1
AT5G60130	AT5G57110	1
AT5G60130	AT5G04215	1
AT5G60130	AT1G06520	1
AT5G60130	AT3G12680	1
AT5G60130	AT3G54470	1
AT5G60130	AT2G10557	1
AT5G60130	AT2G28670	1
AT5G60130	AT2G44925	1
AT5G60130	AT2G18760	1
AT5G60130	AT1G08563	1
AT5G60130	AT1G26520	1
AT5G60130	AT4G25290	1
AT5G60130	AT4G23670	1
AT5G60130	AT5G26594	1
AT5G60130	AT3G30260	1
AT5G60130	AT3G04930	1
AT5G60130	AT3G08040	1
AT5G60130	AT2G04285	1
AT5G60130	AT2G12646	1
AT5G60130	AT4G10380	1
AT5G60130	AT4G03490	1
AT5G60130	AT4G12090	1
AT5G60130	AT1G49570	1
AT5G60130	AT5G45580	1
AT5G60130	AT5G65700	1
AT5G60130	AT5G17770	1
AT5G60130	AT5G20910	1
AT5G60130	AT5G06180	1
AT5G60130	AT3G26900	1
AT5G60130	AT3G50710	1
AT5G60130	AT2G31990	1
AT5G60130	AT2G45135	1
AT5G60130	AT2G30750	1
AT5G60130	AT1G14290	1
AT5G60130	AT1G05093	1
AT5G60130	AT1G68740	1
AT5G60130	AT1G74110	1
AT5G60130	AT4G09030	1
AT5G60130	AT4G16830	1
AT5G60130	AT5G25310	1
AT5G60130	AT5G40560	1
AT5G60130	AT5G02720	1
AT5G60130	AT3G07690	1
AT5G60130	AT3G10850	1
AT5G60130	AT3G18510	1
AT5G60130	AT3G16380	1
AT5G60130	AT3G02195	1
AT5G60130	AT3G28850	1
AT5G60130	AT2G41160	1
AT5G60130	AT2G02780	1
AT5G60130	AT1G06117	1
AT5G60130	AT1G43000	1
AT5G60130	AT1G75710	1
AT5G60130	AT1G09585	1
AT5G60130	AT1G26150	1
AT5G60130	AT4G10000	1
AT5G60130	AT4G25780	1
AT5G60130	AT4G32010	1
AT5G60130	AT5G18005	1
AT5G60130	AT5G17500	1
AT5G60130	AT5G21120	1
AT5G60130	AT3G42075	1
AT5G60130	AT3G63450	1
AT5G60130	AT2G10950	1
AT5G60130	AT2G47060	1
AT5G60130	AT2G28070	1
AT5G60130	AT1G49750	1
AT5G60130	AT1G51000	1
AT5G60130	AT5G13825	1
AT5G60130	AT5G17440	1
AT5G60130	AT5G04745	1
AT5G60130	AT5G01300	1
AT5G60130	AT2G19810	1
AT5G60130	AT2G16015	1
AT5G60130	AT1G11030	1
AT5G60130	AT1G61255	1
AT5G60130	AT1G33830	1
AT5G60130	AT4G00163	1
AT5G60130	At5g29000	1
AT5G60130	AT5G07025	1
AT5G60130	AT5G55855	1
AT5G60130	AT5G56870	1
AT5G60130	AT3G32980	1
AT5G60130	AT2G26865	1
AT5G60130	AT2G07005	1
AT5G60130	AT1G34170	1
AT5G60130	AT1G63440	1
AT5G60130	AT1G63990	1
AT5G60130	AT1G74140	1
AT5G60130	AT1G38131	1
AT5G60130	AT1G68825	1
AT5G60130	AT1G13700	1
AT5G60130	AT1G28440	1
AT5G60130	AT4G17718	1
AT5G60130	AT4G22860	1
AT5G60130	AT4G09495	1
AT5G60130	AT4G29640	1
AT5G60130	AT5G43401	1
AT5G60130	AT3G16240	1
AT5G60130	AT3G30805	1
AT5G60130	AT3G52561	1
AT5G60130	AT2G16019	1
AT5G60130	AT2G45060	1
AT5G60130	AT2G26870	1
AT5G60130	AT2G31890	1
AT5G60130	AT2G06185	1
AT5G60130	AT2G03280	1
AT5G60130	AT1G11040	1
AT5G60130	AT1G31130	1
AT5G60130	AT4G13290	1
AT5G60130	AT4G29610	1
AT5G60130	AT5G00515	1
AT5G60130	AT5G39280	1
AT5G60130	AT4G29283	1
AT5G60130	AT3G10985	1
AT5G60130	AT3G28490	1
AT5G60130	AT3G62940	1
AT5G60130	AT2G06795	1
AT5G60130	AT2G38430	1
AT5G60130	AT2G24195	1
AT5G60130	AT2G16380	1
AT5G60130	AT2G41550	1
AT5G60130	AT1G07773	1
AT5G60130	AT1G68370	1
AT5G60130	AT1G77380	1
AT5G60130	AT1G02610	1
AT5G60130	AT5G28823	1
AT5G60130	AT5G50915	1
AT5G60130	AT5G51940	1
AT5G60130	AT5G14345	1
AT5G60130	AT2G36260	1
AT5G60130	AT3G07825	1
AT5G60130	AT3G47870	1
AT5G60130	AT2G21230	1
AT5G60130	AT2G04875	1
AT5G60130	AT1G48790	1
AT5G60130	AT1G65430	1
AT5G60130	AT1G43640	1
AT5G60130	AT1G11112	1
AT5G60130	AT1G53620	1
AT5G60130	AT1G34060	1
AT5G60130	AT4G05315	1
AT5G60130	WRKY28	1
AT5G60130	AT4G18620	1
AT5G60130	AT5G09675	1
AT5G60130	AT5G22875	1
AT5G60130	AT5G58660	1
AT5G60130	AT3G16310	1
AT5G60130	AT3G10000	1
AT5G60130	AT2G14510	1
AT5G60130	AT2G25950	1
AT5G60130	AT2G29925	1
AT5G60130	AT2G15220	1
AT5G60130	AT1G12530	1
AT5G60130	AT1G70290	1
AT5G60130	AT1G10070	1
AT5G60130	AT1G24200	1
AT5G60130	AT4G19990	1
AT5G60130	AT4G03550	1
AT5G60130	AT5G42420	1
AT5G60130	AT5G54510	1
AT5G60130	AT5G54770	1
AT5G60130	AT5G25980	1
AT5G60130	AT5G18040	1
AT5G60130	AT5G16680	1
AT5G60130	AT3G09455	1
AT5G60130	AT3G50010	1
AT5G60130	AT3G13120	1
AT5G60130	AT2G43090	1
AT5G60130	AT2G02100	1
AT5G60130	AT1G57760	1
AT5G60130	AT1G08895	1
AT5G60130	AT1G03730	1
AT5G60130	AT1G28310	1
AT5G60130	AT1G50030	1
AT5G60130	AT1G31358	1
AT5G60130	AT1G13210	1
AT5G60130	AT5G47140	1
AT5G60130	AT5G49910	1
AT5G60130	AT5G52545	1
AT5G60130	AT5G39493	1
AT5G60130	AT3G26470	1
AT5G60130	AT3G52840	1
AT5G60130	AT3G05932	1
AT5G60130	AT3G05935	1
AT5G60130	AT3G59150	1
AT5G60130	AT2G04041	1
AT5G60130	AT2G36700	1
AT5G60130	AT2G38185	1
AT5G60130	AT1G13143	1
AT5G60130	AT5G59850	1
AT5G60130	AT5G61200	1
AT5G60130	AT4G18910	1
AT5G60130	AT4G08406	1
AT5G60130	AT4G10820	1
AT5G60130	AT3G49190	1
AT5G60130	AT3G13980	1
AT5G60130	AT3G14680	1
AT5G60130	AT2G05752	1
AT5G60130	AT1G62800	1
AT5G60130	AT1G75520	1
AT5G60130	AT1G78900	1
AT5G60130	AT1G42440	1
AT5G60130	AT1G69850	1
AT5G60130	AT1G76470	1
AT5G60130	AT4G04015	1
AT5G60130	AT4G11490	1
AT5G60130	AT4G05030	1
AT5G60130	AT5G34940	1
AT5G60130	AT3G44265	1
AT5G60130	AT3G19000	1
AT5G60130	AT2G16770	1
AT5G60130	AT2G29045	1
AT5G60130	AT2G44910	1
AT5G60130	AT2G28360	1
AT5G60130	AT2G18730	1
AT5G60130	AT1G77510	1
AT5G60130	AT1G29910	1
AT5G60130	AT1G26218	1
AT5G60130	AT5G50160	1
AT5G60130	AT5G53550	1
AT5G60130	AT5G06560	1
AT5G60130	AT4G22130	1
AT5G60130	AT4G05850	1
AT5G60130	AT3G20510	1
AT5G60130	AT3G43148	1
AT5G60130	AT3G04585	1
AT5G60130	AT3G07260	1
AT5G60130	AT3G02290	1
AT5G60130	AT3G11680	1
AT5G60130	AT2G08490	1
AT5G60130	AT2G04855	1
AT5G60130	AT2G47550	1
AT5G60130	AT1G10340	1
AT5G60130	AT1G13608	1
AT5G60130	AT1G25570	1
AT5G60130	AT1G09263	1
AT5G60130	AT5G38895	1
AT5G60130	AT5G06020	1
AT5G60130	AT5G11325	1
AT5G60130	AT4G14780	1
AT5G60130	AT4G36860	1
AT5G60130	AT4G09980	1
AT5G60130	AT3G05840	1
AT5G60130	AT3G06730	1
AT5G60130	AT3G23940	1
AT5G60130	AT3G28340	1
AT5G60130	AT2G02695	1
AT5G60130	AT2G19680	1
AT5G60130	AT2G03710	1
AT5G60130	AT1G16790	1
AT5G60130	AT1G33500	1
AT5G60130	AT1G58100	1
AT5G60130	AT3G14300	1
AT5G60130	AT3G29140	1
AT5G60130	AT3G43290	1
AT5G60130	AT3G49845	1
AT5G60130	AT3G56620	1
AT5G60130	AT2G28340	1
AT5G60130	AT1G18790	1
AT5G60130	AT1G62421	1
AT5G60130	AT5G19970	1
AT5G60130	AT5G42410	1
AT5G60130	AT5G64250	1
AT5G60130	AT4G05632	1
AT5G60130	AT4G07015	1
AT5G60130	AT4G27240	1
AT5G60130	AT4G09984	1
AT5G60130	AT2G23930	1
AT5G60130	At3g45610	1
AT5G60130	AT3G57670	1
AT5G60130	AT3G44805	1
AT5G60130	AT3G29570	1
AT5G60130	AT1G04953	1
AT5G60130	AT1G12550	1
AT5G60130	AT1G21310	1
AT5G60130	AT1G26770	1
AT5G60130	AT1G54130	1
AT5G60130	AT1G62305	1
AT5G60130	AT1G18130	1
AT5G60130	AT1G10300	1
AT5G60130	AT1G51790	1
AT5G60130	AT1G28700	1
AT5G60130	AT5G17510	1
AT5G60130	AT5G53280	1
AT5G60130	AT5G14950	1
AT5G60130	AT5G19060	1
AT5G60130	AT5G65520	1
AT5G60130	AT4G08245	1
AT5G60130	AT4G30440	1
AT5G60130	AT4G30880	1
AT5G60130	AT4G23030	1
AT5G60130	AT2G13720	1
AT5G60130	AT2G15370	1
AT5G60130	AT2G27505	1
AT5G60130	AT2G21130	1
AT5G60130	AT3G09340	1
AT5G60130	AT3G18160	1
AT5G60130	AT3G07100	1
AT5G60130	AT3G46190	1
AT5G60130	AT3G07700	1
AT5G60130	AT1G45230	1
AT5G60130	AT1G51860	1
AT5G60130	AT1G61480	1
AT5G60130	AT1G05200	1
AT5G60130	AT1G77710	1
AT5G60130	AT1G68410	1
AT5G60130	AT1G65590	1
AT5G60130	AT5G18840	1
AT5G60130	AT5G27990	1
AT5G60130	AT5G38020	1
AT5G60130	AT5G04785	1
AT5G60130	AT5G49470	1
AT5G60130	AT3G04675	1
AT5G60130	AT4G29470	1
AT5G60130	AT4G18050	1
AT5G60130	AT4G09855	1
AT5G60130	AT3G25820	1
AT5G60130	AT3G54820	1
AT5G60130	AT3G20580	1
AT5G60130	AT1G32650	1
AT5G60130	AT5G46871	1
AT5G60130	AT5G48385	1
AT5G60130	BIM1	1
AT5G60130	AT5G11130	1
AT5G60130	AT4G22730	1
AT5G60130	AT2G20990	1
AT5G60130	AT2G03440	1
AT5G60130	AT2G32770	1
AT5G60130	AT3G01700	1
AT5G60130	AT3G12080	1
AT5G60130	AT3G44630	1
AT5G60130	AT1G12244	1
AT5G60130	AT1G66190	1
AT5G60130	AT1G09317	1
AT5G60130	AT1G78780	1
AT5G60130	AT1G80380	1
AT5G60130	AT1G73540	1
AT5G60130	AT1G61890	1
AT5G60130	AT1G33370	1
AT5G60130	AT1G19960	1
AT5G60130	AT1G01660	1
AT5G60130	AT1G69828	1
AT5G60130	AT1G69700	1
AT5G60130	AT5G02925	1
AT5G60130	AT5G49280	1
AT5G60130	AT5G65060	1
AT5G60130	AT5G07630	1
AT5G60130	AT5G43603	1
AT5G60130	AT5G53190	1
AT5G60130	AT4G14358	1
AT5G60130	AT4G30540	1
AT5G60130	AT4G10767	1
AT5G60130	AT4G08435	1
AT5G60130	AT4G15715	1
AT5G60130	AT4G16451	1
AT5G60130	AT4G35720	1
AT5G60130	AT2G42930	1
AT5G60130	AT2G38325	1
AT5G60130	AT2G10020	1
AT5G60130	AT2G34650	1
AT5G60130	AT3G07273	1
AT5G60130	AT3G49790	1
AT5G60130	AT3G45820	1
AT5G60130	AT1G14071	1
AT5G60130	AT1G35670	1
AT5G60130	AT5G22340	1
AT5G60130	AT5G50850	1
AT5G60130	AT5G50910	1
AT5G60130	AT5G44730	1
AT5G60130	AT5G44580	1
AT5G60130	AT5G05860	1
AT5G60130	AT4G10540	1
AT5G60130	AT4G35050	1
AT5G60130	AT4G11430	1
AT5G60130	AT2G21560	1
AT5G60130	AT2G44798	1
AT5G60130	AT2G16900	1
AT5G60130	AT2G32710	1
AT5G60130	AT2G03010	1
AT5G60130	AT3G02360	1
AT5G60130	AT3G52210	1
AT5G60130	AT1G07750	1
AT5G60130	AT1G18250	1
AT5G60130	AT1G77620	1
AT5G60130	AT1G65340	1
AT5G60130	AT5G14680	1
AT5G60130	AT5G66380	1
AT5G60130	AT5G62120	1
AT5G60130	AT5G08255	1
AT5G60130	AT5G14690	1
AT5G60130	AT1G33250	1
AT5G60130	TCX2	1
AT5G60130	AT2G36380	1
AT5G60130	AT3G05160	1
AT5G60130	AT3G66654	1
AT5G60130	AT3G17170	1
AT5G60130	AT3G62570	1
AT5G60130	AT3G04000	1
AT5G60130	AT3G60650	1
AT5G60130	AT3G59845	1
AT5G60130	AT1G61400	1
AT5G60130	AT1G62670	1
AT5G60130	AT1G36730	1
AT5G60130	AT1G60590	1
AT5G60130	AT1G06957	1
AT5G60130	AT1G65740	1
AT5G60130	AT5G18630	1
AT5G60130	AT5G24610	1
AT5G60130	AT4G05270	1
AT5G60130	AT4G00530	1
AT5G60130	AT4G03320	1
AT5G60130	AT2G05760	1
AT5G60130	AT2G17770	1
AT5G60130	AT2G19210	1
AT5G60130	AT3G54410	1
AT5G60130	AT3G59710	1
AT5G60130	AT3G22050	1
AT5G60130	AT1G06217	1
AT5G60130	AT1G06710	1
AT5G60130	AT1G53230	1
AT5G60130	AT1G19090	1
AT5G60130	AT1G06643	1
AT5G60130	AT3G44940	1
AT5G60130	AT5G32470	1
AT5G60130	AT5G48605	1
AT5G60130	AT5G46220	1
AT5G60130	AT5G43810	1
AT5G60130	AT5G43910	1
AT5G60130	AT4G14550	1
AT5G60130	AT4G28850	1
AT5G60130	AT5G10040	1
AT5G60130	AT2G23520	1
AT5G60130	AT2G44830	1
AT5G60130	AT3G02630	1
AT5G60130	AT3G07265	1
AT5G60130	AT3G58250	1
AT5G60130	AT3G59300	1
AT5G60130	AT3G49620	1
AT5G60130	AT3G09645	1
AT5G60130	AT1G04767	1
AT5G60130	AT1G08697	1
AT5G60130	AT1G09493	1
AT5G60130	AT1G20440	1
AT5G60130	AT1G63500	1
AT5G60130	AT5G25090	1
AT5G60130	AT5G39785	1
AT5G60130	AT5G35190	1
AT5G60130	AT4G03415	1
AT5G60130	AT4G39420	1
AT5G60130	AT4G26060	1
AT5G60130	AT4G35300	1
AT5G60130	AT4G02865	1
AT5G60130	AT2G46620	1
AT5G60130	AT3G03165	1
AT5G60130	AT3G17261	1
AT5G60130	AT3G55960	1
AT5G60130	AT3G57170	1
AT5G60130	AT3G23810	1
AT5G60130	AT3G24506	1
AT5G60130	AT3G54190	1
AT5G60130	AT3G11150	1
AT5G60130	AT1G26760	1
AT5G60130	AT1G65150	1
AT5G60130	AT1G30330	1
AT5G60130	AT5G03552	1
AT5G60130	AT5G04440	1
AT5G60130	AT5G25820	1
AT5G60130	AT5G26260	1
AT5G60130	AT5G45970	1
AT5G60130	AT4G00755	1
AT5G60130	AT4G04190	1
AT5G60130	AT4G08540	1
AT5G60130	AT4G21445	1
AT5G60130	AT4G17140	1
AT5G60130	AT4G11160	1
AT5G60130	AT4G08085	1
AT5G60130	AT2G20630	1
AT5G60130	AT2G19990	1
AT5G60130	AT2G34140	1
AT5G60130	AT2G02040	1
AT5G60130	AT3G14360	1
AT5G60130	AT1G01750	1
AT5G60130	AT1G03260	1
AT5G60130	AT1G52827	1
AT5G60130	AT1G54510	1
AT5G60130	AT1G79200	1
AT5G60130	AT1G36675	1
AT5G60130	AT1G07200	1
AT5G60130	AT1G43910	1
AT5G60130	AT5G07040	1
AT5G60130	AT5G06415	1
AT5G60130	bZIP3	1
AT5G60130	AT5G06055	1
AT5G60130	AT5G24530	1
AT5G60130	AT5G49750	1
AT5G60130	AT4G08097	1
AT5G60130	AT4G10700	1
AT5G60130	AT4G36660	1
AT5G60130	AT4G08280	1
AT5G60130	AT4G18650	1
AT5G60130	AT4G29905	1
AT5G60130	AT4G06490	1
AT5G60130	AT4G06860	1
AT5G60130	AT2G06925	1
AT5G60130	AT2G41178	1
AT5G60130	AT2G36724	1
AT5G60130	AT2G18780	1
AT5G60130	AT2G17920	1
AT5G60130	AT2G43680	1
AT5G60130	AT3G49360	1
AT5G60130	AT3G45490	1
AT5G60130	AT3G05150	1
AT5G60130	AT3G04145	1
AT5G60130	AT3G02500	1
AT5G60130	AT3G03150	1
AT5G60130	AT1G23580	1
AT5G60130	AT1G45130	1
AT5G60130	AT1G50670	1
AT5G60130	AT1G55325	1
AT5G60130	AT1G76140	1
AT5G60130	AT1G50000	1
AT5G60130	AT1G08510	1
AT5G60130	AT5G20110	1
AT5G60130	AT5G10410	1
AT5G60130	AT5G54630	1
AT5G60130	AT4G12500	1
AT5G60130	AT4G28397	1
AT5G60130	AT4G13000	1
AT5G60130	AT2G07890	1
AT5G60130	AT2G32500	1
AT5G60130	AT2G01818	1
AT5G60130	AT2G47245	1
AT5G60130	AT2G19180	1
AT5G60130	AT3G02430	1
AT5G60130	AT3G03250	1
AT5G60130	AT3G56370	1
AT5G60130	AT1G48635	1
AT5G60130	AT1G68140	1
AT5G60130	AT1G73360	1
AT5G60130	AT1G76990	1
AT5G60130	AT1G09907	1
AT5G60130	AT1G32250	1
AT5G60130	AT1G03060	1
AT5G60130	AT1G01480	1
AT5G60130	AT5G06740	1
AT5G60130	AT5G51060	1
AT5G60130	MYB3R4	1
AT5G60130	AT5G28950	1
AT5G60130	AT3G57130	1
AT5G60130	AT4G10490	1
AT5G60130	AT4G33220	1
AT5G60130	AT4G39160	1
AT5G60130	AT4G09115	1
AT5G60130	AT4G36800	1
AT5G60130	AT1G13710	1
AT5G60130	AT2G44230	1
AT5G60130	AT2G46550	1
AT5G60130	AT3G07500	1
AT5G60130	AT3G13060	1
AT5G60130	AT3G14362	1
AT5G60130	AT3G18120	1
AT5G60130	AT3G48830	1
AT5G60130	AT3G51171	1
AT5G60130	AT3G56580	1
AT5G60130	AT1G28135	1
AT5G60130	AT1G07517	1
AT5G60130	AT1G43320	1
AT5G60130	AT1G32770	1
AT5G60130	AT1G10790	1
AT5G60130	AT1G09563	1
AT5G60130	AT1G69840	1
AT5G60130	AT5G38540	1
AT5G60130	AT5G45640	1
AT5G60130	AT5G51540	1
AT5G60130	TGA5	1
AT5G60130	AT5G61030	1
AT5G60130	AT4G04675	1
AT5G60130	AT4G26260	1
AT5G60130	AT4G09825	1
AT5G60130	AT2G07750	1
AT5G60130	AT2G35760	1
AT5G60130	AT2G17960	1
AT5G60130	AT2G05135	1
AT5G60130	AT4G16146	1
AT5G60130	AT1G17770	1
AT5G60130	AT1G54650	1
AT5G60130	AT1G73325	1
AT5G60130	AT1G44835	1
AT5G60130	AT1G16980	1
AT5G60130	AT5G01125	1
AT5G60130	AT5G11530	1
AT5G60130	AT5G49740	1
AT5G60130	AT5G06395	1
AT5G60130	AT5G44040	1
AT5G60130	AT5G25790	1
AT5G60130	AT5G66550	1
AT5G60130	AT5G06790	1
AT5G60130	AT5G58370	1
AT5G60130	AT5G35525	1
AT5G60130	AT3G52180	1
AT5G60130	AT3G17820	1
AT5G60130	AT3G49870	1
AT5G60130	AT3G21330	1
AT5G60130	AT4G04265	1
AT5G60130	AT4G11393	1
AT5G60130	AT4G11330	1
AT5G60130	AT4G32717	1
AT5G60130	AT2G41860	1
AT5G60130	AT2G41810	1
AT5G60130	AT2G42580	1
AT5G60130	AT1G04957	1
AT5G60130	AT1G22180	1
AT5G60130	AT1G47410	1
AT5G60130	AT1G47990	1
AT5G60130	AT1G72290	1
AT5G60130	AT1G03365	1
AT5G60130	AT1G09845	1
AT5G60130	AT1G07287	1
AT5G60130	AT1G48725	1
AT5G60130	AT1G64400	1
AT5G60130	AT5G46260	1
AT5G60130	AT5G63625	1
AT5G60130	AT3G11080	1
AT5G60130	AT3G52690	1
AT5G60130	AT3G16860	1
AT5G60130	AT4G08670	1
AT5G60130	AT4G32460	1
AT5G60130	AT4G21970	1
AT5G60130	AT2G04750	1
AT5G60130	AT2G46270	1
AT5G60130	AT2G41312	1
AT5G60130	AT5G12090	1
AT5G60130	AT5G24390	1
AT5G60130	AT5G09790	1
AT5G60130	AT5G56360	1
AT5G60130	AT5G42590	1
AT5G60130	AT1G42120	1
AT5G60130	AT1G70160	1
AT5G60130	AT1G09070	1
AT5G60130	AT1G10550	1
AT5G60130	AT3G18950	1
AT5G60130	AT3G47290	1
AT5G60130	AT3G52285	1
AT5G60130	AT3G62100	1
AT5G60130	WRKY18	1
AT5G60130	AT4G36170	1
AT5G60130	AT4G16195	1
AT5G60130	AT3G30160	1
AT5G60130	AT2G02480	1
AT5G60130	AT2G45920	1
AT5G60130	AT2G14960	1
AT5G60130	AT2G24755	1
AT5G60130	AT2G02070	1
AT5G60130	AT2G46690	1
AT5G60130	AT5G05810	1
AT5G60130	AT5G35430	1
AT5G60130	AT5G05695	1
AT5G60130	AT5G40610	1
AT5G60130	AT5G06690	1
AT5G60130	AT1G05557	1
AT5G60130	AT1G69960	1
AT5G60130	AT1G33470	1
AT5G60130	AT3G25014	1
AT5G60130	AT3G51610	1
AT5G60130	AT3G08890	1
AT5G60130	AT3G07745	1
AT5G60130	AT3G59650	1
AT5G60130	AT3G05685	1
AT5G60130	AT4G12290	1
AT5G60130	AT4G18290	1
AT5G60130	AT4G08170	1
AT5G60130	AT2G23010	1
AT5G60130	AT5G21100	1
AT5G60130	AT5G25410	1
AT5G60130	AT5G55590	1
AT5G60130	AT5G66370	1
AT5G60130	AT5G13860	1
AT5G60130	AT5G25170	1
AT5G60130	AT5G37140	1
AT5G60130	AT5G02175	1
AT5G60130	AT5G01075	1
AT5G60130	AT1G03220	1
AT5G60130	AT1G15090	1
AT5G60130	AT1G06697	1
AT5G60130	AT1G34160	1
AT5G60130	AT1G36000	1
AT5G60130	AT1G54890	1
AT5G60130	AT1G50020	1
AT5G60130	AT1G68240	1
AT5G60130	AT1G07340	1
AT5G60130	AT1G28630	1
AT5G60130	AT1G33680	1
AT5G60130	AT1G07553	1
AT5G60130	AT1G08553	1
AT5G60130	AT3G10370	1
AT5G60130	AT3G02855	1
AT5G60130	AT3G20640	1
AT5G60130	AT3G26910	1
AT5G60130	AT1G35310	1
AT5G60130	AT4G13955	1
AT5G60130	AT4G19150	1
AT5G60130	AT4G35170	1
AT5G60130	AT4G28220	1
AT5G60130	AT2G19220	1
AT5G60130	AT5G42220	1
AT5G60130	AT5G59340	1
AT5G60130	AT5G59800	1
AT5G60130	AT5G07490	1
AT5G60130	AT5G02460	1
AT5G60130	AT1G66900	1
AT5G60130	AT1G78420	1
AT5G60130	AT1G08743	1
AT5G60130	AT1G67350	1
AT5G60130	AT1G05810	1
AT5G60130	AT1G67190	1
AT5G60130	AT3G42390	1
AT5G60130	AT3G51820	1
AT5G60130	AT3G15080	1
AT5G60130	AT3G26290	1
AT5G60130	AT4G14230	1
AT5G60130	AT4G40050	1
AT5G60130	AT4G06855	1
AT5G60130	AT2G35270	1
AT5G60130	AT2G28560	1
AT5G60130	AT2G02220	1
AT5G60130	AT2G35110	1
AT5G60130	AT2G08425	1
AT5G60130	AT5G37650	1
AT5G60130	AT5G37500	1
AT5G60130	AT5G45260	1
AT5G60130	AT5G03900	1
AT5G60130	AT5G67250	1
AT5G60130	AT5G66800	1
AT5G60130	AT5G53800	1
AT5G60130	AT5G25280	1
AT5G60130	AT1G26762	1
AT5G60130	AT1G49880	1
AT5G60130	AT1G09033	1
AT5G60130	AT1G04083	1
AT5G60130	AT1G65610	1
AT5G60130	AT1G77580	1
AT5G60130	AT1G20735	1
AT5G60130	AT5G41560	1
AT5G60130	AT3G56400	1
AT5G60130	AT3G61260	1
AT5G60130	AT4G07515	1
AT5G60130	AT4G13790	1
AT5G60130	AT4G16730	1
AT5G60130	AT4G31390	1
AT5G60130	AT4G35070	1
AT5G60130	AT4G37870	1
AT5G60130	AT4G11890	1
AT5G60130	AT4G10910	1
AT5G60130	AT4G14920	1
AT5G60130	AT2G05720	1
AT5G60130	AT2G21385	1
AT5G60130	AT5G43420	1
AT5G60130	AT5G13500	1
AT5G60130	AT5G35605	1
AT5G60130	AT1G21529	1
AT5G60130	AT1G67720	1
AT5G60130	AT1G18780	1
AT5G60130	AT1G35730	1
AT5G60130	AT1G50600	1
AT5G60130	AT1G54530	1
AT5G60130	AT1G71810	1
AT5G60130	AT3G59500	1
AT5G60130	AT3G51750	1
AT5G60130	AT3G46800	1
AT5G60130	AT4G23520	1
AT5G60130	AT4G39020	1
AT5G60130	ANAC075	1
AT5G60130	AT4G11270	1
AT5G60130	AT2G31130	1
AT5G60130	AT5G02470	1
AT5G60130	AT5G06125	1
AT5G60130	AT5G04585	1
AT5G60130	AT5G55856	1
AT5G60130	AT5G04635	1
AT5G60130	AT1G15420	1
AT5G60130	AT1G71320	1
AT5G60130	AT1G08297	1
AT5G60130	AT1G21560	1
AT5G60130	AT1G73200	1
AT5G60130	AT1G40087	1
AT5G60130	AT1G06960	1
AT5G60130	AT3G22380	1
AT5G60130	AT3G45430	1
AT5G60130	AT3G46520	1
AT5G60130	AT3G57645	1
AT5G60130	AT3G12610	1
AT5G60130	AT4G05770	1
AT5G60130	AT4G34970	1
AT5G60130	AT2G05835	1
AT5G60130	AT2G26850	1
AT5G60130	AT2G40270	1
AT5G60130	AT2G28810	1
AT5G60130	AT2G33380	1
AT5G60130	AT2G43020	1
AT5G60130	AT5G03295	1
AT5G60130	AT5G07285	1
AT5G60130	AT5G56510	1
AT5G60130	AT5G67400	1
AT5G60130	AT5G28050	1
AT5G60130	AT5G20200	1
AT5G60130	AT2G37080	1
AT5G60130	AT1G07180	1
AT5G60130	AT1G07128	1
AT5G60130	AT1G78460	1
AT5G60130	AT3G52540	1
AT5G60130	AT3G54780	1
AT5G60130	AT3G03355	1
AT5G60130	AT3G05005	1
AT5G60130	AT3G53850	1
AT5G60130	AT3G47760	1
AT5G60130	AT3G05295	1
AT5G60130	AT4G04972	1
AT5G60130	AT4G22770	1
AT5G60130	AT4G20380	1
AT5G60130	AT4G28840	1
AT5G60130	AT2G04825	1
AT5G60130	AT2G06495	1
AT5G60130	AT2G43910	1
AT5G60130	AT2G13350	1
AT5G60130	AT2G01913	1
AT5G60130	AT2G28870	1
AT5G60130	AT2G32010	1
AT5G60130	AT2G30020	1
[truncated: 373,643 more rows]
