# Supplementary material for: Extensive transcriptomic and epigenomic remodelling occurs during Arabidopsis thaliana germination
Source: Genome Biol. 2017 Sep 15;18:172. doi: 10.1186/s13059-017-1302-3 (PMC5599894; doi:10.1186/s13059-017-1302-3)
Supplement: Supplementary file 1 — SD1: List of genes that are differentially expressed during the germination time course. SD2: Lists of genes that are misexpressed in each of the mutants at 24 h SL. SD3: TF binding data, gene expression data, parameters and output model used in DREM modelling. (ZIP 2580 kb) [file 13059_2017_1302_MOESM1_ESM.zip › SD3_file4_outmodel.txt]

Num. Coefficients	287
0.0	2.1388468446897457	3
INTERCEPT	-0.8281060069299844
AT5G60130	-0.07890204001195335
FUS3	0.5400258567734489
NGA4	0.01574655260517963
VRN1	0.12322569345554006
ABR1	-0.2860498427777689
AIL7	0.0
AT1G01250	-0.5443379889560812
AT1G12630	0.32455205985852725
At1g19210	0.07908278857300041
AT1G28160	0.5381802954941949
At1g36060	-0.2195860834550805
AT1G44830	0.2509546938559743
AT1G71450	0.17911461952850272
AT1G77200	-0.13065951410570714
At4g16750	-0.04215389608041692
AT4G18450	0.0
At4g31060	-0.16486458669859744
At5g18450	0.4346164136218814
At5g65130	-0.055757185521762995
CBF1	-0.16312140845168083
CBF2	0.3961709001200744
CBF3	0.0035524597665799428
CBF4	0.10986344152994965
CEJ1	0.16919386368862543
DDF1	-0.10169046294818491
DDF2	0.0
DEAR2	-0.07762321277336973
DEAR3	-0.4761354008603535
DEAR5	0.0684393749705397
DREB19	0.0
ERF10	0.3015266620018401
ERF115	0.21846947359922278
ERF11	0.016222509798890356
ERF2	0.0
ERF38	0.1038326084241379
ERF3	-0.2766709573616081
ERF4	-0.29603957129478903
ERF5	0.0
ERF7	-0.1431422506305215
ERF8	-0.23881864323882823
ESE1	-0.06930492294872959
ESE3	-0.4761888739780637
LEP	0.0
PLT3	-0.04949563539424166
Rap210	-0.08496554275359729
RAP211	0.2779113988062183
RAP212	0.13108444187819174
RAP21	0.1974189397962134
RAP26	0.11633421069038914
RRTF1	0.18164486023222717
TINY	0.20111259922866073
ARF2	0.04252393312846499
AT1G20910	0.0
BPC1	-0.6336933666996906
BAM8	-0.5542282918549327
bHLH10	0.3860973004984965
bHLH28	0.09759731688290435
bHLH80	-0.1266251996428029
BIM1	-0.8115089981597866
BIM2	0.21900333476481756
ABF2	-0.16543134763330847
ABI5	0.3168361098415272
AREB3	0.2503552454637456
bZIP16	-0.1730695835230655
bZIP18	0.24192206401582872
bZIP28	0.675333161510977
bZIP3	0.0674003903135435
bZIP48	0.0
bZIP50	-0.19129994583697263
bZIP52	-0.14532027469402675
bZIP68	0.23436437241121075
GBF5	-0.3063496048192666
TGA10	-0.0979886494845318
TGA4	0.0
TGA5	-0.2563219340365152
TGA6	0.11181594341948961
TGA9	0.26473169501689836
VIP1	0.012179796415570317
At1g78700	0.5427862746360244
At4g18890	-0.045643729963203594
At4g36780	0.0
BZR1	0.0
Adof1	-0.00514731214258744
AT1G47655	0.20381041495763058
AT1G69570	-0.04527309221728087
AT2G28810	-0.12464614406675541
At3g45610	-0.01325755040480037
AT3G52440	0.23243196453199694
At4g38000	0.03726931815835245
AT5G02460	-0.11879241245608264
At5g62940	6.764608252442075E-4
AT5G66940	-0.03825313311898987
CDF3	0.005677132304864953
COG1	-0.1879806352506811
DAG2	-0.15689489156415215
dof24	-0.020699087896756407
dof42	0.11042111339361584
dof45	0.07840044472311782
OBP1	-0.12198343121401915
OBP3	0.14581409700237596
OBP4	0.0
GATA11	-0.784042638688604
GATA19	0.0
GATA1	0.5736084731313028
GATA4	-0.21784089739574777
CRC	0.06534395170434934
AT2G15740	-0.121512534472932
At3g60580	-0.42090333215081344
AT4G26030	0.0908555049774586
AT5G22990	0.01185086721916537
IDD4	0.0
IDD7	-0.06731945684112284
JKD	-0.4946911292496729
SGR5	-0.004995076064111391
WIP5	-0.13164545111899412
At5g08750	-0.7649063226763873
AT5G63260	0.017821602647335212
CAMTA1	0.020140945842166504
CAMTA5	0.05973213238534193
AT2G20110	0.080426494136213
TCX2	-0.061711915415496005
DEL2	0.0
E2FA	0.0
EIN3	-0.03471666711177877
FAR1	-0.3900953082955475
AT1G49560	-0.029707792706115295
At2g03500	0.06561374058773066
AT2G40260	0.004886991784576301
At3g04030	-0.1506757736526114
At3g24120	-0.20842397838959797
AT4G37180	-0.049919626452704625
At5g29000	-0.214620972907648
AT5G45580	0.25765151409715104
AT4G00250	-0.11690402078637765
AtGRF6	-0.04758924756729005
ANL2	-0.12452252735884359
ATHB15	0.24830170189464806
ATHB21	-0.0107787956287933
ATHB40	-0.005409249802740083
ATHB53	-0.028009407857881755
ATHB5	0.06966395789387048
LMI1	0.03537964256193266
PHV	0.04799800115760768
HAT2	0.11018527432691858
ATHB13	0.0
ATHB18	-0.22928190681038355
ATHB6	-0.04591312179632694
ATHB7	-0.06001789790380214
HSF21	0.0
HSF3	0.25853464317004193
HSF6	0.4124765885762455
HSF7	0.1599296745439848
HSFC1	-0.19563075490969584
ASL18	0.03940305921104291
LBD18	-0.0736252353134777
LBD19	0.1398518606440125
LBD23	-0.004993264979570977
LBD2	0.14132332926829105
LOB	-0.5286488330139552
AGL15	0.22130888096523357
AGL63	0.013898839291421102
SVP	-0.16293907460305634
AT5G23930	0.03293622034603385
At1g19000	0.044463644576264616
At1g49010	-0.050246410799479
At3g09600	0.038997715005150625
AT3G10113	-0.13299831601867676
At3g11280	-0.24322541023422586
At4g01280	0.009772567340910233
At5g05790	0.21747567119265931
At5g08520	0.043042673870644164
At5g47390	0.09518420423660513
At5g52660	-0.09066979740181465
AT5G56840	0.2871359321570748
AT5G61620	0.07934828701582378
LHY1	0.14636050087050662
RVE1	0.12215100063105555
ATY13	0.06115206378418317
BOS1	0.2140274858257159
MS188	0.13748285468119423
MYB101	0.0
MYB107	0.044641337658906224
MYB119	0.05133428203035701
MYB121	0.0
MYB13	0.03697260489453291
MYB27	0.27515168595193895
MYB33	-0.07754554471798498
MYB3R1	0.17648039618965766
MYB3R4	0.33638555184114455
MYB3R5	0.0
MYB49	-0.2236077306747439
MYB56	-0.2442773098528545
MYB57	-0.007739536028132497
MYB58	-0.01524209598471869
MYB61	0.23032647596446956
MYB63	0.005510418710019588
MYB67	0.021692034585755086
MYB70	-0.010467840970927594
MYB73	0.0905290703695409
MYB77	0.011023354817151453
MYB81	-0.08206888743738829
MYB88	0.11223915476197444
MYB93	-0.19943875415725687
MYB96	-0.2985626630648904
MYB98	0.014230896320681058
ANAC004	-0.17797256104968004
ANAC005	0.0652219798611929
ANAC013	-0.0795499790481995
ANAC016	0.5082008001686686
ANAC020	0.0
ANAC028	-0.24185305614881802
ANAC038	-0.22789989875109817
ANAC042	-0.08426807560481091
ANAC045	0.20102218523008195
ANAC050	0.2802641029632723
ANAC057	-0.1743903551358351
ANAC058	0.36677913885069946
ANAC071	-0.14091078816139008
ANAC075	-0.0657641841751464
ANAC083	0.023000606752007668
ANAC087	-0.06325765377233747
ANAC092	0.1776173032180231
ANAC094	0.5410511496364654
ANAC103	0.020228040963492833
AT1G19040	0.0
ATAF1	0.27347716539320305
CUC1	-0.2432374443631083
CUC3	-0.09017166487972449
NAC2	0.34476020779096594
NAM	-0.1731350207085792
NAP	0.16261930538685543
NST1	-0.013326108737550857
NTM1	0.06914334135498747
NTM2	0.0
SMB	0.2648338657896313
SND2	0.0
SND3	0.08712522024310909
VND1	-0.25196264477066715
VND2	0.08352298810846778
VND6	0.0946789440091429
FRS9	-0.6311560558666226
AT1G24250	0.010805269617350705
BBX31	-0.015527162056013384
REM19	-0.03235759462609659
NLP7	-0.02255618859018689
RKD2	0.05352882589607788
AT3G09735	-0.12386449860395403
SPL13	-0.2743932702718297
SPL14	0.24902602104230104
SPL1	0.2874479666273966
SPL5	0.005956663271246012
SPL9	-0.09772333355380318
At1g69690	0.0
At2g45680	-0.21063709993929558
At5g08330	-0.2518108779729472
TCP20	-0.0685251810778329
TCP7	-0.05224411942407273
AT1G76880	0.38470679229055815
AT3G10030	-0.0919206869966391
AT5G05550	-0.4114684587733293
GT1	-1.1578363040336797
GT2	-0.28166532780423964
GT3a	0.31692556550055484
GTL1	0.15509665333349534
WRKY14	0.06816745849503278
WRKY15	-0.011905342648971487
WRKY18	0.11486256858594848
WRKY20	0.19835209021668232
WRKY24	-0.1652504022427858
WRKY25	0.07170190190006825
WRKY27	0.051442122959682826
WRKY28	-0.11146281961393519
WRKY29	0.3349900325787369
WRKY33	-0.313251096849194
WRKY3	-0.05774036817841263
WRKY45	0.2534680025488075
WRKY50	0.12838210948066822
WRKY55	0.16464841253560641
WRKY65	0.02059197448931981
WRKY71	-0.042536819286605056
WRKY75	0.06594716388168506
AT3G42860	-0.035211899077999494
ATHB23	0.08839384405429643
ATHB24	-0.05968858709493236
ATHB25	0.037011904637553515
ATHB33	0.016315765821480085
ATHB34	0.0
INTERCEPT	-0.2532515823892275
AT5G60130	0.05184858123103682
FUS3	0.09557031006755604
NGA4	0.3935252131305559
VRN1	0.0
ABR1	0.0
AIL7	0.07210930948400737
AT1G01250	0.06371144759663629
AT1G12630	-0.07458980242249613
At1g19210	0.048219907245739276
AT1G28160	-0.07551918212523157
At1g36060	0.0
AT1G44830	-0.27408474563175633
AT1G71450	0.018894905479049016
AT1G77200	0.08815940597419225
At4g16750	0.14879744102445788
AT4G18450	0.0
At4g31060	0.16070037494871112
At5g18450	0.19738361064022336
At5g65130	0.07127936806550354
CBF1	0.08889583198490925
CBF2	0.07663769408111386
CBF3	0.0
CBF4	0.02581333122127611
CEJ1	0.12404727422877275
DDF1	0.1602833886878568
DDF2	-0.4606361446357745
DEAR2	-0.27517772703094995
DEAR3	-0.049498256290865225
DEAR5	0.10707197901128968
DREB19	0.1019283823841231
ERF10	-0.0766903302096359
ERF115	0.0
ERF11	-0.15499110318587508
ERF2	0.11166222885387839
ERF38	0.16736309360386112
ERF3	0.12461983123191857
ERF4	0.0064122327479528875
ERF5	-0.10652767545083952
ERF7	0.08723744292803377
ERF8	0.11106050495968292
ESE1	-0.03745722697905215
ESE3	-0.04612784411983226
LEP	0.21338177988630175
PLT3	0.07204542397671032
Rap210	0.05426413502974405
RAP211	0.22812099439422134
RAP212	-0.17593396158981203
RAP21	-0.1364018413843864
RAP26	-0.2550559573025253
RRTF1	0.04018408316454103
TINY	-0.2925293035089554
ARF2	-0.12179030131105045
AT1G20910	0.22501794946628528
BPC1	0.2330798737974302
BAM8	-0.07428023272697137
bHLH10	0.3840818771441311
bHLH28	-0.02377915506506228
bHLH80	-0.2049940286231511
BIM1	-0.1748832797437193
BIM2	-0.07047860485410225
ABF2	0.18509797209105272
ABI5	0.17832960275246323
AREB3	0.05146058658862376
bZIP16	-0.080487570338508
bZIP18	0.0
bZIP28	0.3595098400082118
bZIP3	-0.07692342417903361
bZIP48	-0.4022522396572274
bZIP50	0.00496322966638781
bZIP52	-0.28015623982822935
bZIP68	0.20855122149466596
GBF5	0.1303797180076828
TGA10	0.0
TGA4	-0.09878970432241974
TGA5	-0.21104853895297224
TGA6	-0.03745015719527927
TGA9	0.0
VIP1	0.3552111861015923
At1g78700	0.018031560364224434
At4g18890	-0.11021392533298788
At4g36780	0.12229210646848006
BZR1	0.24444231507083503
Adof1	0.035499384724487736
AT1G47655	0.1072195227105805
AT1G69570	-0.08570658145111472
AT2G28810	-0.0633255103609357
At3g45610	0.03416295119250044
AT3G52440	7.069969244002383E-4
At4g38000	0.15751313536551448
AT5G02460	-0.016598037012127295
At5g62940	0.029127414772078645
AT5G66940	-0.1742378606992634
CDF3	-0.08686793808532635
COG1	-0.05316435788306154
DAG2	-0.0558907297234148
dof24	0.06225257374486326
dof42	-0.08761866402944653
dof45	0.10638609014356233
OBP1	0.00992808108356684
OBP3	0.08176619768845579
OBP4	0.043355874478682985
GATA11	-7.265951488151208E-4
GATA19	1.631086874124111
GATA1	-0.3760790348908458
GATA4	0.0
CRC	0.030444430187273375
AT2G15740	0.15377663762833188
At3g60580	-0.1667160101230988
AT4G26030	0.0603322462483566
AT5G22990	0.16871559042941964
IDD4	-0.048285960265294914
IDD7	-0.09469743227820064
JKD	0.010172014295350291
SGR5	0.014910298043773914
WIP5	-0.25709406543206426
At5g08750	-0.2685132456152315
AT5G63260	-0.05337084481790996
CAMTA1	-0.08368623765767264
CAMTA5	-0.3615524181589441
AT2G20110	0.18372481442480207
TCX2	0.018183218780489466
DEL2	-0.06919611515757182
E2FA	-0.07308805488712872
EIN3	0.4486601022178784
FAR1	-0.4225658489717316
AT1G49560	0.0
At2g03500	-0.08883458127350657
AT2G40260	-0.03222400115080376
At3g04030	0.056296254239849734
At3g24120	-0.007049588215932681
AT4G37180	0.03583239968379742
At5g29000	-0.03629665521566809
AT5G45580	0.0042415830022566655
AT4G00250	0.20251064966437715
AtGRF6	0.10073854858508391
ANL2	-0.07113533010416051
ATHB15	-0.10081632742648053
ATHB21	-0.03487912899977455
ATHB40	-0.09281975159709502
ATHB53	-0.013006374686976869
ATHB5	0.036948436686235736
LMI1	0.0
PHV	-0.056473662797900635
HAT2	0.09702892607475423
ATHB13	0.06574941941707244
ATHB18	0.08937791098506047
ATHB6	-0.04220615214001972
ATHB7	-0.08663253261699581
HSF21	0.0
HSF3	0.3526404344942367
HSF6	0.0
HSF7	-0.6762254666004549
HSFC1	0.061652332886819206
ASL18	-0.1504533662107242
LBD18	0.15179164008394275
LBD19	0.32217042700583004
LBD23	0.03746761820024733
LBD2	0.35252765191099966
LOB	-0.29801797029859667
AGL15	0.056361782278230486
AGL63	0.010437909916278233
SVP	0.05313088982876237
AT5G23930	0.25049901019200727
At1g19000	-0.03892644839444827
At1g49010	0.07395380652573351
At3g09600	-0.0966330880700251
AT3G10113	0.08369924862442217
At3g11280	0.41761926985448883
At4g01280	0.09149510113125833
At5g05790	0.19789509666551877
At5g08520	-0.18928073020651318
At5g47390	0.03295321582248169
At5g52660	0.012386519370983246
AT5G56840	-0.019371559388939426
AT5G61620	-0.13380827383905594
LHY1	-0.18484560496029667
RVE1	-0.006471515645182847
ATY13	0.06704652721790424
BOS1	-0.32114913378555954
MS188	0.05657193551805967
MYB101	0.24305309403857533
MYB107	0.05409622708204112
MYB119	0.05510604299799642
MYB121	0.15333924570202676
MYB13	-0.0074785775752041865
MYB27	0.03577181300068147
MYB33	-0.042016434971142345
MYB3R1	-0.023710859561039934
MYB3R4	0.4915865758882153
MYB3R5	0.1662253029876423
MYB49	-0.06762893996531866
MYB56	-0.099935595991615
MYB57	-0.020127220799946544
MYB58	0.017401656777136267
MYB61	-0.4955751328973986
MYB63	0.5616659292540718
MYB67	0.16795917045582703
MYB70	-0.025111405225839666
MYB73	0.0
MYB77	-0.02224209302327691
MYB81	0.026351866364283206
MYB88	0.31857277690128266
MYB93	-0.03825194194910636
MYB96	-0.10918628430818555
MYB98	0.07861045063661179
ANAC004	-0.058316458866883886
ANAC005	0.04725717749676714
ANAC013	-0.3582321854282482
ANAC016	0.06802374668791243
ANAC020	0.3827792530821074
ANAC028	-0.3995978585676968
ANAC038	-0.14218899979808694
ANAC042	-0.03161167356017826
ANAC045	0.0
ANAC050	0.11698811300834513
ANAC057	-0.026449386008835365
ANAC058	-0.034433762830175275
ANAC071	-0.12106926178557895
ANAC075	0.0
ANAC083	0.008512316305273897
ANAC087	0.22687312131566442
ANAC092	0.0
ANAC094	0.4505188334406564
ANAC103	-0.1569568336522398
AT1G19040	-0.1351018391970973
ATAF1	0.13549946140350513
CUC1	-0.041685553795584356
CUC3	0.1319908374011575
NAC2	0.005597696792491205
NAM	-0.06726467059475573
NAP	0.12064226795993513
NST1	-0.11287163306387571
NTM1	-0.10859629226631756
NTM2	-0.15999953598515773
SMB	0.10924556258874203
SND2	-0.24721397133618578
SND3	-0.011949191572679754
VND1	-0.22086060921950934
VND2	0.055676589211186185
VND6	0.04721844723790442
FRS9	-0.01138906517702221
AT1G24250	0.044099411347664055
BBX31	-0.12587907882100846
REM19	0.08949849739970729
NLP7	0.052385612248446865
RKD2	-0.07584680825025966
AT3G09735	0.07750947568089395
SPL13	0.0
SPL14	0.030147632610419785
SPL1	0.0
SPL5	0.15119421943602823
SPL9	-0.05437497282067218
At1g69690	0.15237740316592124
At2g45680	-0.1890770598600337
At5g08330	0.037548636080977374
TCP20	-0.2504508727474295
TCP7	0.0
AT1G76880	-0.3485717910144546
AT3G10030	-0.06922193270740847
AT5G05550	0.19985397628030666
GT1	-0.3032028637144893
GT2	-0.08457833107973776
GT3a	0.10818374682292549
GTL1	0.127635634707672
WRKY14	-0.19231642601949653
WRKY15	-0.040159538345843855
WRKY18	-0.03255512800008768
WRKY20	-0.0019264085503833354
WRKY24	0.32015597232537024
WRKY25	-0.1712627576261243
WRKY27	-0.2783281010707033
WRKY28	-0.07479692443896215
WRKY29	0.038176619025514
WRKY33	0.0
WRKY3	0.06755617353175328
WRKY45	-0.1423059803583335
WRKY50	0.259839195977867
WRKY55	0.16931230420418694
WRKY65	-0.030725094754695363
WRKY71	0.06507231225272045
WRKY75	0.2576816135255769
AT3G42860	0.08632690583080826
ATHB23	0.05457306974207297
ATHB24	0.10635093831717034
ATHB25	-0.13883537328788426
ATHB33	0.09922318327670229
ATHB34	-0.062344273084897255
-1.4757577029636646	2.024726733429661	2
INTERCEPT	-0.8729288219925881
AT5G60130	0.09688218428257975
FUS3	0.5759301995135859
NGA4	0.6797903627840489
VRN1	0.08365609024416588
ABR1	-0.011112464000038569
AIL7	-0.165249515421228
AT1G01250	0.0
AT1G12630	-0.0958865236091358
At1g19210	-0.2567384181714966
AT1G28160	0.0
At1g36060	0.0
AT1G44830	0.0
AT1G71450	0.0
AT1G77200	-0.2606968383963943
At4g16750	0.26443614447512004
AT4G18450	0.0
At4g31060	0.24893385271588775
At5g18450	0.0
At5g65130	-0.7784442245904295
CBF1	0.02656859652608124
CBF2	0.0
CBF3	-0.020168677873317206
CBF4	0.2693535805610593
CEJ1	0.1567527116069689
DDF1	0.010821581421495592
DDF2	0.0
DEAR2	-0.10934713445745717
DEAR3	0.0
DEAR5	-0.1803405650381067
DREB19	0.37808141923122135
ERF10	0.0
ERF115	0.0
ERF11	0.029415480538180345
ERF2	0.9596582768390046
ERF38	0.20305779600605298
ERF3	0.0
ERF4	-0.4198357366753482
ERF5	0.0
ERF7	-0.31130400981018846
ERF8	-0.44465033828615885
ESE1	-0.2339728176176734
ESE3	0.3190577450467662
LEP	0.0
PLT3	0.0
Rap210	0.1484643175474271
RAP211	-0.003301255139816564
RAP212	0.6144760015781173
RAP21	0.38910133295859517
RAP26	0.0
RRTF1	0.0
TINY	0.0
ARF2	0.23802967358632404
AT1G20910	0.090847066808608
BPC1	0.0
BAM8	0.33881046390595443
bHLH10	0.0
bHLH28	0.0
bHLH80	-0.228367100119845
BIM1	0.0
BIM2	0.30891407652115294
ABF2	0.5362254612359847
ABI5	-0.5344999109967553
AREB3	0.10465987961225062
bZIP16	0.0
bZIP18	-1.0093044885789122
bZIP28	0.6850066390857366
bZIP3	-0.048574032546365574
bZIP48	0.7853272759996492
bZIP50	0.0
bZIP52	0.05432001760580048
bZIP68	0.8723371120248761
GBF5	-0.7174112726676626
TGA10	0.0
TGA4	0.23802544255750946
TGA5	0.08462532193650321
TGA6	-0.09004070469079828
TGA9	-0.020349867551287825
VIP1	0.7917266394562847
At1g78700	-0.4619610970880964
At4g18890	-0.2072509678930381
At4g36780	0.5570505987067053
BZR1	0.0
Adof1	0.0
AT1G47655	0.43597914299420115
AT1G69570	0.0
AT2G28810	0.0
At3g45610	0.0
AT3G52440	-0.07942359582824315
At4g38000	-0.03046696501074494
AT5G02460	0.1924313455394351
At5g62940	0.009228540503216517
AT5G66940	0.0
CDF3	0.4212995857536847
COG1	0.0
DAG2	0.0
dof24	0.13062883771838765
dof42	0.0
dof45	0.0034018385991217495
OBP1	-0.15847152891284463
OBP3	-0.4232202068287795
OBP4	-0.5274112279987295
GATA11	-0.8433104246279594
GATA19	0.0
GATA1	-0.9884872877556574
GATA4	-0.5184919380217584
CRC	-0.12311649466298295
AT2G15740	0.0
At3g60580	0.06895244797094838
AT4G26030	-0.01780173157612678
AT5G22990	0.3994275828951308
IDD4	-0.3025293879511818
IDD7	0.0
JKD	-0.18587366466814803
SGR5	0.2081874645408608
WIP5	0.0
At5g08750	0.16930266421898915
AT5G63260	0.12946538203728067
CAMTA1	-0.0313892766487753
CAMTA5	0.0
AT2G20110	0.0
TCX2	0.19817815132053154
DEL2	-0.4413600318165966
E2FA	0.04821665731972151
EIN3	0.1525460594120287
FAR1	-0.7978908881668696
AT1G49560	0.05049691392893901
At2g03500	0.17643531358138886
AT2G40260	0.23737639813405503
At3g04030	-0.14751592221635162
At3g24120	0.11083674028393248
AT4G37180	0.40704323670616394
At5g29000	0.2121855129434934
AT5G45580	0.036249059442960654
AT4G00250	0.07652868238929876
AtGRF6	0.22305568675997095
ANL2	-0.06331529401272729
ATHB15	-0.32434379363122573
ATHB21	-0.0862468748809184
ATHB40	-0.19396401412252712
ATHB53	0.38715057191749735
ATHB5	0.021344847530198288
LMI1	-0.052703686950027855
PHV	0.0
HAT2	0.12125244515315474
ATHB13	-0.15667722631415168
ATHB18	0.0
ATHB6	0.1011875255731105
ATHB7	0.0
HSF21	0.0
HSF3	0.31359708010617926
HSF6	-0.6843254849383635
HSF7	-0.8316863641271086
HSFC1	-0.013904330903938167
ASL18	0.0
LBD18	0.0
LBD19	0.08958824337831622
LBD23	-0.3568526170912509
LBD2	0.12572613627143342
LOB	0.0
AGL15	0.0675190939908252
AGL63	0.12109982769088612
SVP	0.0
AT5G23930	0.29454683318566743
At1g19000	0.0
At1g49010	-0.07640877136613752
At3g09600	-0.19151422353549793
AT3G10113	-9.367173825055057E-4
At3g11280	0.4494318651278564
At4g01280	-0.2948424252050046
At5g05790	-0.33102904502737396
At5g08520	0.0
At5g47390	0.03784754818918265
At5g52660	0.0
AT5G56840	-0.0771744838312734
AT5G61620	0.1517126259280509
LHY1	-0.016309795253837907
RVE1	0.0
ATY13	0.0
BOS1	0.14936167055487867
MS188	0.0
MYB101	2.2440903899164653
MYB107	0.01522923800762531
MYB119	-0.033049723018470464
MYB121	-0.562908704760066
MYB13	0.0
MYB27	0.3563975979835081
MYB33	0.21963124855427435
MYB3R1	0.15763343815780304
MYB3R4	0.0
MYB3R5	-0.37581668820359204
MYB49	0.0794888783840801
MYB56	0.0
MYB57	-0.06707838271661608
MYB58	-0.2845211180742038
MYB61	0.0
MYB63	-0.08977925814830869
MYB67	0.0
MYB70	-0.4346283978484593
MYB73	0.0
MYB77	0.22191803477000155
MYB81	-0.015252975188899252
MYB88	0.1490565236287076
MYB93	-0.09492680149541491
MYB96	-0.38589559998813394
MYB98	-0.19471328221627032
ANAC004	-0.13414639841931006
ANAC005	-0.14189359077999317
ANAC013	-0.11258025695083616
ANAC016	-0.0805953440678936
ANAC020	0.0
ANAC028	0.0035340960905303406
ANAC038	0.03530277838026477
ANAC042	0.13185582481812136
ANAC045	0.0
ANAC050	0.4353305578697837
ANAC057	0.0782566001170401
ANAC058	0.07846740979418439
ANAC071	-0.11108138083420965
ANAC075	0.0
ANAC083	-0.3485199015444245
ANAC087	0.1151341485830234
ANAC092	-0.426845463833378
ANAC094	-0.4396973677239534
ANAC103	-0.01415701848867856
AT1G19040	-0.5428299298378031
ATAF1	0.4001867602391068
CUC1	0.3725671580408257
CUC3	0.2870756661190848
NAC2	0.13290501861125814
NAM	0.18820634534379138
NAP	-0.2776438658067786
NST1	0.0
NTM1	0.10770925232690193
NTM2	-0.07702807633440831
SMB	0.18092798066417468
SND2	-0.6173908349710964
SND3	0.0064434567521320625
VND1	0.0
VND2	0.0
VND6	-0.04081339511136586
FRS9	0.0
AT1G24250	-0.26697251475480244
BBX31	-0.10774388108879032
REM19	0.019002230490083514
NLP7	0.0
RKD2	-0.023528402594438863
AT3G09735	0.36916104074025485
SPL13	0.03716622771028706
SPL14	-0.258875801816296
SPL1	-0.32395958234872374
SPL5	0.637510945804706
SPL9	0.20221148884485257
At1g69690	0.0
At2g45680	1.4594727088194097
At5g08330	-0.9914469655457707
TCP20	0.004116931560494808
TCP7	0.0
AT1G76880	0.0
AT3G10030	-0.4486618518389932
AT5G05550	-0.08519089847189117
GT1	0.0
GT2	0.04067267182605992
GT3a	0.010888367668664384
GTL1	0.41137744281462557
WRKY14	0.1172931324338373
WRKY15	0.1905277311730633
WRKY18	0.3432045551763502
WRKY20	0.15785188385720356
WRKY24	0.038588333257347056
WRKY25	0.29198955370638185
WRKY27	-0.3541374525453682
WRKY28	0.26930794492943044
WRKY29	0.5779212436661199
WRKY33	0.07515560472804275
WRKY3	0.017371150720505518
WRKY45	-0.49990958133762975
WRKY50	-0.2999293646593341
WRKY55	-0.5543810430206858
WRKY65	0.08413217140929759
WRKY71	-0.3378963915490185
WRKY75	0.0
AT3G42860	-0.1610033764915404
ATHB23	-0.05280105555663826
ATHB24	-0.015740684969934603
ATHB25	0.0905769728681555
ATHB33	-0.035260733578750605
ATHB34	0.0
-3.63744324688282	1.710766001993588	2
INTERCEPT	0.6177801920983823
AT5G60130	0.0
FUS3	0.6831969705298782
NGA4	0.0
VRN1	0.32015934029660803
ABR1	0.0
AIL7	0.0
AT1G01250	0.0
AT1G12630	-0.08882939600992176
At1g19210	0.24238604493340551
AT1G28160	0.0
At1g36060	0.0
AT1G44830	0.0
AT1G71450	-0.562271119097367
AT1G77200	-0.2103347351793285
At4g16750	-0.22724599076543608
AT4G18450	0.0
At4g31060	-0.7952707624451727
At5g18450	0.14076338341716044
At5g65130	1.435201489239137
CBF1	0.0
CBF2	0.008023091743423943
CBF3	0.0
CBF4	-0.16566278408995722
CEJ1	0.010113243677044992
DDF1	0.0
DDF2	0.0
DEAR2	0.0
DEAR3	0.0
DEAR5	0.0
DREB19	0.29557536845854165
ERF10	-1.0474592622553127
ERF115	0.0
ERF11	0.0
ERF2	0.0
ERF38	0.0
ERF3	0.0
ERF4	0.0
ERF5	0.0
ERF7	0.0
ERF8	-0.687262247077758
ESE1	0.0
ESE3	0.0
LEP	0.0
PLT3	0.0
Rap210	0.12008156526655282
RAP211	0.0
RAP212	0.17752235601995559
RAP21	0.0
RAP26	0.0
RRTF1	0.0
TINY	0.0
ARF2	-0.03811719375856712
AT1G20910	0.16022681327990984
BPC1	0.0
BAM8	0.0
bHLH10	0.0
bHLH28	0.0
bHLH80	-0.27673310412305635
BIM1	0.41180840295935983
BIM2	0.6008213483537204
ABF2	-0.45648321114361656
ABI5	0.4965005425792993
AREB3	0.0
bZIP16	0.0
bZIP18	-0.6175334416548194
bZIP28	0.9084616172902789
bZIP3	-0.3102850245463256
bZIP48	-1.3529756806373963
bZIP50	0.0
bZIP52	-0.4020216002201404
bZIP68	0.05471134041295096
GBF5	-0.7245874295606605
TGA10	0.0
TGA4	0.0
TGA5	-0.017775132026946167
TGA6	-0.17983520129760486
TGA9	0.0
VIP1	0.0
At1g78700	0.23820310937186898
At4g18890	0.0
At4g36780	0.43098613363210087
BZR1	-0.23449748090941416
Adof1	0.24957892461187414
AT1G47655	1.1486310217615436
AT1G69570	0.0
AT2G28810	-0.6498973429132431
At3g45610	0.3088585521499042
AT3G52440	0.0
At4g38000	-0.11943382680312647
AT5G02460	-0.6534195164401156
At5g62940	0.0
AT5G66940	0.0
CDF3	0.0
COG1	0.0
DAG2	-0.08231540424708926
dof24	0.2565141087246712
dof42	0.0
dof45	-0.22726300262683405
OBP1	-0.5937617377996915
OBP3	1.7688552378998887
OBP4	0.0
GATA11	0.0
GATA19	0.0
GATA1	0.0
GATA4	0.0
CRC	0.0
AT2G15740	-1.3834754507459122
At3g60580	0.22654622454322385
AT4G26030	0.0
AT5G22990	0.0
IDD4	0.5184319226324539
IDD7	0.0
JKD	0.0
SGR5	0.0
WIP5	0.33191249553937696
At5g08750	0.0
AT5G63260	-0.8762163305574395
CAMTA1	0.0
CAMTA5	0.0
AT2G20110	-0.05564767397225363
TCX2	-0.27496627214556185
DEL2	0.0
E2FA	-0.08468658615695249
EIN3	0.0
FAR1	0.0
AT1G49560	-0.5091063697839538
At2g03500	0.0
AT2G40260	-0.08748022287812299
At3g04030	0.0
At3g24120	-0.19577754874897654
AT4G37180	-0.3324331505275315
At5g29000	0.6402530885358103
AT5G45580	-0.7713402834170024
AT4G00250	0.0
AtGRF6	-1.0568238270194437
ANL2	0.0
ATHB15	0.1132744476212334
ATHB21	-0.03592220783510258
ATHB40	-0.2437696339146517
ATHB53	-0.3273998099285267
ATHB5	0.038652657519034045
LMI1	0.0
PHV	0.051413572878188867
HAT2	-0.010121009424752136
ATHB13	-0.10107751832159502
ATHB18	0.0
ATHB6	0.0
ATHB7	0.0
HSF21	0.0
HSF3	-0.5778495845103863
HSF6	0.0
HSF7	0.0
HSFC1	0.0
ASL18	0.0
LBD18	0.08711143857711456
LBD19	0.18369561485993366
LBD23	-0.6916865693039413
LBD2	0.06715541316095726
LOB	0.0
AGL15	0.0
AGL63	0.0
SVP	0.0
AT5G23930	0.0
At1g19000	0.13540287486387717
At1g49010	-0.20688238003676918
At3g09600	0.0
AT3G10113	0.0
At3g11280	0.0
At4g01280	0.0
At5g05790	1.8714267672006593
At5g08520	0.0
At5g47390	0.0
At5g52660	0.38120220423347406
AT5G56840	0.0
AT5G61620	-0.37316317975940905
LHY1	0.0
RVE1	0.14471343198251155
ATY13	-0.22168366347540336
BOS1	0.0
MS188	-0.2243776062374259
MYB101	0.0
MYB107	-0.47441854346267914
MYB119	-0.36137053961303023
MYB121	0.0
MYB13	0.0
MYB27	0.7373440033534279
MYB33	-0.5764619054660229
MYB3R1	0.27009358441330966
MYB3R4	0.0
MYB3R5	0.0
MYB49	0.0
MYB56	0.0
MYB57	-0.21315133008123222
MYB58	-0.35174923704509903
MYB61	0.0
MYB63	0.0
MYB67	-0.07759296370660738
MYB70	-0.651708409110561
MYB73	0.9931249021873134
MYB77	0.45405957947266423
MYB81	0.0
MYB88	-0.010055893906562405
MYB93	-0.3683890666852552
MYB96	0.8912863953016
MYB98	-0.0832760944365654
ANAC004	0.0
ANAC005	0.0
ANAC013	0.0
ANAC016	0.4322577580314926
ANAC020	-0.311953034489185
ANAC028	1.343814339817092
ANAC038	0.0
ANAC042	-0.6577875408195141
ANAC045	-0.4005751036478986
ANAC050	-0.3259204918719634
ANAC057	0.0
ANAC058	-0.5489173822126882
ANAC071	0.2957058021915456
ANAC075	0.0
ANAC083	0.364279782538212
ANAC087	0.43675015888346397
ANAC092	0.22444294130229114
ANAC094	0.0
ANAC103	0.0
AT1G19040	0.0
ATAF1	-0.3614341228925522
CUC1	-0.31123935794811963
CUC3	0.0
NAC2	0.0
NAM	0.0
NAP	-0.40061029936665654
NST1	-0.09396279331352014
NTM1	-0.4529245022684336
NTM2	0.27550148152156373
SMB	-0.5910234047142228
SND2	0.0
SND3	0.4247349962243844
VND1	0.5929214020758459
VND2	-0.6596619730562985
VND6	0.3185157921618394
FRS9	-0.5204797975031388
AT1G24250	0.0
BBX31	-0.12713037362449747
REM19	0.33591453010223793
NLP7	-0.15943201204372598
RKD2	-0.729134771171009
AT3G09735	0.0
SPL13	-0.032277806209467186
SPL14	-0.21414007464857515
SPL1	-0.48670841350583394
SPL5	0.027833928517810663
SPL9	0.0
At1g69690	0.0
At2g45680	0.0
At5g08330	0.0
TCP20	-2.5497763849869868
TCP7	0.0
AT1G76880	0.0
AT3G10030	0.0
AT5G05550	-1.4486649741944957
GT1	0.0
GT2	0.015231738875661219
GT3a	0.0
GTL1	0.2930879415321176
WRKY14	0.0
WRKY15	-0.5779501517427035
WRKY18	0.0
WRKY20	0.8029649345033442
WRKY24	0.0
WRKY25	0.0
WRKY27	0.0
WRKY28	-0.3746415135148733
WRKY29	-1.7870686992467542
WRKY33	0.0
WRKY3	-0.16902678106289548
WRKY45	0.0
WRKY50	-0.14980522764047444
WRKY55	-0.2218822300420855
WRKY65	0.0
WRKY71	0.0
WRKY75	-0.6523611133208654
AT3G42860	0.0
ATHB23	-0.11647005329266827
ATHB24	0.0
ATHB25	0.0
ATHB33	0.0
ATHB34	0.0
-6.586378374670768	1.4309304143780897	1
-8.174786254985662	2.1926548976242444	0
-4.583005132285496	1.8082736899710325	1
-1.5714906629565981	2.875823562354313	0
-1.506650681965077	2.0987230443729703	2
INTERCEPT	-0.5881055259977231
AT5G60130	-0.2377122997336724
FUS3	0.1665705537449165
NGA4	0.0
VRN1	0.2875421239101436
ABR1	0.0033294809365557593
AIL7	0.0
AT1G01250	0.0
AT1G12630	0.07163684267559642
At1g19210	0.0
AT1G28160	-0.426555519051403
At1g36060	0.0
AT1G44830	0.0
AT1G71450	-0.21489888055227896
AT1G77200	0.4470593640531636
At4g16750	-0.2949609741397668
AT4G18450	0.0
At4g31060	-0.5536117806208825
At5g18450	0.0
At5g65130	-0.09549695503857113
CBF1	0.0
CBF2	-1.0876468910242505
CBF3	-1.249848219386783
CBF4	0.5742577854432678
CEJ1	0.5482437493506251
DDF1	0.0
DDF2	0.0
DEAR2	0.0
DEAR3	0.0
DEAR5	0.0
DREB19	-0.7513725352636468
ERF10	-0.4555964814895346
ERF115	0.0
ERF11	0.0
ERF2	0.0
ERF38	0.7088961069747791
ERF3	0.0
ERF4	0.854814175131882
ERF5	0.0
ERF7	0.3565525960930864
ERF8	0.0
ESE1	0.053509862820331655
ESE3	0.016106949037915402
LEP	0.0
PLT3	0.9713281286395943
Rap210	1.275042278260185
RAP211	0.32434124571508427
RAP212	0.0
RAP21	0.6511364546751339
RAP26	-0.9817659085285846
RRTF1	0.0
TINY	-0.27189001891013104
ARF2	-0.1398461796794287
AT1G20910	0.07973537685710852
BPC1	0.0
BAM8	-0.063812263354486
bHLH10	0.0
bHLH28	0.6950714622134917
bHLH80	0.0
BIM1	0.0
BIM2	0.019037786768690446
ABF2	0.0
ABI5	-1.345868493793986
AREB3	0.9855967393179547
bZIP16	0.0
bZIP18	0.16932109569666576
bZIP28	0.46818765036597354
bZIP3	-0.39015600249492854
bZIP48	0.37122633837783664
bZIP50	0.0
bZIP52	0.0
bZIP68	-0.1619641277659576
GBF5	0.27117730322335504
TGA10	0.0
TGA4	0.0
TGA5	0.0
TGA6	0.5623041279569543
TGA9	-0.8674209888633762
VIP1	0.0
At1g78700	0.0
At4g18890	0.0
At4g36780	-0.3876536576943972
BZR1	0.0
Adof1	1.030417434424006
AT1G47655	0.0
AT1G69570	0.0
AT2G28810	-0.0072347911120671585
At3g45610	0.3703407124377063
AT3G52440	0.1458853637547669
At4g38000	0.20453451541905873
AT5G02460	1.108835042108191
At5g62940	-0.21682387904597042
AT5G66940	-0.21456029381360697
CDF3	0.0
COG1	-0.034969243309632275
DAG2	0.42798334889857775
dof24	0.014937230428693308
dof42	0.0
dof45	0.08956415746999873
OBP1	-0.0231192468583004
OBP3	-0.850095551434735
OBP4	-0.09737622849615979
GATA11	0.0
GATA19	0.0
GATA1	0.0
GATA4	0.0
CRC	0.5018833741902231
AT2G15740	0.0
At3g60580	0.0
AT4G26030	0.4647088574432308
AT5G22990	0.5411555719787867
IDD4	-0.11471739688937978
IDD7	0.08372142109856442
JKD	1.8703590875897191
SGR5	0.0
WIP5	0.6238535904642595
At5g08750	0.0
AT5G63260	0.03158011083177048
CAMTA1	0.0
CAMTA5	-0.6330570616240021
AT2G20110	0.21330774091404323
TCX2	2.1515926528741107
DEL2	0.09746602771464263
E2FA	1.543963366836581
EIN3	0.0
FAR1	-0.47952878934368925
AT1G49560	-0.0727799207778187
At2g03500	0.6124835000627674
AT2G40260	0.007959203629504842
At3g04030	0.02666424060803618
At3g24120	0.41795564371183935
AT4G37180	0.0
At5g29000	-0.5454723678444864
AT5G45580	0.20636415847286363
AT4G00250	0.0
AtGRF6	0.048730409029231814
ANL2	0.0
ATHB15	-0.06524995612664339
ATHB21	0.3173511482275091
ATHB40	0.5372927639329776
ATHB53	0.0
ATHB5	0.0
LMI1	0.14325131185807896
PHV	0.32014312982610665
HAT2	0.267306754893577
ATHB13	0.061419810125827166
ATHB18	0.0
ATHB6	1.1100230887046452
ATHB7	0.3736181744978803
HSF21	0.0
HSF3	-0.30877627043428724
HSF6	-0.09172195159757329
HSF7	0.0
HSFC1	0.0
ASL18	0.0
LBD18	0.16910911919457827
LBD19	0.1430020280966172
LBD23	-0.23160300729795855
LBD2	0.4403486907527457
LOB	0.0
AGL15	0.0
AGL63	0.04468309615239764
SVP	0.643919262358004
AT5G23930	0.6592710209587144
At1g19000	0.08987660940867745
At1g49010	-0.27264677106575835
At3g09600	-0.5896029421174306
AT3G10113	-0.0988451520830183
At3g11280	-0.44879508700859994
At4g01280	0.07795236332261182
At5g05790	0.2573055358158861
At5g08520	0.0
At5g47390	0.0
At5g52660	-0.7770209051077005
AT5G56840	0.03693923861144503
AT5G61620	0.13282229425737985
LHY1	0.0
RVE1	0.7053592230561148
ATY13	0.18793681396947995
BOS1	-0.33401796309005366
MS188	0.607896645512641
MYB101	0.0
MYB107	0.2040370728667749
MYB119	0.0
MYB121	-0.4834768429117131
MYB13	0.0
MYB27	0.0
MYB33	0.3632675354108036
MYB3R1	0.0
MYB3R4	0.0
MYB3R5	1.9161853086512397
MYB49	1.2663498466179368
MYB56	0.0
MYB57	0.3106592513005131
MYB58	0.0
MYB61	-0.24067940763425621
MYB63	0.0
MYB67	0.8124554322197186
MYB70	-0.32649568105449106
MYB73	0.1641983333773975
MYB77	-0.20248734634460663
MYB81	0.0
MYB88	0.0
MYB93	0.3201638322545502
MYB96	0.0
MYB98	-0.02495999237071376
ANAC004	0.0
ANAC005	0.2176402985350212
ANAC013	-0.7368946104572593
ANAC016	0.903219218289662
ANAC020	-0.8483199618835813
ANAC028	0.5037479385037458
ANAC038	0.3888749646055795
ANAC042	0.0
ANAC045	-0.2353086449384533
ANAC050	-0.30997026258070387
ANAC057	0.0
ANAC058	0.6227181552301905
ANAC071	0.4180891144208548
ANAC075	0.40427735351062966
ANAC083	0.0
ANAC087	0.0
ANAC092	0.0
ANAC094	-0.3149727039730008
ANAC103	-0.13591248563767305
AT1G19040	0.0
ATAF1	0.5850332772728009
CUC1	0.5205559404753378
CUC3	-0.949090104677952
NAC2	0.25057555932397224
NAM	-0.23645943385661405
NAP	-0.3001685875802513
NST1	0.5386338028454931
NTM1	0.27711013095752063
NTM2	0.19576238252280337
SMB	0.1446683132858045
SND2	0.0
SND3	-0.10605121872307637
VND1	0.0
VND2	-0.044685288542683374
VND6	0.0
FRS9	-1.2934219236659497
AT1G24250	0.0
BBX31	-0.21312169748408888
REM19	0.15815103769390937
NLP7	-0.5243640704496642
RKD2	0.18711605543112458
AT3G09735	0.0
SPL13	0.0
SPL14	0.0
SPL1	-0.40761919955706494
SPL5	-0.24800766040484534
SPL9	-0.07050382145370374
At1g69690	0.9946709515872867
At2g45680	0.0
At5g08330	-1.2639538447107628
TCP20	0.0
TCP7	0.0
AT1G76880	0.0
AT3G10030	-3.041631771095687
AT5G05550	0.0
GT1	0.0
GT2	0.18647623286783355
GT3a	-0.15814698617673734
GTL1	1.8085246480483161
WRKY14	0.6961197042293498
WRKY15	0.6740794254404057
WRKY18	0.0019567714869318034
WRKY20	0.2549933706066052
WRKY24	0.0
WRKY25	-0.9285242169431017
WRKY27	0.0
WRKY28	0.0
WRKY29	0.0
WRKY33	0.5811505082861658
WRKY3	0.41023836578358697
WRKY45	0.0
WRKY50	0.5919265422056137
WRKY55	0.6682490043879447
WRKY65	0.0
WRKY71	-0.5683380304623658
WRKY75	0.744736901590253
AT3G42860	0.0
ATHB23	0.03421797765957521
ATHB24	-0.8085867176951804
ATHB25	0.5424624931526324
ATHB33	0.3250588772448418
ATHB34	0.0
-0.03444236525123189	2.492767280856725	1
3.9207403881609424	1.8544134252423472	0
-2.3513038017665666	2.1561484968641356	1
-4.707129173688947	2.2331130780380257	0
-0.6226527572115521	0.7557142152763615	3
INTERCEPT	-0.9749717535686246
AT5G60130	-0.020601304601887614
FUS3	0.0
NGA4	0.19733818053756816
VRN1	0.2271456946672393
ABR1	-0.14182914616320202
AIL7	0.0
AT1G01250	0.0
AT1G12630	0.0
At1g19210	0.3835145768960692
AT1G28160	0.8757845213929587
At1g36060	0.46518490737078033
AT1G44830	-0.15519981368333477
AT1G71450	-0.26450400637222266
AT1G77200	-0.0018244588713297906
At4g16750	-0.04741434543023634
AT4G18450	0.05871832867493054
At4g31060	-0.14705404936552294
At5g18450	0.0
At5g65130	0.0
CBF1	0.0
CBF2	0.46136090006057273
CBF3	-0.22307387352165517
CBF4	0.29802933539835214
CEJ1	0.41496354660356827
DDF1	0.0
DDF2	0.0
DEAR2	-0.13315468342885886
DEAR3	0.028320789429628252
DEAR5	-0.7263080648195341
DREB19	0.0
ERF10	-0.027813764995452264
ERF115	-0.27463283058453664
ERF11	0.19732958585393073
ERF2	0.0
ERF38	0.1882362331963145
ERF3	0.0
ERF4	0.0
ERF5	-0.42387954172073505
ERF7	0.0
ERF8	0.0870818589593006
ESE1	-0.10252156460420637
ESE3	0.21533741749172472
LEP	0.0
PLT3	-0.25076565209848933
Rap210	0.0
RAP211	-0.06320327739135406
RAP212	-0.07725109903703944
RAP21	0.11136999164064094
RAP26	-1.1620376631400668
RRTF1	0.2023183364617528
TINY	-0.26127988945862385
ARF2	0.0
AT1G20910	-0.02713623210708926
BPC1	0.02620199043258644
BAM8	0.0
bHLH10	0.3636417650411008
bHLH28	0.005878110581021584
bHLH80	0.0
BIM1	0.5095598892420321
BIM2	0.36340800281126023
ABF2	-0.053043326103461505
ABI5	-0.298656116222017
AREB3	0.0
bZIP16	0.4950007575603447
bZIP18	0.0
bZIP28	0.0
bZIP3	0.254485838531597
bZIP48	0.0
bZIP50	-0.0808501597834805
bZIP52	0.0
bZIP68	0.49246488478012357
GBF5	-0.30354328873039443
TGA10	0.0
TGA4	0.12601584247759104
TGA5	-0.2674313641912078
TGA6	0.13257251160926767
TGA9	-0.367390387427002
VIP1	0.0
At1g78700	-0.011484860640862479
At4g18890	-0.025261544778641384
At4g36780	0.017883841073931223
BZR1	0.6452619074037507
Adof1	0.2028421206117796
AT1G47655	0.10871815478978099
AT1G69570	-0.2964471237173616
AT2G28810	-0.02919439330353254
At3g45610	-0.04282112232994319
AT3G52440	-0.08385201933293272
At4g38000	0.22320246870909558
AT5G02460	0.09645234058948499
At5g62940	-0.0039970292427439
AT5G66940	-0.11428054062411937
CDF3	-0.12824493756027655
COG1	-0.10142803988737767
DAG2	0.07992995725157301
dof24	-0.0065298390024779475
dof42	0.0
dof45	0.20999703009788584
OBP1	-0.16107388486851132
OBP3	0.2731095920787587
OBP4	0.17640150308669286
GATA11	-0.36189527111784586
GATA19	0.0
GATA1	0.0
GATA4	-0.24078718730887713
CRC	-0.20967196786508419
AT2G15740	0.12718866108928106
At3g60580	-0.13067007138267134
AT4G26030	0.0
AT5G22990	-0.0761600037371977
IDD4	-0.04280984892541568
IDD7	0.1492976836700821
JKD	0.2251474263107002
SGR5	0.0
WIP5	0.1348939884792949
At5g08750	-0.01524552665167786
AT5G63260	0.19112957849713294
CAMTA1	0.3702186918439251
CAMTA5	0.22407401179167968
AT2G20110	0.0
TCX2	0.032285212355233836
DEL2	-1.4086744496992303
E2FA	-0.7931777591897078
EIN3	0.3669512820696905
FAR1	0.5886639211584166
AT1G49560	0.0
At2g03500	0.0
AT2G40260	0.02165689404002724
At3g04030	0.20550102393332234
At3g24120	-0.012103385796511469
AT4G37180	0.0
At5g29000	0.5146468259892417
AT5G45580	-0.3719691711320343
AT4G00250	-0.29109753443342956
AtGRF6	-0.05625657524521269
ANL2	-0.006606577863560278
ATHB15	-0.33343451137480595
ATHB21	0.0
ATHB40	-0.02347685105172166
ATHB53	0.16796735489851575
ATHB5	-0.1988293031293284
LMI1	-0.19496920513555796
PHV	0.2553039464383334
HAT2	0.16152361926501324
ATHB13	0.10448313576465525
ATHB18	0.0
ATHB6	0.1270746644090789
ATHB7	0.0
HSF21	-0.007205734923078078
HSF3	0.13493979126687727
HSF6	0.0
HSF7	-0.12908876288466198
HSFC1	-0.5952418884092183
ASL18	0.3329887114841001
LBD18	0.008242473021211345
LBD19	0.06515051310530807
LBD23	0.0
LBD2	0.060972683825911256
LOB	-0.07899954115639034
AGL15	0.020966491114354304
AGL63	-0.030825261503775875
SVP	-0.017369739719059255
AT5G23930	0.0
At1g19000	0.2097870772377835
At1g49010	0.043953618439672416
At3g09600	-0.14226136488257324
AT3G10113	0.037926546885612596
At3g11280	0.0
At4g01280	0.3529142121672115
At5g05790	0.15652623022493312
At5g08520	0.1465219140019039
At5g47390	0.0
At5g52660	0.22263660936141094
AT5G56840	-0.14512350029421592
AT5G61620	0.20084190537658805
LHY1	-0.08669895023264884
RVE1	-0.041944089187380455
ATY13	-0.03431380292016532
BOS1	-0.5465859766069283
MS188	0.17893679558322845
MYB101	0.0
MYB107	0.019293398889635202
MYB119	0.11154247658435555
MYB121	-0.41657974963553396
MYB13	0.0
MYB27	0.0
MYB33	0.25533210234962067
MYB3R1	0.15939084321172584
MYB3R4	0.0
MYB3R5	0.29503061899779376
MYB49	-0.2213985491361476
MYB56	0.1706551583860109
MYB57	-0.017614626991430606
MYB58	0.21060350666699412
MYB61	0.0
MYB63	0.3923521180525284
MYB67	-0.22027646988076602
MYB70	0.017658321021825157
MYB73	-0.34672318273510755
MYB77	0.06969519606090459
MYB81	0.19481122295274078
MYB88	0.0
MYB93	0.0
MYB96	0.0
MYB98	0.016139961680115788
ANAC004	-0.4175964585984611
ANAC005	0.06052511454791852
ANAC013	0.0
ANAC016	-0.010860959932272766
ANAC020	-0.013249395576328905
ANAC028	0.9928034155982276
ANAC038	-0.019918364330305645
ANAC042	-0.2590053043374171
ANAC045	-0.0025436050825103987
ANAC050	0.0
ANAC057	-0.9616456294097346
ANAC058	0.0
ANAC071	0.15819369095261165
ANAC075	0.0
ANAC083	0.18610534834996498
ANAC087	0.0
ANAC092	0.0
ANAC094	0.0
ANAC103	0.06474492821769738
AT1G19040	0.7067578725413906
ATAF1	0.171341508846243
CUC1	0.1683110159031565
CUC3	0.0
NAC2	-0.08782606457348806
NAM	0.16956962591647384
NAP	0.36501424279852657
NST1	0.0
NTM1	-0.06726129626548188
NTM2	1.090024945777371
SMB	-0.02791161432786897
SND2	0.0
SND3	0.0
VND1	0.047610718409653446
VND2	0.003108048732166707
VND6	-0.3396071176532696
FRS9	-0.013540563430875428
AT1G24250	0.0
BBX31	-0.054370883856701906
REM19	0.24150240878877
NLP7	-0.040797065925588946
RKD2	-0.7170211767269943
AT3G09735	-0.02261574062994567
SPL13	0.0
SPL14	0.22215009261274912
SPL1	-0.020982657489646585
SPL5	-0.25642333299040704
SPL9	0.14961453341416053
At1g69690	-0.3488043228506432
At2g45680	0.0
At5g08330	-0.0075142246900800555
TCP20	0.0
TCP7	0.38919789858369963
AT1G76880	0.0
AT3G10030	0.08063286846147935
AT5G05550	0.049776529639169655
GT1	0.0
GT2	-0.12989947543314462
GT3a	0.2009663983109788
GTL1	-0.0828612899450894
WRKY14	-0.8528734749467064
WRKY15	0.23514820466728228
WRKY18	0.21412793056823975
WRKY20	0.026334882041226464
WRKY24	-0.0674744203005517
WRKY25	0.3204301407177229
WRKY27	0.18471174054455308
WRKY28	0.0
WRKY29	0.14248889103114515
WRKY33	0.19942733212334918
WRKY3	0.38312573489951707
WRKY45	-0.10159275329594197
WRKY50	-0.12891782476719935
WRKY55	0.0
WRKY65	0.05537000800162075
WRKY71	-0.017382866131735508
WRKY75	0.05280487444892667
AT3G42860	-0.46160269516584973
ATHB23	0.05972414044933897
ATHB24	0.0
ATHB25	-0.132964868492626
ATHB33	-0.08089744121857151
ATHB34	0.12374665242966633
INTERCEPT	-0.48824552634770796
AT5G60130	0.18852387557676042
FUS3	0.47457921550643123
NGA4	-0.1767453743234037
VRN1	0.10585464911659288
ABR1	0.5237399345864171
AIL7	0.0
AT1G01250	0.26299347987308647
AT1G12630	-0.16737629990494746
At1g19210	0.21081810935748707
AT1G28160	-0.7108084873823904
At1g36060	0.2677826017924049
AT1G44830	-0.18760783236462436
AT1G71450	-0.16162858467851554
AT1G77200	0.6258293936551547
At4g16750	-0.10939010636645777
AT4G18450	-0.3077488709778415
At4g31060	0.0
At5g18450	-0.4950847330237772
At5g65130	0.0
CBF1	-0.051771057801640576
CBF2	0.35187734080687005
CBF3	-0.349280174350745
CBF4	0.10906972862201317
CEJ1	0.21757513070984316
DDF1	0.21783860187409293
DDF2	0.11833546980582041
DEAR2	0.0
DEAR3	0.027191872460195384
DEAR5	0.022948981028098718
DREB19	-0.03411095469437747
ERF10	0.07395896168221686
ERF115	0.0
ERF11	-0.11179425758604544
ERF2	0.0
ERF38	-0.2404657562991427
ERF3	0.1264677258869492
ERF4	0.0
ERF5	0.3940047173432092
ERF7	0.25280198559146394
ERF8	0.10543709564988321
ESE1	0.0
ESE3	0.009920380693485277
LEP	-0.23671213019082984
PLT3	0.0
Rap210	0.3995015555167378
RAP211	0.30900609051795525
RAP212	-0.1743590759555725
RAP21	0.0
RAP26	-0.5378336334614119
RRTF1	-0.013311014975311949
TINY	-0.0237771025372284
ARF2	-0.04784107986787992
AT1G20910	-0.20001086798935042
BPC1	0.3201615040321083
BAM8	-0.12043070733090189
bHLH10	0.06084673985658977
bHLH28	-0.0657892655068753
bHLH80	0.07317603762531966
BIM1	-0.2460473435305351
BIM2	0.34446052755396067
ABF2	-0.02263067676723131
ABI5	0.0
AREB3	-0.19799134471108162
bZIP16	0.5751778602413044
bZIP18	0.07769668007374234
bZIP28	-0.5887308917529189
bZIP3	0.0
bZIP48	-0.4326045368666666
bZIP50	0.0
bZIP52	0.14758528902364834
bZIP68	0.38805731621293643
GBF5	-0.3666160735538653
TGA10	0.5342793886405062
TGA4	0.12743596585948613
TGA5	-0.19980534867491614
TGA6	0.11466634013136245
TGA9	-0.28734432554989975
VIP1	0.31705488794540015
At1g78700	-0.2280924541468275
At4g18890	-0.1661640921461078
At4g36780	0.21993639395243067
BZR1	6.192805785262268E-4
Adof1	-0.12872525710358984
AT1G47655	0.0
AT1G69570	-0.14463374879306545
AT2G28810	-0.13680591421019636
At3g45610	-0.10139387770042463
AT3G52440	0.09310567313615543
At4g38000	0.0
AT5G02460	-0.16105089556509056
At5g62940	0.15603634365137284
AT5G66940	0.21020159893061713
CDF3	-0.17669245347231585
COG1	-0.01795982015731142
DAG2	0.13034050304627576
dof24	0.17162573344036813
dof42	0.281257267372151
dof45	0.1275435905148399
OBP1	-0.27742877482000927
OBP3	-0.07150630027558975
OBP4	0.03450776045573216
GATA11	0.683357392376827
GATA19	-0.1540096176908183
GATA1	0.03251330768328077
GATA4	0.29561726038280073
CRC	0.0
AT2G15740	-0.440666681542345
At3g60580	0.0
AT4G26030	0.16157269955642758
AT5G22990	-0.5177653138168795
IDD4	0.03674462059506008
IDD7	-0.1476283438710401
JKD	0.054755722524486294
SGR5	0.0
WIP5	0.004757497707781184
At5g08750	-0.4833303516958047
AT5G63260	0.0694095447831181
CAMTA1	0.0
CAMTA5	0.0
AT2G20110	0.04866568919724322
TCX2	0.21535175661297817
DEL2	0.25717452085275777
E2FA	-0.501439692862483
EIN3	0.0
FAR1	0.04083521435539877
AT1G49560	-0.12934978469088138
At2g03500	-0.12915954749135658
AT2G40260	0.27487500459033903
At3g04030	0.18741970729575688
At3g24120	-0.08008995011779252
AT4G37180	-0.1372846238598209
At5g29000	0.0
AT5G45580	0.08000341950473107
AT4G00250	0.10364180173662559
AtGRF6	-0.059606157162423706
ANL2	0.20092242991205547
ATHB15	-0.13237783637290967
ATHB21	0.1860525999663644
ATHB40	0.16697315932114132
ATHB53	0.07579683854276285
ATHB5	0.12320450111343278
LMI1	0.15324143049585767
PHV	0.0
HAT2	0.14524131241968907
ATHB13	0.29872726076192135
ATHB18	0.11368411647512316
ATHB6	0.13817533691332096
ATHB7	0.07816862891256333
HSF21	0.0
HSF3	-0.15374955869865808
HSF6	0.0
HSF7	-0.22924349053704335
HSFC1	-0.2574619803602551
ASL18	0.0
LBD18	-0.12965707498574539
LBD19	-0.09873397039659866
LBD23	0.09051354894594603
LBD2	0.02620039977744058
LOB	0.4202378101181003
AGL15	-0.288016676651396
AGL63	0.02581039172374178
SVP	0.0
AT5G23930	-0.12499688472892347
At1g19000	0.0
At1g49010	-0.02267148597662019
At3g09600	-0.03214074050182323
AT3G10113	0.0
At3g11280	-0.03429852195979799
At4g01280	-0.22990035197786265
At5g05790	0.11990045551286327
At5g08520	0.09008372213376194
At5g47390	-0.12588433611270355
At5g52660	0.052297398376733216
AT5G56840	-0.17818252913757757
AT5G61620	0.050445883291960425
LHY1	0.011003848673681014
RVE1	0.034000718327936885
ATY13	0.25358025165405484
BOS1	-0.8979677158407039
MS188	0.1895425715037023
MYB101	0.0
MYB107	0.02830539364232196
MYB119	-0.17424706479340582
MYB121	0.0
MYB13	0.20855070419281332
MYB27	0.0
MYB33	-0.029701172372084028
MYB3R1	0.34868494864680255
MYB3R4	0.3528607670103397
MYB3R5	0.7715193823411782
MYB49	-0.10305223391347734
MYB56	-0.4284082221046997
MYB57	0.0
MYB58	0.08092186636857211
MYB61	0.0
MYB63	0.6317222474509454
MYB67	-0.304083939311052
MYB70	-0.11682492254009821
MYB73	0.0
MYB77	0.131522959294681
MYB81	0.04178934233977154
MYB88	0.2506466499013545
MYB93	-0.0016418283507261718
MYB96	0.0
MYB98	0.5073874112387208
ANAC004	0.265608827091978
ANAC005	0.11360721539082021
ANAC013	0.09576950542213866
ANAC016	0.23740694963569697
ANAC020	-0.25453554011531954
ANAC028	0.2542603888344459
ANAC038	0.0
ANAC042	-0.056800550950880144
ANAC045	0.03935181342497967
ANAC050	0.4295546049399214
ANAC057	0.0
ANAC058	0.34651946861446575
ANAC071	0.2194287801954459
ANAC075	-0.10191398816681776
ANAC083	0.03234568668558762
ANAC087	0.5938357387685254
ANAC092	-0.015478430783273149
ANAC094	0.49517350594743725
ANAC103	-0.030838239444578395
AT1G19040	0.0
ATAF1	-0.2787189866301781
CUC1	-1.0027432761530244
CUC3	0.25957124999441133
NAC2	0.0
NAM	-0.24371307208562631
NAP	0.32178262258278884
NST1	-0.3287742342078369
NTM1	-0.2308936055822196
NTM2	0.06422552479174928
SMB	0.15990699012043638
SND2	-1.095306990094943
SND3	0.19797037430885442
VND1	-0.0702509843860808
VND2	0.2579754930188729
VND6	0.0
FRS9	0.023023046863506622
AT1G24250	0.0242395073725681
BBX31	0.04200151227896928
REM19	-0.009213210403873079
NLP7	0.24927272377101217
RKD2	-0.6979828879548031
AT3G09735	0.013042529501643352
SPL13	-0.25400738644072884
SPL14	0.17992044937902138
SPL1	0.0
SPL5	-0.09333135152455584
SPL9	0.07162899908944718
At1g69690	0.0
At2g45680	-0.055613254354205555
At5g08330	-0.4146708068666937
TCP20	0.0
TCP7	-0.040488545898900545
[truncated: 1,781 more rows]
