# Supplementary material for: Extensive transcriptomic and epigenomic remodelling occurs during Arabidopsis thaliana germination
Source: Genome Biol. 2017 Sep 15;18:172. doi: 10.1186/s13059-017-1302-3 (PMC5599894; doi:10.1186/s13059-017-1302-3)
Supplement: Supplementary file 3 — The 620 genes showing isoform variation during seed germination. Table S2. The 163 DE unannotated loci identified during seed germination. Table S3A. Number of misexpressed genes at 24 h SL in each genotype and subsets that are differentially expressed during germination and DAP-seq-predicted targets of the corresponding TF. Table S3B. Primers used for genotyping the mutant lines. Table S4. Number of misregulated genes in each branch of the DREM model (Fig. S) at 24 h SL in each mutant. Table S5. Correlation between the expression profiles of miRNAs and their respective confirmed target gene(s) for all those shown in Figure S6. Table S6. Overlap between CHH DMRs and TF binding sites. (XLSX 52 kb) [file 13059_2017_1302_MOESM3_ESM.xlsx]

## Sheet: ST 1.
Table S1. The 620 genes showing isoform variation during seed germination.
Name	symbol	Note
AT1G01340	CNGC10	cyclic nucleotide gated channel 10
AT1G01380	ETC1	Homeodomain-like superfamily protein
AT1G01480	ACS2	1-amino-cyclopropane-1-carboxylate synthase 2
AT1G01490	NA	Heavy metal transport/detoxification superfamily protein
AT1G01910	NA	P-loop containing nucleoside triphosphate hydrolases superfamily protein
AT1G03250	NA	R3H domain protein
AT1G03740	NA	Protein kinase superfamily protein
AT1G03905	ABCI19	P-loop containing nucleoside triphosphate hydrolases superfamily protein
AT1G04380	NA	2-oxoglutarate (2OG) and Fe(II)-dependent oxygenase superfamily protein
AT1G05860	NA	INO80 complex subunit D-like protein
AT1G06630	NA	F-box/RNI-like superfamily protein
AT1G07320	RPL4	ribosomal protein L4
AT1G07480	NA	Transcription factor IIA, alpha/beta subunit
AT1G07650	NA	Leucine-rich repeat transmembrane protein kinase
AT1G07700	NA	Thioredoxin superfamily protein
AT1G07745	RAD51D	DNA repair RAD51-like protein
AT1G07780	PAI1	phosphoribosylanthranilate isomerase 1
AT1G07890	APX1	ascorbate peroxidase 1
AT1G08260	TIL1	DNA polymerase epsilon catalytic subunit
AT1G08450	CRT3	calreticulin 3
AT1G09480	NA	NAD(P)-binding Rossmann-fold superfamily protein
AT1G09710	NA	Homeodomain-like superfamily protein
AT1G10095	NA	Protein prenylyltransferase superfamily protein
AT1G10490	NA	GNAT acetyltransferase (DUF699)
AT1G10810	NA	NAD(P)-linked oxidoreductase superfamily protein
AT1G11300	NA	G-type lectin S-receptor-like Serine/Threonine-kinase
AT1G11360	NA	Adenine nucleotide alpha hydrolases-like superfamily protein
AT1G12140	FMO GS-OX5	flavin-monooxygenase glucosinolate S-oxygenase 5
AT1G12770	EMB1586	P-loop containing nucleoside triphosphate hydrolases superfamily protein
AT1G13050	NA	proline-rich receptor-like kinase
AT1G13170	ORP1D	OSBP(oxysterol binding protein)-related protein 1D
AT1G15040	GAT1_2.1	Class I glutamine amidotransferase-like superfamily protein
AT1G15125	NA	S-adenosyl-L-methionine-dependent methyltransferases superfamily protein
AT1G15440	PWP2	periodic tryptophan protein 2
AT1G15780	NRB4	mediator of RNA polymerase II transcription subunit 15a-like protein
AT1G15830	NA	hypothetical protein
AT1G15970	NA	DNA glycosylase superfamily protein
AT1G16020	NA	vacuolar fusion protein (DUF1712)
AT1G16610	SR45	arginine/serine-rich 45
AT1G16750	NA	GPI-anchored adhesin-like protein, putative (Protein of unknown function, DUF547)
AT1G17160	NA	pfkB-like carbohydrate kinase family protein
AT1G17270	NA	O-fucosyltransferase family protein
AT1G17470	DRG1	developmentally regulated G-protein 1
AT1G18690	XXT4	Galactosyl transferase GMA12/MNN10 family protein
AT1G19485	NA	Transducin/WD40 repeat-like superfamily protein
AT1G19850	MP	Transcriptional factor B3 family protein / auxin-responsive factor AUX/IAA-like protein
AT1G20920	NA	P-loop containing nucleoside triphosphate hydrolases superfamily protein
AT1G21060	NA	Serine/Threonine-kinase, putative (Protein of unknown function, DUF547)
AT1G21650	SECA2	Preprotein translocase SecA family protein
AT1G21840	UREF	urease accessory protein F
AT1G22750	NA	transmembrane protein
AT1G24490	ALB4	OxaA/YidC-like membrane insertion protein
AT1G24706	THO2	THO2
AT1G25390	NA	Protein kinase superfamily protein
AT1G26770	EXPA10	expansin A10
AT1G27120	NA	Galactosyltransferase family protein
AT1G27540	NA	F-box protein (DUF295)
AT1G27595	NA	symplekin
AT1G28090	NA	Polynucleotide adenylyltransferase family protein
AT1G28130	GH3.17	Auxin-responsive GH3 family protein
AT1G28290	AGP31	arabinogalactan protein 31
AT1G28350	NA	Nucleotidylyl transferase superfamily protein
AT1G28395	NA	hypothetical protein
AT1G28520	VOZ1	vascular plant one zinc finger protein
AT1G28765	NA	hypothetical protein
AT1G28960	NUDX15	nudix hydrolase homolog 15
AT1G29370	NA	RNA polymerase II degradation factor-like protein (DUF1296)
AT1G29380	NA	Carbohydrate-binding X8 domain superfamily protein
AT1G29630	NA	5'-3' exonuclease family protein
AT1G30450	CCC1	cation-chloride co-transporter 1
AT1G30470	NA	SIT4 phosphatase-associated family protein
AT1G30590	NA	RNA polymerase I specific transcription initiation factor RRN3 protein
AT1G31175	NA	cytochrome C oxidase biogenesis Cmc1-like protein
AT1G31860	AT-IE	histidine biosynthesis bifunctional protein (HISIE)
AT1G31880	BRX	DZC (Disease resistance/zinc finger/chromosome condensation-like region) domain containing protein
AT1G31930	XLG3	extra-large GTP-binding protein 3
AT1G32240	KAN2	Homeodomain-like superfamily protein
AT1G32490	ESP3	RNA helicase family protein
AT1G32610	NA	hydroxyproline-rich glycoprotein family protein
AT1G32630	NA	FAM50A-like protein
AT1G33330	NA	Class I peptide chain release factor
AT1G33790	NA	jacalin lectin family protein
AT1G34110	NA	Leucine-rich receptor-like protein kinase family protein
AT1G34370	STOP1	C2H2 and C2HC zinc fingers superfamily protein
AT1G38065	NA	O-fucosyltransferase family protein
AT1G43245	NA	SET domain-containing protein
AT1G44750	PUP11	purine permease 11
AT1G45249	ABF2	abscisic acid responsive elements-binding factor 2
AT1G45474	Lhca5	photosystem I light harvesting complex protein 5
AT1G47550	SEC3A	exocyst complex component sec3A
AT1G47570	NA	RING/U-box superfamily protein
AT1G49180	NA	protein kinase family protein
AT1G49590	NA	C2H2 and C2HC zinc fingers superfamily protein
AT1G50410	NA	SNF2 domain-containing protein / helicase domain-containing protein / zinc finger protein-like protein
AT1G50440	NA	RING/FYVE/PHD zinc finger superfamily protein
AT1G51720	NA	Amino acid dehydrogenase family protein
AT1G52320	NA	kinesin-like protein
AT1G52530	NA	Hus1-like protein
AT1G52630	NA	O-fucosyltransferase family protein
AT1G52825	NA	sporulation-specific protein
AT1G53310	PPC1	phosphoenolpyruvate carboxylase 1
AT1G54385	NA	ARM repeat superfamily protein
AT1G55325	GCT	RNA polymerase II transcription mediator
AT1G55690	NA	Sec14p-like phosphatidylinositol transfer family protein
AT1G56570	PGN	Tetratricopeptide repeat (TPR)-like superfamily protein
AT1G57600	NA	MBOAT (membrane bound O-acyl transferase) family protein
AT1G58400	NA	Disease resistance protein (CC-NBS-LRR class) family
AT1G58807	NA	Disease resistance protein (CC-NBS-LRR class) family
AT1G59124	NA	Disease resistance protein (CC-NBS-LRR class) family
AT1G59900	E1 ALPHA	pyruvate dehydrogenase complex E1 alpha subunit
AT1G61010	CPSF73-I	cleavage and polyadenylation specificity factor 73-I
AT1G61190	NA	LRR and NB-ARC domains-containing disease resistance protein
AT1G61210	DWA3	Transducin/WD40 repeat-like superfamily protein
AT1G61360	NA	S-locus lectin protein kinase family protein
AT1G61520	LHCA3	PSI type III chlorophyll a/b-binding protein
AT1G62850	NA	Class I peptide chain release factor
AT1G63130	NA	Tetratricopeptide repeat (TPR)-like superfamily protein
AT1G63370	NA	Flavin-binding monooxygenase family protein
AT1G63640	NA	P-loop nucleoside triphosphate hydrolases superfamily protein with CH (Calponin Homology) domain-containing protein
AT1G63770	NA	Peptidase M1 family protein
AT1G63830	NA	PLAC8 family protein
AT1G63855	NA	Putative methyltransferase family protein
AT1G64200	VHA-E3	vacuolar H+-ATPase subunit E isoform 3
AT1G64540	NA	F-box/FBD-like domains containing protein
AT1G64650	NA	Major facilitator superfamily protein
AT1G64710	NA	GroES-like zinc-binding alcohol dehydrogenase family protein
AT1G64790	ILA	ILITYHIA
AT1G64960	HEB1	ARM repeat superfamily protein
AT1G65070	NA	DNA mismatch repair protein MutS, type 2
AT1G65270	NA	ER membrane protein complex subunit-like protein
AT1G67320	EMB2813	DNA primase, large subunit family
AT1G67490	GCS1	glucosidase 1
AT1G67820	NA	Protein phosphatase 2C family protein
AT1G67950	NA	RNA-binding (RRM/RBD/RNP motifs) family protein
AT1G68240	NA	basic helix-loop-helix (bHLH) DNA-binding superfamily protein
AT1G68540	TKPR2	NAD(P)-binding Rossmann-fold superfamily protein
AT1G69070	NA	nucleolar-like protein
AT1G69220	SIK1	Protein kinase superfamily protein
AT1G69540	AGL94	AGAMOUS-like 94
AT1G70610	ABCB26	transporter associated with antigen processing protein 1
AT1G71220	EBS1	EMS-MUTAGENIZED BRI1 SUPPRESSOR 1
AT1G71410	NA	ARM repeat superfamily protein
AT1G71530	NA	Protein kinase superfamily protein
AT1G73430	NA	sec34-like family protein
AT1G73460	NA	Protein kinase superfamily protein
AT1G73600	NA	S-adenosyl-L-methionine-dependent methyltransferases superfamily protein
AT1G73650	NA	3-oxo-5-alpha-steroid 4-dehydrogenase (DUF1295)
AT1G73730	EIL3	ETHYLENE-INSENSITIVE3-like 3
AT1G73930	NA	polarity axis stabilization protein
AT1G75450	CKX5	cytokinin oxidase 5
AT1G75500	WAT1	Walls Are Thin 1
AT1G75850	VPS35B	VPS35 homolog B
AT1G76050	NA	Pseudouridine synthase family protein
AT1G76480	NA	caveolin-1 protein
AT1G76630	NA	Tetratricopeptide repeat (TPR)-like superfamily protein
AT1G78200	NA	Protein phosphatase 2C family protein
AT1G78260	NA	RNA-binding (RRM/RBD/RNP motifs) family protein
AT1G78660	GGH1	gamma-glutamyl hydrolase 1
AT1G79030	NA	Chaperone DnaJ-domain superfamily protein
AT1G79090	NA	topoisomerase II-associated protein
AT1G79520	NA	Cation efflux family protein
AT1G79690	NUDT3	nudix hydrolase homolog 3
AT1G79910	NA	Regulator of Vps4 activity in the MVB pathway protein
AT1G80210	BRCC36A	Mov34/MPN/PAD-1 family protein
AT1G80555	NA	Isocitrate/isopropylmalate dehydrogenase family protein
AT1G80770	PDE318	P-loop containing nucleoside triphosphate hydrolases superfamily protein
AT1G80970	NA	XH domain-containing protein
AT1G80980	NA	stress response NST1-like protein
AT2G01200	IAA32	indole-3-acetic acid inducible 32
AT2G01320	ABCG7	ABC-2 type transporter family protein
AT2G01650	PUX2	plant UBX domain-containing protein 2
AT2G02410	NA	yacP-like NYN domain protein
AT2G02765	NA	L-aminoadipate-semialdehyde dehydrogenase-phosphopantetheinyl transferase
AT2G03530	UPS2	ureide permease 2
AT2G03890	PI4K GAMMA 7	phosphoinositide 4-kinase gamma 7
AT2G04620	NA	zinc transporter-like protein
AT2G05100	LHCB2.1	photosystem II light harvesting complex protein 2.1
AT2G05655	NA	hypothetical protein
AT2G06510	RPA1A	replication protein A 1A
AT2G07629	NA	hypothetical protein
AT2G11000	MAK10	MAK10 homologue
AT2G16650	PRORP2	proteinaceous RNase P 2
AT2G16940	NA	Splicing factor, CC1-like protein
AT2G17020	NA	F-box/RNI-like superfamily protein
AT2G17540	NA	hypothetical protein
AT2G17970	NA	2-oxoglutarate (2OG) and Fe(II)-dependent oxygenase superfamily protein
AT2G18790	PHYB	phytochrome B
AT2G19340	NA	Oligosaccharyltransferase complex/magnesium transporter family protein
AT2G19560	EER5	proteasome family protein
AT2G19590	ACO1	ACC oxidase 1
AT2G19930	NA	RNA-dependent RNA polymerase family protein
AT2G19940	NA	Putative N-acetyl-gamma-glutamyl-phosphate reductase
AT2G20900	DGK5	diacylglycerol kinase 5
AT2G21170	TIM	triosephosphate isomerase
AT2G21940	SK1	shikimate kinase 1
AT2G22250	AAT	aspartate aminotransferase
AT2G24270	ALDH11A3	aldehyde dehydrogenase 11A3
AT2G24530	NA	transcriptional regulator of RNA polII, SAGA, subunit
AT2G25320	NA	TRAF-like family protein
AT2G25620	DBP1	DNA-binding protein phosphatase 1
AT2G25880	AUR2	ataurora2
AT2G26210	NA	Ankyrin repeat family protein
AT2G26570	WEB1	WEAK CHLOROPLAST MOVEMENT UNDER BLUE LIGHT-like protein (DUF827)
AT2G26580	YAB5	plant-specific transcription factor YABBY family protein
AT2G27080	NA	Late embryogenesis abundant (LEA) hydroxyproline-rich glycoprotein family
AT2G28670	ESB1	Disease resistance-responsive (dirigent-like protein) family protein
AT2G29290	NA	NAD(P)-binding Rossmann-fold superfamily protein
AT2G29310	NA	NAD(P)-binding Rossmann-fold superfamily protein
AT2G29525	AtIPCS3	Inositol phosphorylceramide synthase 3
AT2G29540	RPC14	RNApolymerase 14 kDa subunit
AT2G29650	PHT4;1	phosphate transporter 4;1
AT2G30120	NA	protein FLC EXPRESSOR
AT2G30910	ARPC1A	actin-related protein C1A
AT2G31370	NA	Basic-leucine zipper (bZIP) transcription factor family protein
AT2G31740	NA	S-adenosyl-L-methionine-dependent methyltransferases superfamily protein
AT2G31990	NA	Exostosin family protein
AT2G32320	NA	tRNAHis guanylyltransferase
AT2G32850	NA	Protein kinase superfamily protein
AT2G33380	RD20	Caleosin-related family protein
AT2G34070	TBL37	TRICHOME BIREFRINGENCE-LIKE 37
AT2G34315	NA	avirulence induced family protein
AT2G34510	NA	choice-of-anchor C domain protein, putative (Protein of unknown function, DUF642)
AT2G34660	ABCC2	multidrug resistance-associated protein 2
AT2G34900	IMB1	Transcription factor GTE6
AT2G35230	IKU1	VQ motif-containing protein
AT2G35658	NA	transmembrane protein
AT2G36250	FTSZ2-1	Tubulin/FtsZ family protein
AT2G36270	ABI5	Basic-leucine zipper (bZIP) transcription factor family protein
AT2G36720	NA	Acyl-CoA N-acyltransferase with RING/FYVE/PHD-type zinc finger domain-containing protein
AT2G37060	NF-YB8	nuclear factor Y, subunit B8
AT2G37940	AtIPCS2	Inositol phosphorylceramide synthase 2
AT2G37975	NA	Yos1-like protein
AT2G38010	NA	Neutral/alkaline non-lysosomal ceramidase
AT2G38840	NA	Guanylate-binding family protein
AT2G39740	HESO1	Nucleotidyltransferase family protein
AT2G40670	RR16	response regulator 16
AT2G40690	GLY1	NAD-dependent glycerol-3-phosphate dehydrogenase family protein
AT2G40790	CXXS2	C-terminal cysteine residue is changed to a serine 2
AT2G40860	NA	protein kinase family protein / protein phosphatase 2C ( PP2C) family protein
AT2G41060	NA	RNA-binding (RRM/RBD/RNP motifs) family protein
AT2G41170	NA	F-box family protein
AT2G41231	NA	transmembrane protein
AT2G41440	NA	agamous-like MADS-box protein
AT2G41720	EMB2654	Tetratricopeptide repeat (TPR)-like superfamily protein
AT2G41880	GK-1	guanylate kinase 1
AT2G42170	NA	Actin family protein
AT2G42640	NA	Mitogen activated protein kinase kinase kinase-like protein
AT2G42950	NA	Magnesium transporter CorA-like family protein
AT2G43190	POP4	ribonuclease P family protein
AT2G43240	NA	Nucleotide-sugar transporter family protein
AT2G43410	FPA	RNA binding protein
AT2G43500	NA	Plant regulator RWP-RK family protein
AT2G43710	SSI2	Plant stearoyl-acyl-carrier-protein desaturase family protein
AT2G44710	NA	RNA-binding (RRM/RBD/RNP motifs) family protein
AT2G45500	NA	AAA-type ATPase family protein
AT2G46810	NA	basic helix-loop-helix (bHLH) DNA-binding superfamily protein
AT2G47000	ABCB4	ATP binding cassette subfamily B4
AT2G47070	SPL1	squamosa promoter binding protein-like 1
AT2G47830	NA	Cation efflux family protein
AT2G47940	DEG2	DEGP protease 2
AT2G48070	RPH1	resistance to phytophthora 1
AT3G01100	HYP1	hypothetical protein 1
AT3G01380	NA	sulfatase and phosphatidylinositolglycan class N domain-containing protein
AT3G01410	NA	Polynucleotidyl transferase, ribonuclease H-like superfamily protein
AT3G01540	DRH1	DEAD box RNA helicase 1
AT3G01910	SOX	sulfite oxidase
AT3G02030	NA	transferase
AT3G02280	NA	Flavodoxin family protein
AT3G02300	NA	Regulator of chromosome condensation (RCC1) family protein
AT3G02540	RAD23C	Rad23 UV excision repair protein family
AT3G02780	IPP2	isopentenyl pyrophosphate:dimethylallyl pyrophosphate isomerase 2
AT3G02870	VTC4	Inositol monophosphatase family protein
AT3G04240	SEC	Tetratricopeptide repeat (TPR)-like superfamily protein
AT3G04310	NA	transmembrane protein
AT3G04450	NA	Homeodomain-like superfamily protein
AT3G04600	NA	Nucleotidylyl transferase superfamily protein
AT3G04610	FLK	RNA-binding KH domain-containing protein
AT3G04630	WDL1	WVD2-like 1
AT3G05140	RBK2	ROP binding protein kinases 2
AT3G05220	NA	Heavy metal transport/detoxification superfamily protein
AT3G05500	NA	Rubber elongation factor protein (REF)
AT3G05700	NA	Drought-responsive family protein
AT3G06590	NA	basic helix-loop-helix (bHLH) DNA-binding superfamily protein
AT3G07020	SGT	UDP-Glycosyltransferase superfamily protein
AT3G07030	NA	Alba DNA/RNA-binding protein
AT3G07140	NA	GPI transamidase component Gpi16 subunit family protein
AT3G07300	NA	NagB/RpiA/CoA transferase-like superfamily protein
AT3G07600	NA	Heavy metal transport/detoxification superfamily protein
AT3G07930	NA	DNA glycosylase superfamily protein
AT3G09150	HY2	phytochromobilin:ferredoxin oxidoreductase, chloroplast / phytochromobilin synthase (HY2)
AT3G09690	NA	alpha/beta-Hydrolases superfamily protein
AT3G10200	NA	S-adenosyl-L-methionine-dependent methyltransferases superfamily protein
AT3G10250	NA	histidine-tRNA ligase
AT3G10915	NA	Reticulon family protein
AT3G11240	ATE2	arginine-tRNA protein transferase 2
AT3G11440	MYB65	myb domain protein 65
AT3G11745	NA	transmembrane protein
AT3G12020	NA	P-loop containing nucleoside triphosphate hydrolases superfamily protein
AT3G12050	NA	Aha1 domain-containing protein
AT3G12990	RRP45a	ribonuclease PH45A
AT3G13000	NA	ubiquinone biosynthesis protein (Protein of unknown function, DUF547)
AT3G13782	NAP1;4	nucleosome assembly protein1;4
AT3G13790	ATBFRUCT1	Glycosyl hydrolases family 32 protein
AT3G14020	NF-YA6	nuclear factor Y, subunit A6
AT3G14190	NA	hypothetical protein
AT3G14550	GGPS3	geranylgeranyl pyrophosphate synthase 3
AT3G14890	NA	phosphoesterase
AT3G15010	NA	RNA-binding (RRM/RBD/RNP motifs) family protein
AT3G15410	NA	Leucine-rich repeat (LRR) family protein
AT3G15940	NA	UDP-Glycosyltransferase superfamily protein
AT3G16520	UGT88A1	UDP-glucosyl transferase 88A1
AT3G16570	RALF23	rapid alkalinization factor 23
AT3G16857	RR1	response regulator 1
AT3G17100	NA	sequence-specific DNA binding transcription factor
AT3G17350	NA	wall-associated receptor kinase carboxy-terminal protein
AT3G17609	HYH	HY5-homolog
AT3G17630	CHX19	cation/H+ exchanger 19
AT3G17650	YSL5	YELLOW STRIPE like 5
AT3G17680	NA	Kinase interacting (KIP1-like) family protein
AT3G17712	NA	hypothetical protein
AT3G18100	MYB4R1	myb domain protein 4r1
AT3G19570	SCO3	SNOWY COTYLEDON protein (DUF566)
AT3G19830	NTMC2T5.2	Calcium-dependent lipid-binding (CaLB domain) family protein
AT3G19960	ATM1	myosin 1
AT3G20080	CYP705A15	cytochrome P450, family 705, subfamily A, polypeptide 15
AT3G20090	CYP705A18	cytochrome P450, family 705, subfamily A, polypeptide 18
AT3G20200	NA	kinase with adenine nucleotide alpha hydrolases-like domain-containing protein
AT3G20250	PUM5	pumilio 5
AT3G20540	POLGAMMA1	polymerase gamma 1
AT3G20810	JMJD5	2-oxoglutarate (2OG) and Fe(II)-dependent oxygenase superfamily protein
AT3G24840	NA	Sec14p-like phosphatidylinositol transfer family protein
AT3G25585	AAPT2	aminoalcoholphosphotransferase
AT3G25690	CHUP1	Hydroxyproline-rich glycoprotein family protein
AT3G26180	CYP71B20	cytochrome P450, family 71, subfamily B, polypeptide 20
AT3G26440	NA	transmembrane protein, putative (DUF707)
AT3G26920	NA	FBD / Leucine Rich Repeat domains containing protein
AT3G26922	NA	F-box/RNI-like superfamily protein
AT3G26932	DRB3	dsRNA-binding protein 3
AT3G27610	NA	Nucleotidylyl transferase superfamily protein
AT3G28100	UMAMIT45	nodulin MtN21 /EamA-like transporter family protein
AT3G28700	NA	NADH dehydrogenase ubiquinone complex I, assembly factor-like protein (DUF185)
AT3G30350	RGF4	root meristem growth factor-like protein
AT3G33528	NA	hypothetical protein
AT3G42170	DAYSLEEPER	BED zinc finger and hAT dimerization domain-containing protein DAYSLEEPER
AT3G44200	NEK6	serine/threonine-protein kinase NEK5
AT3G45740	NA	hydrolase family protein / HAD-superfamily protein
AT3G46110	NA	UPSTREAM OF FLC-like protein (DUF966)
AT3G46920	NA	kinase superfamily with octicosapeptide/Phox/Bem1p domain-containing protein
AT3G46940	DUT1	DUTP-PYROPHOSPHATASE-LIKE 1
AT3G46980	PHT4;3	phosphate transporter 4;3
AT3G48060	NA	BAH and TFIIS domain-containing protein
AT3G48430	REF6	relative of early flowering 6
AT3G48580	XTH11	xyloglucan endotransglucosylase/hydrolase 11
AT3G48870	HSP93-III	Clp ATPase
AT3G48980	NA	O-glucosyltransferase rumi-like protein (DUF821)
AT3G49010	BBC1	breast basic conserved 1
AT3G49400	NA	Transducin/WD40 repeat-like superfamily protein
AT3G52170	NA	DNA binding protein
AT3G52920	NA	transcriptional activator (DUF662)
AT3G53460	CP29	chloroplast RNA-binding protein 29
AT3G53720	CHX20	cation/H+ exchanger 20
AT3G53900	UPP	uracil phosphoribosyltransferase
AT3G54480	SKIP5	SKP1/ASK-interacting protein 5
AT3G54740	NA	zein-binding protein (Protein of unknown function, DUF593)
AT3G54810	BME3	Plant-specific GATA-type zinc finger transcription factor family protein
AT3G55850	LAF3	Amidohydrolase family
AT3G56140	NA	DUF399 family protein, putative (DUF399 and DUF3411)
AT3G56210	NA	ARM repeat superfamily protein
AT3G56300	NA	Cysteinyl-tRNA synthetase, class Ia family protein
AT3G56310	NA	Melibiase family protein
AT3G56570	NA	SET domain-containing protein
AT3G57480	NA	zinc finger (C2H2 type, AN1-like) family protein
AT3G58460	RBL15	RHOMBOID-like protein 15
AT3G59210	NA	F-box/RNI-like superfamily protein
AT3G59630	NA	diphthamide synthesis DPH2 family protein
AT3G59950	NA	Peptidase family C54 protein
AT3G60510	NA	ATP-dependent caseinolytic (Clp) protease/crotonase family protein
AT3G60750	NA	Transketolase
AT3G61160	NA	Protein kinase superfamily protein
AT3G61600	POB1	POZ/BTB containin G-protein 1
AT3G61850	DAG1	Dof-type zinc finger DNA-binding family protein
AT3G62020	GLP10	germin-like protein 10
AT3G62090	PIL2	phytochrome interacting factor 3-like 2
AT4G00180	YAB3	Plant-specific transcription factor YABBY family protein
AT4G00740	QUA3	S-adenosyl-L-methionine-dependent methyltransferases superfamily protein
AT4G00930	CIP4.1	COP1-interacting protein 4.1
AT4G01995	NA	beta-carotene isomerase D27
AT4G02460	PMS1	DNA mismatch repair protein
AT4G02510	TOC159	translocon at the outer envelope membrane of chloroplasts 159
AT4G02550	NA	Myb/SANT-like DNA-binding domain protein
AT4G02590	UNE12	basic helix-loop-helix (bHLH) DNA-binding superfamily protein
AT4G02760	NA	RNI-like superfamily protein
AT4G02990	BSM	Mitochondrial transcription termination factor family protein
AT4G03260	NA	Outer arm dynein light chain 1 protein
AT4G03415	PP2C52	Protein phosphatase 2C family protein
AT4G04890	PDF2	protodermal factor 2
AT4G05110	ENT6	equilibrative nucleoside transporter 6
AT4G07410	PCN	Transducin family protein / WD-40 repeat family protein
AT4G07960	CSLC12	Cellulose-synthase-like C12
AT4G08850	NA	Leucine-rich repeat receptor-like protein kinase family protein
AT4G10170	NA	SNARE-like superfamily protein
AT4G10843	NA	hypothetical protein
AT4G11050	GH9C3	glycosyl hydrolase 9C3
AT4G11570	NA	Haloacid dehalogenase-like hydrolase (HAD) superfamily protein
AT4G11911	NA	STAY-GREEN-like protein
AT4G12005	NA	hypothetical protein
AT4G12290	NA	Copper amine oxidase family protein
AT4G12610	RAP74	transcription initiation factor IIF subunit alpha RAP74
AT4G13250	NYC1	NAD(P)-binding Rossmann-fold superfamily protein
AT4G13330	NA	S-adenosyl-L-methionine-dependent methyltransferases superfamily protein
AT4G13390	EXT12	Proline-rich extensin-like family protein
AT4G13730	NA	Ypt/Rab-GAP domain of gyp1p superfamily protein
AT4G14170	NA	Pentatricopeptide repeat (PPR) superfamily protein
AT4G14300	NA	RNA-binding (RRM/RBD/RNP motifs) family protein
AT4G14840	NA	spindle assembly abnormal protein
AT4G15010	NA	Mitochondrial substrate carrier family protein
AT4G15230	ABCG30	pleiotropic drug resistance 2
AT4G15570	MAA3	P-loop containing nucleoside triphosphate hydrolases superfamily protein
AT4G16070	NA	lipase class 3 family protein
AT4G16380	NA	Heavy metal transport/detoxification superfamily protein
AT4G16540	NA	Heat shock protein HSP20/alpha crystallin family
AT4G16950	RPP5	Disease resistance protein (TIR-NBS-LRR class) family
AT4G17310	NA	hypothetical protein
AT4G17410	NA	DWNN domain, a CCHC-type zinc finger
AT4G18596	NA	Pollen Ole e 1 allergen and extensin family protein
AT4G18740	NA	Rho termination factor
AT4G18810	NA	NAD(P)-binding Rossmann-fold superfamily protein
AT4G18840	NA	Pentatricopeptide repeat (PPR-like) superfamily protein
AT4G18975	NA	Pentatricopeptide repeat (PPR) superfamily protein
AT4G19070	NA	Putative membrane lipoprotein
AT4G19490	VPS54	VPS54
AT4G19500	NA	nucleoside-triphosphatase/transmembrane receptor/nucleotide binding/ATP binding protein
AT4G19900	NA	alpha 1,4-glycosyltransferase family protein
AT4G19990	FRS1	FAR1-related sequence 1
AT4G20350	NA	oxidoreductase
AT4G20830	NA	FAD-binding Berberine family protein
AT4G21060	NA	Galactosyltransferase family protein
AT4G21310	NA	transmembrane protein, putative (DUF1218)
AT4G21750	ATML1	Homeobox-leucine zipper family protein / lipid-binding START domain-containing protein
AT4G21850	MSRB9	methionine sulfoxide reductase B9
AT4G22830	NA	YCF49-like protein
AT4G23330	NA	hypothetical protein
AT4G23420	NA	NAD(P)-binding Rossmann-fold superfamily protein
AT4G23450	AIRP1	RING/U-box superfamily protein
AT4G23990	CSLG3	cellulose synthase like G3
AT4G24290	NA	MAC/Perforin domain-containing protein
AT4G24420	NA	RNA-binding (RRM/RBD/RNP motifs) family protein
AT4G24680	MOS1	modifier of snc1
AT4G24740	FC2	LAMMER-type protein kinase AFC2
AT4G25315	NA	Expressed protein
AT4G25500	RS40	arginine/serine-rich splicing factor 35
AT4G26140	BGAL12	beta-galactosidase 12
AT4G26470	NA	Calcium-binding EF-hand family protein
AT4G26650	NA	RNA-binding (RRM/RBD/RNP motifs) family protein
AT4G26680	NA	Tetratricopeptide repeat (TPR)-like superfamily protein
AT4G26910	NA	Dihydrolipoamide succinyltransferase
AT4G27410	RD26	NAC (No Apical Meristem) domain transcriptional regulator superfamily protein
AT4G27490	RRP41L	3'-5'-exoribonuclease family protein
AT4G28220	NDB1	NAD(P)H dehydrogenase B1
AT4G28760	TRM20	methyl-coenzyme M reductase II subunit gamma, putative (DUF3741)
AT4G29240	NA	Leucine-rich repeat (LRR) family protein
AT4G30150	NA	Urb2/Npa2 family protein
AT4G30160	VLN4	villin 4
AT4G30820	NA	cyclin-dependent kinase-activating kinase assembly factor-related / CDK-activating kinase assembly factor-like protein
AT4G32010	HSL1	HSI2-like 1
AT4G32430	NA	Pentatricopeptide repeat (PPR) superfamily protein
AT4G32460	NA	choice-of-anchor C domain protein, putative (Protein of unknown function, DUF642)
AT4G32670	NA	RING/FYVE/PHD zinc finger superfamily protein
AT4G33240	FAB1A	1-phosphatidylinositol-3-phosphate 5-kinase FAB1A
AT4G33580	BCA5	beta carbonic anhydrase 5
AT4G33760	NA	tRNA synthetase class II (D, K and N) family protein
AT4G34480	NA	O-Glycosyl hydrolases family 17 protein
AT4G34660	NA	SH3 domain-containing protein
AT4G34680	GATA3	GATA transcription factor 3
AT4G34860	A/N-InvB	Plant neutral invertase family protein
AT4G35140	NA	Transducin/WD40 repeat-like superfamily protein
AT4G36050	NA	endonuclease/exonuclease/phosphatase family protein
AT4G37900	NA	hypothetical protein (duplicated DUF1399)
AT4G38150	NA	Pentatricopeptide repeat (PPR) superfamily protein
AT4G38230	CPK26	calcium-dependent protein kinase 26
AT4G38240	CGL1	alpha-1,3-mannosyl-glycoprotein beta-1,2-N-acetylglucosaminyltransferase
AT4G38330	NA	hemolysin-III integral membrane-like protein
AT4G38660	NA	Pathogenesis-related thaumatin superfamily protein
AT4G39140	NA	RING/U-box superfamily protein
AT4G40000	NA	S-adenosyl-L-methionine-dependent methyltransferases superfamily protein
AT5G01410	RSR4	Aldolase-type TIM barrel family protein
AT5G02080	NA	phosphopantothenate-cysteine ligase-like protein
AT5G02470	DPA	Transcription factor DP
AT5G02860	NA	Pentatricopeptide repeat (PPR) superfamily protein
AT5G04860	NA	splicing factor 3A subunit
AT5G05240	NA	cation-transporting ATPase
AT5G05400	NA	LRR and NB-ARC domains-containing disease resistance protein
AT5G05550	NA	sequence-specific DNA binding transcription factor
AT5G06230	TBL9	TRICHOME BIREFRINGENCE-LIKE 9
AT5G06750	NA	Protein phosphatase 2C family protein
AT5G06770	NA	KH domain-containing protein / zinc finger (CCCH type) family protein
AT5G07240	IQD24	IQ-domain 24
AT5G07350	Tudor1	TUDOR-SN protein 1
AT5G07920	DGK1	diacylglycerol kinase1
AT5G07940	NA	dentin sialophosphoprotein-like protein
AT5G08370	AGAL2	alpha-galactosidase 2
AT5G10330	HPA1	histidinol phosphate aminotransferase 1
AT5G10490	MSL2	MSCS-like 2
AT5G10650	NA	RING/U-box superfamily protein
AT5G11360	NA	Interleukin-1 receptor-associated kinase 4 protein
AT5G11430	NA	SPOC domain / Transcription elongation factor S-II protein
AT5G11840	NA	YCF36, putative (DUF1230)
AT5G12150	NA	Rho GTPase activation protein (RhoGAP) with PH domain-containing protein
AT5G12170	CLT3	CRT (chloroquine-resistance transporter)-like transporter 3
AT5G12440	NA	CCCH-type zinc fingerfamily protein with RNA-binding domain-containing protein
AT5G12840	NF-YA1	nuclear factor Y, subunit A1
AT5G12860	DiT1	dicarboxylate transporter 1
AT5G13480	FY	Transducin/WD40 repeat-like superfamily protein
AT5G13530	KEG	protein kinases;ubiquitin-protein ligase
AT5G13640	PDAT	phospholipid:diacylglycerol acyltransferase
AT5G13740	ZIF1	zinc induced facilitator 1
AT5G13950	NA	nuclear factor kappa-B-binding protein
AT5G14090	NA	regulator of nonsense transcript protein
AT5G14430	NA	S-adenosyl-L-methionine-dependent methyltransferases superfamily protein
AT5G14960	DEL2	DP-E2F-like 2
AT5G15940	NA	NAD(P)-binding Rossmann-fold superfamily protein
AT5G16630	RAD4	DNA repair protein Rad4 family
AT5G16900	NA	Leucine-rich repeat protein kinase family protein
AT5G17040	NA	UDP-Glycosyltransferase superfamily protein
AT5G17310	UGP2	UDP-glucose pyrophosphorylase 2
AT5G17410	NA	Spc97 / Spc98 family of spindle pole body (SBP) component
AT5G18640	NA	alpha/beta-Hydrolases superfamily protein
AT5G18810	SCL28	SC35-like splicing factor 28
AT5G19150	NA	pfkB-like carbohydrate kinase family protein
AT5G20990	B73	molybdopterin biosynthesis CNX1 protein / molybdenum cofactor biosynthesis enzyme CNX1 (CNX1)
AT5G21105	NA	Plant L-ascorbate oxidase
AT5G22300	NIT4	nitrilase 4
AT5G22780	NA	Adaptor protein complex AP-2, alpha subunit
AT5G22799	NA	transmembrane protein
AT5G22830	MGT10	magnesium (Mg) transporter 10
AT5G23080	TGH	SWAP (Suppressor-of-White-APricot)/surp domain-containing protein
AT5G23890	NA	GPI-anchored adhesin-like protein
AT5G24120	SIGE	sigma factor E
AT5G24155	NA	FAD/NAD(P)-binding oxidoreductase family protein
AT5G24160	SQE6	squalene monooxygenase 6
AT5G24352	NA	Serine/threonine-protein kinase WNK (With No Lysine)-like protein
AT5G25520	NA	SPOC domain / Transcription elongation factor S-II protein
AT5G26110	NA	Protein kinase superfamily protein
AT5G26180	NA	S-adenosyl-L-methionine-dependent methyltransferases superfamily protein
AT5G27410	NA	D-aminoacid aminotransferase-like PLP-dependent enzymes superfamily protein
AT5G28530	FRS10	FAR1-related sequence 10
AT5G35560	NA	DENN (AEX-3) domain-containing protein
AT5G36890	BGLU42	beta glucosidase 42
AT5G37020	ARF8	auxin response factor 8
AT5G37570	NA	Pentatricopeptide repeat (PPR-like) superfamily protein
AT5G38590	NA	F-box/RNI-like/FBD-like domains-containing protein
AT5G40500	NA	hypothetical protein
AT5G40760	G6PD6	glucose-6-phosphate dehydrogenase 6
AT5G40830	NA	S-adenosyl-L-methionine-dependent methyltransferases superfamily protein
AT5G40880	NA	WD-40 repeat family protein / zfwd3 protein (ZFWD3)
AT5G41670	NA	6-phosphogluconate dehydrogenase family protein
AT5G41680	NA	Protein kinase superfamily protein
AT5G41790	CIP1	COP1-interactive protein 1
AT5G42400	SDG25	SET domain protein 25
AT5G42450	NA	Pentatricopeptide repeat (PPR) superfamily protein
AT5G42560	NA	Abscisic acid-responsive (TB2/DP1, HVA22) family protein
AT5G42690	NA	transcription factor, putative (Protein of unknown function, DUF547)
AT5G42770	NA	Maf-like protein
AT5G43430	ETFBETA	electron transfer flavoprotein beta
AT5G43810	AGO10	Stabilizer of iron transporter SufD / Polynucleotidyl transferase
AT5G43930	NA	Transducin family protein / WD-40 repeat family protein
AT5G43960	NA	Nuclear transport factor 2 (NTF2) family protein with RNA binding (RRM-RBD-RNP motifs) domain-containing protein
AT5G44240	ALA2	aminophospholipid ATPase 2
AT5G44280	RING1A	RING 1A
AT5G44785	OSB3	organellar single-stranded DNA binding protein 3
AT5G44980	NA	F-box/RNI-like/FBD-like domains-containing protein
AT5G45330	DCP5-L	decapping 5-like protein
AT5G46050	PTR3	peptide transporter 3
AT5G46870	NA	RNA-binding (RRM/RBD/RNP motifs) family protein
AT5G47090	NA	coiled-coil protein
AT5G47160	NA	YDG/SRA domain-containing protein
AT5G47650	NUDT2	nudix hydrolase homolog 2
AT5G47820	FRA1	P-loop containing nucleoside triphosphate hydrolases superfamily protein
AT5G48150	PAT1	GRAS family transcription factor
AT5G48950	DHNAT2	Thioesterase superfamily protein
AT5G49500	NA	Signal recognition particle, SRP54 subunit protein
AT5G51710	KEA5	K+ efflux antiporter 5
AT5G51910	NA	TCP family transcription factor
AT5G52040	RS41	RNA-binding (RRM/RBD/RNP motifs) family protein
AT5G52547	NA	hypothetical protein
AT5G53440	NA	LOW protein: zinc finger CCCH domain protein
AT5G54870	NA	inositol-1,4,5-trisphosphate 5-phosphatase
AT5G55730	FLA1	FASCICLIN-like arabinogalactan 1
AT5G56220	NA	P-loop containing nucleoside triphosphate hydrolases superfamily protein
AT5G57160	ATLIG4	DNA ligase IV
AT5G57850	ADCL	D-aminoacid aminotransferase-like PLP-dependent enzymes superfamily protein
AT5G58260	NdhN	oxidoreductases, acting on NADH or NADPH, quinone or similar compound as acceptor
AT5G58960	GIL1	glucose-6-phosphate isomerase, putative (DUF641)
AT5G59130	NA	Subtilase family protein
AT5G59160	TOPP2	type one serine/threonine protein phosphatase 2
AT5G59350	NA	transmembrane protein
AT5G60335	NA	hydroxyacyl-thioester dehydratase type-like protein
AT5G60430	NA	antiporter/ drug transporter
AT5G60800	NA	Heavy metal transport/detoxification superfamily protein
AT5G61920	NA	FLX-like protein
AT5G62270	GCD1	ribosomal protein L20
AT5G62760	NA	P-loop containing nucleoside triphosphate hydrolases superfamily protein
AT5G62840	NA	Phosphoglycerate mutase family protein
AT5G63370	NA	Protein kinase superfamily protein
AT5G63620	NA	GroES-like zinc-binding alcohol dehydrogenase family protein
AT5G63630	NA	P-loop containing nucleoside triphosphate hydrolases superfamily protein
AT5G63930	NA	Leucine-rich repeat protein kinase family protein
AT5G63950	CHR24	chromatin remodeling 24
AT5G64200	SC35	serine/arginine-rich splicing factor-like protein, putative
AT5G64240	MC3	metacaspase 3
AT5G64520	XRCC2	homolog of X-ray repair cross complementing 2 (XRCC2)
AT5G64710	NA	Putative endonuclease or glycosyl hydrolase
AT5G64970	NA	Mitochondrial substrate carrier family protein
AT5G65070	MAF4	K-box region and MADS-box transcription factor family protein
AT5G66070	NA	RING/U-box superfamily protein
AT5G66110	HIPP27	Heavy metal transport/detoxification superfamily protein
AT5G66210	CPK28	calcium-dependent protein kinase 28
AT5G66450	LPPepsilon2	Phosphatidic acid phosphatase (PAP2) family protein
AT5G66470	NA	GTP-binding protein Era-like protein
AT5G67580	TRB2	Homeodomain-like/winged-helix DNA-binding family protein

## Sheet: ST 2.
Table S2. The 163 differentially expressed unannotated loci identified during seed germination.
Cufflinks ID	Locus	Cluster no.
XLOC_004615	Chr1:1480286-1480848	1
XLOC_005428	Chr1:6718589-6718847	1
XLOC_007570	Chr1:23280739-23281489	1
XLOC_008508	Chr1:29841551-29842181	1
XLOC_010536	Chr2:14086140-14086444	1
XLOC_014071	Chr2:18797962-18799098	1
XLOC_015777	Chr3:10181442-10182076	1
XLOC_018266	Chr3:4111066-4111604	1
XLOC_018489	Chr3:5570306-5571168	1
XLOC_020302	Chr3:19152551-19153246	1
XLOC_020612	Chr3:21104699-21105025	1
XLOC_021261	Chr4:1770470-1771400	1
XLOC_021937	Chr4:6995767-6996266	1
XLOC_028316	Chr5:15092922-15093231	1
XLOC_031350	Chr5:8209489-8209969	1
XLOC_031391	Chr5:8527468-8528453	1
XLOC_000109	Chr1:641473-642178	2
XLOC_000192	Chr1:1184110-1184451	2
XLOC_000349	Chr1:2284046-2284982	2
XLOC_001642	Chr1:10501811-10503017	2
XLOC_001771	Chr1:11523721-11524285	2
XLOC_002626	Chr1:18681368-18681809	2
XLOC_002945	Chr1:20839571-20839982	2
XLOC_003284	Chr1:22929675-22929906	2
XLOC_003671	Chr1:25723962-25724461	2
XLOC_003733	Chr1:26153842-26154121	2
XLOC_003964	Chr1:27712149-27712394	2
XLOC_004496	Chr1:788744-789271	2
XLOC_005236	Chr1:5355725-5356192	2
XLOC_005239	Chr1:5385495-5385805	2
XLOC_005525	Chr1:7340286-7340909	2
XLOC_006315	Chr1:13065393-13065764	2
XLOC_006405	Chr1:13982402-13982804	2
XLOC_006929	Chr1:19042504-19042739	2
XLOC_007268	Chr1:21341630-21342029	2
XLOC_007357	Chr1:22033387-22033784	2
XLOC_007941	Chr1:25999189-25999557	2
XLOC_008045	Chr1:26761363-26762018	2
XLOC_008240	Chr1:28105372-28105908	2
XLOC_008435	Chr1:29359071-29359466	2
XLOC_008627	Chr2:262788-263781	2
XLOC_008758	Chr2:1136007-1136321	2
XLOC_008826	Chr2:1602066-1602446	2
XLOC_009358	Chr2:5585394-5586191	2
XLOC_009994	Chr2:10075457-10076229	2
XLOC_010700	Chr2:15072280-15072527	2
XLOC_011804	Chr2:2890633-2891558	2
XLOC_013689	Chr2:16339696-16341079	2
XLOC_013829	Chr2:17282042-17282517	2
XLOC_014030	Chr2:18473293-18473624	2
XLOC_015072	Chr3:5493887-5494197	2
XLOC_015394	Chr3:7521996-7522666	2
XLOC_015581	Chr3:8758423-8758691	2
XLOC_016020	Chr3:12127863-12128068	2
XLOC_016043	Chr3:12360744-12361548	2
XLOC_016712	Chr3:17775847-17776485	2
XLOC_017911	Chr3:1963565-1963902	2
XLOC_018619	Chr3:6464980-6465433	2
XLOC_018964	Chr3:8993715-8994172	2
XLOC_019190	Chr3:10500913-10501238	2
XLOC_019225	Chr3:10752852-10753539	2
XLOC_020104	Chr3:17928617-17929007	2
XLOC_020538	Chr3:20642877-20643103	2
XLOC_020744	Chr3:21871275-21871545	2
XLOC_021232	Chr4:1476303-1476752	2
XLOC_021817	Chr4:6180474-6180859	2
XLOC_022051	Chr4:7877542-7877766	2
XLOC_022087	Chr4:8157118-8157805	2
XLOC_022204	Chr4:8961110-8961433	2
XLOC_022283	Chr4:9498770-9499195	2
XLOC_023203	Chr4:15667723-15668332	2
XLOC_023412	Chr4:17051439-17051667	2
XLOC_023454	Chr4:17411046-17411382	2
XLOC_023458	Chr4:17433136-17433408	2
XLOC_023574	Chr4:18273016-18273538	2
XLOC_024011	Chr4:2716522-2717363	2
XLOC_024486	Chr4:6742934-6743348	2
XLOC_024895	Chr4:9497714-9498261	2
XLOC_026137	Chr4:17820176-17820577	2
XLOC_026484	Chr5:1270596-1271330	2
XLOC_026632	Chr5:2179869-2180178	2
XLOC_026643	Chr5:2240815-2242073	2
XLOC_026702	Chr5:2605615-2605927	2
XLOC_027014	Chr5:4800887-4801356	2
XLOC_027380	Chr5:7270314-7270569	2
XLOC_027426	Chr5:7614842-7615067	2
XLOC_027504	Chr5:8156546-8156785	2
XLOC_027767	Chr5:10296814-10297395	2
XLOC_028559	Chr5:16660664-16660946	2
XLOC_029184	Chr5:21026067-21026389	2
XLOC_029333	Chr5:21925020-21925374	2
XLOC_029568	Chr5:23431810-23432237	2
XLOC_030028	Chr5:26415101-26415773	2
XLOC_030100	Chr5:26875685-26876047	2
XLOC_030169	Chr5:323536-323802	2
XLOC_030464	Chr5:2239769-2240290	2
XLOC_030811	Chr5:4545658-4547109	2
XLOC_031022	Chr5:5923554-5924190	2
XLOC_031423	Chr5:8777515-8777813	2
XLOC_031578	Chr5:10018901-10019717	2
XLOC_032023	Chr5:14060759-14061149	2
XLOC_032285	Chr5:15876468-15876704	2
XLOC_032823	Chr5:19589725-19590272	2
XLOC_033034	Chr5:21024993-21025379	2
XLOC_033334	Chr5:23257714-23258485	2
XLOC_033575	Chr5:24752255-24752501	2
XLOC_033643	Chr5:25275451-25275658	2
XLOC_033818	Chr5:26337078-26337544	2
XLOC_000764	Chr1:4966491-4966759	2
XLOC_001499	Chr1:9649910-9650335	2
XLOC_005521	Chr1:7311845-7312204	2
XLOC_012930	Chr2:11163223-11164018	2
XLOC_013307	Chr2:13823298-13823904	2
XLOC_023410	Chr4:17041917-17042262	2
XLOC_027452	Chr5:7823968-7824332	2
XLOC_027549	Chr5:8594600-8595010	2
XLOC_032230	Chr5:15631416-15632299	2
XLOC_032532	Chr5:17524016-17524368	2
XLOC_034156	ChrM:351835-352321	2
XLOC_003490	Chr1:24298753-24299653	3
XLOC_003582	Chr1:25096062-25096856	3
XLOC_006532	Chr1:15926218-15926421	3
XLOC_006704	Chr1:17447101-17447409	3
XLOC_006706	Chr1:17456425-17456715	3
XLOC_006945	Chr1:19170617-19170961	3
XLOC_008296	Chr1:28473677-28474174	3
XLOC_008600	Chr2:9895-10135	3
XLOC_008601	Chr2:10203-10447	3
XLOC_008613	Chr2:145131-145444	3
XLOC_009421	Chr2:6180885-6181373	3
XLOC_009941	Chr2:9719784-9720307	3
XLOC_010386	Chr2:13073129-13073349	3
XLOC_010869	Chr2:16235448-16235860	3
XLOC_012570	Chr2:8804500-8804801	3
XLOC_013847	Chr2:17408052-17408353	3
XLOC_014690	Chr3:3081361-3081635	3
XLOC_015141	Chr3:5894994-5895817	3
XLOC_015512	Chr3:8276355-8276714	3
XLOC_016232	Chr3:14192867-14194339	3
XLOC_019242	Chr3:10934419-10934950	3
XLOC_020134	Chr3:18166108-18166497	3
XLOC_023806	Chr4:1114285-1114516	3
XLOC_024458	Chr4:6578361-6578691	3
XLOC_024798	Chr4:8787750-8788047	3
XLOC_034027	ChrC:60343-60706	3
XLOC_034068	ChrM:16463-16757	3
XLOC_034082	ChrM:54515-54820	3
XLOC_034120	ChrM:186477-187277	3
XLOC_034135	ChrM:248275-248772	3
XLOC_034136	ChrM:253520-254466	3
XLOC_034162	ChrM:18167-18378	3
XLOC_034168	ChrM:36672-37182	3
XLOC_034169	ChrM:37240-38327	3
XLOC_034177	ChrM:58496-59966	3
XLOC_034202	ChrM:159392-160661	3
XLOC_034255	ChrM:314120-314563	3
XLOC_003307	Chr1:23105557-23105763	3
XLOC_009796	Chr2:8869595-8870419	3
XLOC_011806	Chr2:2893874-2894629	3
XLOC_024786	Chr4:8695158-8695560	3
XLOC_026925	Chr5:4203306-4203872	3
XLOC_028844	Chr5:18592775-18592976	3
XLOC_034180	ChrM:72021-72463	3

## Sheet: ST 3.
Table S3A. Number of misexpressed genes at 24 h SL in each genotype, and subsets that are differentially expressed during germination and DAP-seq-predicted targets of the corresponding transcription factor. Enrichment is calculated as the ratio between the proportion of targets in the misexpressed genes and the proportion of targets in the full set of 37,336 genes.
mutant	misexpressed	DE_in_germination	in_DAPseq_targets	total_targets	target_enrichment
athb15	81	81	3	1098	0.0929061
athb25	502	502	69	4218	0.144798
hat2	256	256	15	1883	0.15795
lmi1	347	347	45	3096	0.175282
obp1	882	881	95	3698	0.259369
smb	370	369	50	2698	0.256457
vnd2	794	793	59	1939	0.585901
wrky14	221	221	13	829	0.706256
Table S3B. Primers used for genotyping the mutant lines.
target	name	sequence
T-DNA	LB1.3	ATTTTGCCGATTTCGGAAC
athb15	RP	AGTCCACCACAAACTCCACAG
	LP	TGGAAGTGCTGAGTTCGAAAC
athb25	RP	AAACTCACCACAACCATCGAC
	LP	CCTAGTGTGTTTTAAGATGAGCCC
hat2	RP	CGGAAAAGCAATTGAAGTCAG
	LP	TTTCCATCAACGGTTAACTGC
lmi1	RP	CTCTAAGAAAAATGGTTGCGG
	LP	CGTCAAGAGGTCTCAAGTTCG
obp1	RP	CTGACTTTCTTCTCCATCCCC
	LP	TCCATTCGAAATCAATTAAACG
smb	RP	GTGTATAACGCGCACACACAC
	LP	GTCGTCATCATCATCTGCATC
vnd2	RP	TTACGACGAATTACCGAGTGG
	LP	TCGGACTCCCATCTTGTACAC
wrky14	RP	TGACATGGAAAACTTCCAAGG
	LP	CAACCTCAACCCTCCTTCTTC

## Sheet: ST 4.
Table S4. Number of misregulated genes in each branch of the DREM model (Supp Fig 4) at 24 h SL in each mutant. Total_genes indicates the total number of genes in the branch.
branch	athb15	athb25	hat2	lmi1	obp1	smb	vnd2	wrky14	total_genes
a	23	188	66	123	327	69	165	52	8639
c	23	78	51	71	115	152	284	59	4325
b	33	210	132	142	396	144	335	109	8953
aa	19	120	44	83	183	57	123	42	4423
ab	4	68	22	40	144	12	42	10	4216
ca	19	58	34	58	62	69	97	42	2674
cb	4	20	17	13	53	83	187	17	1651
ba	24	88	70	90	169	130	202	88	3408
bc	4	38	16	19	76	6	75	8	1838
bb	5	84	46	33	151	8	58	13	3707
aaa	17	83	35	64	129	52	102	34	2891
aab	2	37	9	19	54	5	21	8	1532
aba	3	38	11	23	68	5	18	5	2191
abb	1	30	11	17	76	7	24	5	2025
caa	18	35	28	50	45	62	65	39	1739
cab	1	23	6	8	17	7	32	3	935
cba	1	7	7	6	26	9	22	4	817
cbb	3	13	10	7	27	74	165	13	834
aaaa	6	8	1	12	14	13	15	9	866
aaab	11	75	34	52	115	39	87	25	2025
abba	0	9	2	5	22	7	4	3	551
abbb	1	21	9	12	54	0	20	2	1474
baa	19	32	36	46	72	107	160	66	1464
bab	5	56	34	44	97	23	42	22	1944

## Sheet: ST 5.
Table S5. Correlation between the expression profiles of miRNAs and their respective confirmed target gene(s) for all those shown in Fig. S5. For the 75 correlation coefficients calculated, 56 were r<0.5.
Name	Correlation
ath-miR157a-5p
AT2G33810-squamosa promoter BP 3	-0.430168
ath-miR159a
ath-miR159b-3p	0.866489
AT5G55020-myb 120	-0.812919
AT5G06100-myb 33	0.559392
AT3G11440-myb 65	0.496761
ath-miR160a-5p
AT2G28350-auxin rf10	-0.177183
AT1G77850-auxin rf17	-0.315822
ath-miR160b
AT2G28350-auxin rf10	-0.183344
AT1G77850-auxin rf17	-0.323964
ath-miR160c-5p
AT2G28350-auxin rf10	-0.176499
AT1G77850-auxin rf17	-0.315163
ath-miR163
AT1G15125 - S-adenosyl-L-methionine-dependent	-0.23495
AT1G66690	0.89316
AT1G66720	0.310006
AT3G44870	0.408589
ath-miR164a
AT5G53950-CUP-SHAPED COTYLEDON 2	0.335199
ath-miR164b-5p
AT5G53950-CUP-SHAPED COTYLEDON 2	0.334994
ath-miR167a-5p
AT5G37020-auxin rf8	0.719648
ath-miR167b
AT5G37020-auxin rf8	0.732047
ath-miR169a-5p
AT5G12840-nuclear factor Y, subunit A1	-0.474551
AT3G05690-nuclear factor Y, subunit A2	0.476581
ath-miR173-5p
AT4G36920-APETALA 2	0.757821
AT5G10950-Tudor/PWWP/MBT	-0.721421
ath-miR1888a
AT4G14930-Survival protein	0.544146
AT5G08310-TPR	-0.348095
AT5G38900-Thioredoxin	0.742376
ath-miR396a-5p
AT2G22840-growth-regulating factor 1	-0.706105
AT1G78300-general regulatory factor 2	0.491468
AT2G36400-growth-regulating factor 3	-0.232763
AT1G35160-GF14 protein phi chain	0.475544
AT3G13960-growth-regulating factor 5	-0.216147
AT2G06200-growth-regulating factor 6	0.577598
AT3G02520-general regulatory factor 7	-0.0356928
AT4G24150-growth-regulating factor 8	-0.434906
AT2G42590-general regulatory factor 9	0.437057
AT2G45480-growth-regulating factor 9	-0.544802
ath-miR396b-5p
AT2G22840-growth-regulating factor 1	-0.772114
AT1G78300-general regulatory factor 2	0.437144
AT2G36400-growth-regulating factor 3	-0.301086
AT1G35160-GF14 protein phi chain	0.376137
AT3G13960-growth-regulating factor 5	-0.28235
AT2G06200-growth-regulating factor 6	0.548925
AT3G02520-general regulatory factor 7	0.0796953
AT4G24150-growth-regulating factor 8	-0.46292
AT2G42590-general regulatory factor 9	0.40298
AT2G45480-growth-regulating factor 9	-0.524411
ath-miR398a-3p
AT1G12520-copper chaperone for SOD1	-0.0360603
AT1G08830-copper/zinc superoxide dismutase 1	0.4244
AT2G28190-copper/zinc superoxide dismutase 2	-0.0293317
ath-miR398b-3p
AT1G12520-copper chaperone for SOD1	-0.0821677
AT1G08830-copper/zinc superoxide dismutase 1	0.454076
AT2G28190-copper/zinc superoxide dismutase 2	0.0177459
ath-miR398c-3p
AT1G12520-copper chaperone for SOD1	-0.0821677
AT1G08830-copper/zinc superoxide dismutase 1	0.454076
AT2G28190-copper/zinc superoxide dismutase 2	0.0177459
ath-miR400
AT1G06580-PPR	-0.052911
AT1G62720-PPR	-0.621417
AT1G62930-RNA processing factor 3	-0.156207
AT1G64580-PPR	0.44731
ath-miR402
AT2G38950-jmj TF	-0.442917
ath-miR408-3p
AT2G02850-plantacyanin	-0.363557
AT2G47020-Peptide chain rf 1	-0.265528
AT3G02200-PCI domain protein	-0.531595
AT5G05390-laccase 12	0.860215
AT5G07130-laccase 13	0.711563
AT2G30210-laccase 3	0.978456
ath-miR472-3p
AT1G51480-CC-NBS-LRR	0.868207
AT5G43740-CC-NBS-LRR	0.94391
ath-miR775
AT1G23390-F-box	-0.188461
AT1G53290-Galactosyltransferase	0.858476
ath-miR781a
AT5G23480-SWIB/MDM2, Plus-3 and GYF domain	-0.55389
AT1G15910-IDNl1	0.0379422
ath-miR822-5p
AT5G02350-Cysteine/Histidine-rich C1	0.788668
ath-miR842
AT5G38550-Mannose-binding lectin	0.74849
ath-miR773a
AT5G14620-DRM2	-0.31391

## Sheet: ST 6.
Table S6. Overlap between CHH DMRs and TF binding sites. We selected TFs that were upregulated or expressed at the same level, and annotating the branches after transition to light in the DREM model (Figure 4). Overlap of the 12,439 CHH hypoDMRs with binding sites were computed with GAT.
TF family	DOF	HB	WRKY	NAC	AP2	other	combined
binding sites	13552	20271	7054	11934	8326	50283	88952
CHH DMRs overlapping binding sites	782	1330	109	152	7	1267	3150
log2fold enrichment	0.3767	0.5736	-1.4747	-1.7479	-5.5289	-0.7469	-0.2759
p-value	0.001	0.001	0.001	0.001	0.001	0.001	0.001
